# Supplementary material for: Proteomics profiling of vitreous humor reveals complement and coagulation components, adhesion factors, and neurodegeneration markers as discriminatory biomarkers of vitreoretinal eye diseases
Source: Front Immunol. 2023 Feb 16;14:1107295. doi: 10.3389/fimmu.2023.1107295 (PMC9978817; doi:10.3389/fimmu.2023.1107295)
Supplement: Supplementary file 2 [file Table_1.xlsx]

## Sheet: sheet 1
Table S1 - Demographic characteristics of patients involved in the study and description of corresponding vitreous samples collected via pars plana vitrectomy. Abbreviations: M - Male; F - Female; VMT - vitreous-macula traction syndrome; ERM - Epiretinal membranes; NVI - neovascularization of the iris; CNV - Choroidal neovascularization; SCH - Subconjunctival hemorrhage; CNVM - choroidal neovascu…
	Experiment
Sample	LFQ	MRM	WB	Age	Gender	Disease group	Eye	Diagnosis	Protein concentration (µg/µl, MD ± SD)
11		x	x	59	F	DR/PDR	LE	PDR with fibrovascular proliferation	9.54097
13		x	x	81	M	AMD	LE	nAMD with ERM	1.56338
32			x	79	M	DR/PDR	RE	PDR with vitreous hemorrage	4.01
60		x		67	M	DR/PDR	LE	PDR with VMT	2.96
61		x		76	M	DR/PDR	RE	PDR with asteroid hyalosis	2.77
128		x		39	M	DR/PDR	RE	PDR with vitreous hemorrage	0.92
141		x		60	M	DR/PDR	RE	PDR with vitreous hemorrage	0.208358
147		x		58	M	DR/PDR	LE	PDR with asteroid hyalosis and ERMs	2.76704
152		x		70	F	AMD	LE	AMD with ERM (diabetic)	0.211033
170		x	x	77	F	AMD	RE	AMD with ERM	0.555326
181	x	x		81	F	AMD	LE	AMD with ERM	0.596063
201		x		74	F	AMD	RE	AMD with ERM	0.552192
217		x		74	F	DR/PDR	LE	Diabetic macular edema	4.75308
219	x		x	75	F	AMD	LE	AMD with ERM	0.734988
220		x		92	F	AMD	RE	CNV with SCH	0.469673
255			x	80	M	ERM	LE	Senil cataract with ERM	3.16157
259		x		63	M	ERM	LE	Cataract with ERM	0.443559
263		x		80	F	ERM	LE	ERM	0.33597
272		x		71	M	ERM	LE	ERM	2.08496
273	x		x	77	F	ERM	LE	ERM	0.75379
296		x		44	F	DR/PDR	RE	Diabetic macular hemorrage	3.0947
309		x		39	M	DR/PDR	LE	DR	0.504143
312		x	x	64	F	DR/PDR	RE	PDR with ERM	1.07551
329		x	x	69	F	DR/PDR	LE	PDR with vitreous hemorrage	2.66673
337		x		67	M	DR/PDR	RE	PDR with synchisis and ERM	0.57935
342		x		76	M	DR/PDR	LE	PDR with ERM	0.631578
361	x			77	F	ERM	RE	ERM	0.332836
363			x	81	M	ERM	RE	ERM	0.656647
373		x		81	F	ERM	RE	ERM	0.311338
405		x		72	M	DR/PDR	RE	PDR with VMT	0.728607
415		x		67	M	ERM	LE	ERM	0.550732
429	x	x	x	75	M	ERM	RE	ERM	0.832131
439		x		68	M	ERM	LE	ERM	0.504143
445	x	x		74	M	ERM	RE	ERM	0.407
446		x		41	F	RRD/PVR	RE	RRD	1.81079
456		x		79	M	ERM	RE	ERM	0.792438
458		x	x	82	M	AMD	RE	AMD with ERM	2.03545
460		x		82	M	ERM	RE	ERM	0.968967
466		x	x	77	M	AMD	RE	AMD with ERM	1.78581
473		x	x	76	F	RRD/PVR	LE	RRD with PVR (diabetic)	5.23454
479		x	x	74	M	ERM	LE	ERM	1.89104
498		x		65	M	ERM	RE	ERM	0.24313
500			x	58	F	RRD/PVR	LE	Re-RRD with PVR	2.24545
504		x		85	M	ERM	RE	ERM	0.101991
506		x	x	63	M	DR/PDR	LE	PDR with PVR	0.872869
514	x	x	x	28	F	DR/PDR	LE	PDR with CNVM and NVD	1.58421
515	x	x		71	F	AMD	RE	AMD with ERM	0.385064
517		x		88	F	ERM	RE	ERM	0.815419
520		x		73	M	ERM	LE	ERM	2.63998
526		x		71	M	ERM	RE	ERM	0.507276
527		x		85	F	ERM	RE	ERM	1.0682
528		x		77	M	ERM	LE	ERM	2.78041
530	x	x	x	79	M	AMD	LE	AMD with ERM and VMT	0.658736
532		x		83	M	ERM	RE	ERM	2.3725
535		x		9	M	ERM	RE	ERM	0.0915454
536		x		79	M	AMD	LE	AMD with VMT	3.87039
542		x		62	M	ERM	RE	ERM	0.145862
546		x	x	66	M	RRD/PVR	RE	RRD	0.874958
548	x	x	x	74	M	DR/PDR	LE	PDR with ERM	1.24891
551		x		66	M	DR/PDR	RE	PDR with vitreous hemorrage	0.896893
555		x	x	70	M	RRD/PVR	RE	RRD with PVR	0.564727
556		x	x	87	M	RRD/PVR	LE	RRD	2.55773
558		x		82	F	RRD/PVR	LE	RRD	0.0936346
560		x	x	65	M	RRD/PVR	LE	RRD	2.81384
567		x		74	F	RRD/PVR	RE	RRD	0.192867
579		x		67	M	RRD/PVR	LE	RRD	0.598152
590		x		57	M	RRD/PVR	LE	RRD	0.485341
723	x	x	x	22	F	DR/PDR	RE	PDR	1.84117
726		x		79	M	RRD/PVR	LE	RRD	0.170931
728		x		94	M	RRD/PVR	RE	RRD	0.200179
770	x	x	x	60	M	DR/PDR	RE	PDR with NVI	1.43066
785		x	x	70	M	RRD/PVR	RE	RRD	0.703652
