# Supplementary material for: Proteomics profiling of vitreous humor reveals complement and coagulation components, adhesion factors, and neurodegeneration markers as discriminatory biomarkers of vitreoretinal eye diseases
Source: Front Immunol. 2023 Feb 16;14:1107295. doi: 10.3389/fimmu.2023.1107295 (PMC9978817; doi:10.3389/fimmu.2023.1107295)
Supplement: Supplementary file 3 [file Table_2.xlsx]

## Sheet: MASCOT_Protein list
Table S2.1 - Protein list corresponding to proteins identified in vitreous samples using MASCOT with a FDR of 1% at peptide level.
Sample	Protein AC	Description / Name	MW (Da)	pI	Prot. Score	# PSMs	# Peptides	emPAI	Coverage
181	sp|P01024	Complement C3 OS=Homo sapiens OX=9606 GN=C3 PE=1 SV=2	188569	6.02	14344.9	849	211	47.19	85.6
181	sp|P02768	Serum albumin OS=Homo sapiens OX=9606 GN=ALB PE=1 SV=2	71317	5.92	7691.44	837	114	155.67	85.4
181	sp|P10745	Retinol-binding protein 3 OS=Homo sapiens OX=9606 GN=RBP3 PE=1 SV=2	135734	4.98	9631.17	705	126	13.73	82.8
181	sp|P02766	Transthyretin OS=Homo sapiens OX=9606 GN=TTR PE=1 SV=1	15991	5.52	3267.03	664	38	451.32	80.3
181	sp|P0C0L5	Complement C4-B OS=Homo sapiens OX=9606 GN=C4B PE=1 SV=2	194170	6.89	9764.23	646	137	12.89	69.8
181	sp|P0C0L4	Complement C4-A OS=Homo sapiens OX=9606 GN=C4A PE=1 SV=2	194261	6.65	9464.52	635	132	12	69.5
181	sp|P36955	Pigment epithelium-derived factor OS=Homo sapiens OX=9606 GN=SERPINF1 PE=1 SV=4	46454	5.97	4306.87	633	63	100.17	79.9
181	sp|P01011	Alpha-1-antichymotrypsin OS=Homo sapiens OX=9606 GN=SERPINA3 PE=1 SV=2	47792	5.33	4102.95	499	57	47.66	65
181	sp|P00450	Ceruloplasmin OS=Homo sapiens OX=9606 GN=CP PE=1 SV=1	122983	5.44	7830.33	470	109	16.58	79.1
181	sp|P02790	Hemopexin OS=Homo sapiens OX=9606 GN=HPX PE=1 SV=2	52385	6.55	3687.97	339	61	46.71	75.1
181	sp|P41222	Prostaglandin-H2 D-isomerase OS=Homo sapiens OX=9606 GN=PTGDS PE=1 SV=1	21243	7.66	1592.22	288	19	20.96	70
181	sp|P10909	Clusterin OS=Homo sapiens OX=9606 GN=CLU PE=1 SV=1	53031	5.89	2840.57	282	41	13.13	48.8
181	sp|P01008	Antithrombin-III OS=Homo sapiens OX=9606 GN=SERPINC1 PE=1 SV=1	53025	6.32	3286.74	251	50	34.99	68.8
181	sp|P02774	Vitamin D-binding protein OS=Homo sapiens OX=9606 GN=GC PE=1 SV=2	54480	5.32	3667.28	237	55	21.42	76.8
181	sp|Q9Y6R7	IgGFc-binding protein OS=Homo sapiens OX=9606 GN=FCGBP PE=1 SV=3	596443	5.14	5890.62	195	90	0.82	22.6
181	sp|P06396	Gelsolin OS=Homo sapiens OX=9606 GN=GSN PE=1 SV=1	86043	5.9	3734.34	171	51	9.59	64.7
181	sp|P05155	Plasma protease C1 inhibitor OS=Homo sapiens OX=9606 GN=SERPING1 PE=1 SV=2	55347	6.09	2293.45	159	34	8.39	45.4
181	sp|P04217	Alpha-1B-glycoprotein OS=Homo sapiens OX=9606 GN=A1BG PE=1 SV=4	54790	5.56	1923.88	147	29	5.11	61.8
181	sp|P01009	Alpha-1-antitrypsin OS=Homo sapiens OX=9606 GN=SERPINA1 PE=1 SV=3	46878	5.37	2391.72	138	39	25.1	66.5
181	sp|P07339	Cathepsin D OS=Homo sapiens OX=9606 GN=CTSD PE=1 SV=1	45037	6.1	2887.45	137	43	23.69	65.3
181	sp|P00751	Complement factor B OS=Homo sapiens OX=9606 GN=CFB PE=1 SV=2	86847	6.67	2766.09	124	48	8.43	59.6
181	sp|P02649	Apolipoprotein E OS=Homo sapiens OX=9606 GN=APOE PE=1 SV=1	36246	5.65	2484.07	114	34	32.76	78.5
181	sp|P02765	Alpha-2-HS-glycoprotein OS=Homo sapiens OX=9606 GN=AHSG PE=1 SV=2	40114	5.43	1729.08	113	24	6.83	48
181	sp|O94985	Calsyntenin-1 OS=Homo sapiens OX=9606 GN=CLSTN1 PE=1 SV=1	110978	4.81	2672.77	111	45	3.99	46
181	sp|Q14624	Inter-alpha-trypsin inhibitor heavy chain H4 OS=Homo sapiens OX=9606 GN=ITIH4 PE=1 SV=4	103521	6.51	3107.44	109	51	5.31	52.7
181	sp|P25311	Zinc-alpha-2-glycoprotein OS=Homo sapiens OX=9606 GN=AZGP1 PE=1 SV=2	34465	5.71	1904.32	108	28	24.32	61.1
181	sp|P02787	Serotransferrin OS=Homo sapiens OX=9606 GN=TF PE=1 SV=3	79294	6.81	3413.55	107	53	11.95	67.8
181	sp|P02769	Serum albumin (Laboratory-Cont) OS=Bos taurus GN=ALB PE=1 SV=4	71244	5.82	702.22	107	11	1.13	25
181	sp|P02647	Apolipoprotein A-I OS=Homo sapiens OX=9606 GN=APOA1 PE=1 SV=1	30759	5.56	2278.4	105	40	183.57	75.7
181	sp|P01019	Angiotensinogen OS=Homo sapiens OX=9606 GN=AGT PE=1 SV=1	53406	5.87	2067.22	105	28	4.49	60.6
181	sp|Q06481	Amyloid-like protein 2 OS=Homo sapiens OX=9606 GN=APLP2 PE=1 SV=2	87927	4.73	2450.05	104	38	5.59	40.4
181	sp|P02750	Leucine-rich alpha-2-glycoprotein OS=Homo sapiens OX=9606 GN=LRG1 PE=1 SV=2	38382	6.45	1616.01	102	22	9.61	57.1
181	sp|Q9UBP4	Dickkopf-related protein 3 OS=Homo sapiens OX=9606 GN=DKK3 PE=1 SV=2	39563	4.59	1439.12	94	22	4.31	45.4
181	sp|P02675	Fibrinogen beta chain OS=Homo sapiens OX=9606 GN=FGB PE=1 SV=2	56577	8.54	2774.75	93	40	17.57	66.4
181	sp|P06727	Apolipoprotein A-IV OS=Homo sapiens OX=9606 GN=APOA4 PE=1 SV=3	45371	5.28	2428.17	93	38	27.93	59.6
181	sp|P01042	Kininogen-1 OS=Homo sapiens OX=9606 GN=KNG1 PE=1 SV=2	72996	6.34	1604.92	86	25	2.9	40.5
181	sp|P01031	Complement C5 OS=Homo sapiens OX=9606 GN=C5 PE=1 SV=4	189897	6.11	2813.24	85	52	2.88	45.7
181	sp|P02753	Retinol-binding protein 4 OS=Homo sapiens OX=9606 GN=RBP4 PE=1 SV=3	23337	5.76	1157.2	85	16	12.98	73.6
181	sp|P02679	Fibrinogen gamma chain OS=Homo sapiens OX=9606 GN=FGG PE=1 SV=3	52106	5.37	1729.92	83	28	10.71	67.5
181	sp|P22352	Glutathione peroxidase 3 OS=Homo sapiens OX=9606 GN=GPX3 PE=1 SV=2	25765	8.26	977.88	83	16	16.62	60.6
181	sp|P00747	Plasminogen OS=Homo sapiens OX=9606 GN=PLG PE=1 SV=2	93247	7.04	2112.1	76	36	4.92	52.1
181	sp|P05156	Complement factor I OS=Homo sapiens OX=9606 GN=CFI PE=1 SV=2	68102	7.72	1810.77	75	26	4.48	45.1
181	sp|Q13822	Ectonucleotide pyrophosphatase/phosphodiesterase family member 2 OS=Homo sapiens OX=9606 GN=ENPP2 PE=1 SV=3	100811	7.14	1916.28	73	33	3.97	53.1
181	sp|P02748	Complement component C9 OS=Homo sapiens OX=9606 GN=C9 PE=1 SV=2	64615	5.43	1544.44	73	22	3.65	39.7
181	sp|P00734	Prothrombin OS=Homo sapiens OX=9606 GN=F2 PE=1 SV=2	71475	5.64	2337.61	72	37	5.02	51.3
181	sp|P04264	Keratin, type II cytoskeletal 1 OS=Homo sapiens OX=9606 GN=KRT1 PE=1 SV=6	66170	8.15	2057.09	72	29	5.14	43.9
181	sp|P36222	Chitinase-3-like protein 1 OS=Homo sapiens OX=9606 GN=CHI3L1 PE=1 SV=2	42998	8.69	1457.36	70	21	6.52	54
181	sp|P02749	Beta-2-glycoprotein 1 OS=Homo sapiens OX=9606 GN=APOH PE=1 SV=3	39584	8.34	1445.98	66	24	8.87	66.1
181	sp|P08697	Alpha-2-antiplasmin OS=Homo sapiens OX=9606 GN=SERPINF2 PE=1 SV=3	54873	5.87	1503.98	65	22	3.52	59.7
181	sp|Q12805	EGF-containing fibulin-like extracellular matrix protein 1 OS=Homo sapiens OX=9606 GN=EFEMP1 PE=1 SV=2	56885	4.95	1370.94	63	19	3.61	42.6
181	sp|O14773	Tripeptidyl-peptidase 1 OS=Homo sapiens OX=9606 GN=TPP1 PE=1 SV=2	61723	6.01	1662.77	59	23	2.82	46.9
181	sp|P01034	Cystatin-C OS=Homo sapiens OX=9606 GN=CST3 PE=1 SV=1	16017	9	922.72	56	15	15.48	56.8
181	sp|O75326	Semaphorin-7A OS=Homo sapiens OX=9606 GN=SEMA7A PE=1 SV=1	75860	7.57	1704.69	54	28	4.44	50.5
181	sp|P16870	Carboxypeptidase E OS=Homo sapiens OX=9606 GN=CPE PE=1 SV=1	53516	5.03	1426.1	54	22	4.47	61.1
181	sp|P08603	Complement factor H OS=Homo sapiens OX=9606 GN=CFH PE=1 SV=4	143680	6.21	1749.81	53	33	2	36.7
181	sp|P02671	Fibrinogen alpha chain OS=Homo sapiens OX=9606 GN=FGA PE=1 SV=2	95656	5.7	1487.76	53	28	3	29.8
181	sp|P43652	Afamin OS=Homo sapiens OX=9606 GN=AFM PE=1 SV=1	70963	5.64	1101.33	52	18	3.06	46.2
181	sp|P02760	Protein AMBP OS=Homo sapiens OX=9606 GN=AMBP PE=1 SV=1	39886	5.95	932.64	49	15	2.84	44.9
181	sp|Q9Y5W5	Wnt inhibitory factor 1 OS=Homo sapiens OX=9606 GN=WIF1 PE=1 SV=3	43381	7.83	764.88	49	12	2.13	34.3
181	sp|P04114	Apolipoprotein B-100 OS=Homo sapiens OX=9606 GN=APOB PE=1 SV=2	516651	6.58	1969.07	46	41	0.63	16.7
181	sp|P04196	Histidine-rich glycoprotein OS=Homo sapiens OX=9606 GN=HRG PE=1 SV=1	60510	7.09	1215.23	46	19	2.2	31.2
181	sp|P00736	Complement C1r subcomponent OS=Homo sapiens OX=9606 GN=C1R PE=1 SV=2	81606	5.82	1482.48	45	26	3.36	47.7
181	sp|P13645	Keratin, type I cytoskeletal 10 OS=Homo sapiens OX=9606 GN=KRT10 PE=1 SV=6	59020	5.13	1721.84	45	25	6.62	57.2
181	sp|Q8N475	Follistatin-related protein 5 OS=Homo sapiens OX=9606 GN=FSTL5 PE=2 SV=2	97002	5.61	1694.81	44	30	3.46	45.9
181	sp|P06681	Complement C2 OS=Homo sapiens OX=9606 GN=C2 PE=1 SV=2	84583	7.23	1325.27	44	24	2.94	40.7
181	sp|O43505	Beta-1,4-glucuronyltransferase 1 OS=Homo sapiens OX=9606 GN=B4GAT1 PE=1 SV=1	47545	6.77	1186.12	44	20	4.69	56.1
181	sp|P35908	Keratin, type II cytoskeletal 2 epidermal OS=Homo sapiens OX=9606 GN=KRT2 PE=1 SV=2	65678	8.07	1577.34	43	24	4.14	56.8
181	sp|P05067	Amyloid-beta A4 protein OS=Homo sapiens OX=9606 GN=APP PE=1 SV=3	87914	4.73	1180.25	43	22	2.25	27.9
181	sp|P08185	Corticosteroid-binding globulin OS=Homo sapiens OX=9606 GN=SERPINA6 PE=1 SV=1	45283	5.64	858.95	42	13	2.93	58.8
181	sp|P19827	Inter-alpha-trypsin inhibitor heavy chain H1 OS=Homo sapiens OX=9606 GN=ITIH1 PE=1 SV=3	101782	6.31	1510.94	40	22	1.35	29.3
181	sp|Q9HCB6	Spondin-1 OS=Homo sapiens OX=9606 GN=SPON1 PE=1 SV=2	93537	5.85	1358.73	39	23	1.65	37.3
181	sp|P35527	Keratin, type I cytoskeletal 9 OS=Homo sapiens OX=9606 GN=KRT9 PE=1 SV=3	62255	5.14	1543.47	39	22	2.78	46.1
181	sp|P07225	Vitamin K-dependent protein S OS=Homo sapiens OX=9606 GN=PROS1 PE=1 SV=1	77127	5.48	1432.89	39	21	2.26	31.7
181	sp|P05543	Thyroxine-binding globulin OS=Homo sapiens OX=9606 GN=SERPINA7 PE=1 SV=2	46637	5.87	1104.33	39	20	5.42	55.9
181	sp|P05546	Heparin cofactor 2 OS=Homo sapiens OX=9606 GN=SERPIND1 PE=1 SV=3	57205	6.41	951.66	38	18	2.68	33.5
181	sp|P08571	Monocyte differentiation antigen CD14 OS=Homo sapiens OX=9606 GN=CD14 PE=1 SV=2	40678	5.84	1006.6	38	15	2.74	38.7
181	sp|Q9NQ79	Cartilage acidic protein 1 OS=Homo sapiens OX=9606 GN=CRTAC1 PE=1 SV=2	72174	4.95	1008.48	37	17	1.81	35.2
181	sp|P43251	Biotinidase OS=Homo sapiens OX=9606 GN=BTD PE=1 SV=2	62006	5.81	998.55	37	15	1.23	32.8
181	sp|P01023	Alpha-2-macroglobulin OS=Homo sapiens OX=9606 GN=A2M PE=1 SV=3	164613	6.03	1319.74	35	26	1.3	30.5
181	sp|Q96PD5	N-acetylmuramoyl-L-alanine amidase OS=Homo sapiens OX=9606 GN=PGLYRP2 PE=1 SV=1	62748	7.25	1412.19	35	20	2.74	57.5
181	sp|P51884	Lumican OS=Homo sapiens OX=9606 GN=LUM PE=1 SV=2	38747	6.16	817.03	35	15	5.11	45.6
181	sp|P55058	Phospholipid transfer protein OS=Homo sapiens OX=9606 GN=PLTP PE=1 SV=1	54933	6.53	726.26	34	15	2.09	48.9
181	sp|P07358	Complement component C8 beta chain OS=Homo sapiens OX=9606 GN=C8B PE=1 SV=3	68714	8.5	971.74	33	17	1.78	36
181	sp|P09871	Complement C1s subcomponent OS=Homo sapiens OX=9606 GN=C1S PE=1 SV=1	78174	4.86	1053.66	33	17	1.74	36.2
181	sp|P05154	Plasma serine protease inhibitor OS=Homo sapiens OX=9606 GN=SERPINA5 PE=1 SV=3	45760	9.3	948.03	33	15	2.87	34.2
181	sp|Q9UBM4	Opticin OS=Homo sapiens OX=9606 GN=OPTC PE=1 SV=1	37579	5.39	998.53	33	15	4.17	46.1
181	sp|P10643	Complement component C7 OS=Homo sapiens OX=9606 GN=C7 PE=1 SV=2	96650	6.09	1157.4	32	19	1.8	30.7
181	sp|P29622	Kallistatin OS=Homo sapiens OX=9606 GN=SERPINA4 PE=1 SV=3	48682	7.33	1108.85	32	19	4.01	49.6
181	sp|Q92823	Neuronal cell adhesion molecule OS=Homo sapiens OX=9606 GN=NRCAM PE=1 SV=3	144655	5.45	1066.39	32	19	1.11	25.9
181	sp|P51693	Amyloid-like protein 1 OS=Homo sapiens OX=9606 GN=APLP1 PE=1 SV=3	72815	5.54	922.74	32	17	1.35	23.1
181	sp|P19823	Inter-alpha-trypsin inhibitor heavy chain H2 OS=Homo sapiens OX=9606 GN=ITIH2 PE=1 SV=2	106853	6.4	976.8	31	19	1.09	25.5
181	sp|Q08380	Galectin-3-binding protein OS=Homo sapiens OX=9606 GN=LGALS3BP PE=1 SV=1	66202	5.13	1006.94	31	17	1.56	33
181	sp|P04004	Vitronectin OS=Homo sapiens OX=9606 GN=VTN PE=1 SV=1	55069	5.55	853.81	31	16	2.08	25.7
181	sp|P02751	Fibronectin OS=Homo sapiens OX=9606 GN=FN1 PE=1 SV=4	266052	5.46	1130.41	28	20	0.43	14.3
181	sp|P13611	Versican core protein OS=Homo sapiens OX=9606 GN=VCAN PE=1 SV=3	374585	4.43	695.3	27	9	0.12	4.4
181	sp|P06865	Beta-hexosaminidase subunit alpha OS=Homo sapiens OX=9606 GN=HEXA PE=1 SV=2	61120	5.04	912.78	26	17	2.38	36.7
181	sp|P13591	Neural cell adhesion molecule 1 OS=Homo sapiens OX=9606 GN=NCAM1 PE=1 SV=3	95370	4.79	839.1	26	14	1	25.2
181	sp|O00533	Neural cell adhesion molecule L1-like protein OS=Homo sapiens OX=9606 GN=CHL1 PE=1 SV=4	136070	5.51	1174.49	25	19	0.9	25.4
181	sp|Q12860	Contactin-1 OS=Homo sapiens OX=9606 GN=CNTN1 PE=1 SV=1	114104	5.62	963.63	25	18	1.07	26.2
181	sp|Q99574	Neuroserpin OS=Homo sapiens OX=9606 GN=SERPINI1 PE=1 SV=1	46397	4.84	778.36	24	13	2.8	41.7
181	sp|O15537	Retinoschisin OS=Homo sapiens OX=9606 GN=RS1 PE=1 SV=2	26146	5.51	537.69	24	9	4.61	44.2
181	sp|O00391	Sulfhydryl oxidase 1 OS=Homo sapiens OX=9606 GN=QSOX1 PE=1 SV=3	83324	9.13	889.99	23	15	1.33	31.5
181	sp|Q6MZW2	Follistatin-related protein 4 OS=Homo sapiens OX=9606 GN=FSTL4 PE=2 SV=3	94291	5.88	920.26	23	15	0.93	25.7
181	sp|Q99972	Myocilin OS=Homo sapiens OX=9606 GN=MYOC PE=1 SV=2	57450	5.44	843.6	23	15	2.16	42.5
181	sp|P04003	C4b-binding protein alpha chain OS=Homo sapiens OX=9606 GN=C4BPA PE=1 SV=2	69042	7.15	694.6	23	13	1.18	26.3
181	sp|Q14515	SPARC-like protein 1 OS=Homo sapiens OX=9606 GN=SPARCL1 PE=1 SV=2	76017	4.71	1052.55	22	16	1.26	33.3
181	sp|O14594	Neurocan core protein OS=Homo sapiens OX=9606 GN=NCAN PE=1 SV=3	144942	5.22	642.11	22	13	0.41	11.4
181	sp|Q92765	Secreted frizzled-related protein 3 OS=Homo sapiens OX=9606 GN=FRZB PE=1 SV=2	37257	8.81	481.26	22	8	1.42	27.7
181	sp|P01876	Immunoglobulin heavy constant alpha 1 OS=Homo sapiens OX=9606 GN=IGHA1 PE=1 SV=2	38486	6.08	790.91	21	12	2.61	51.8
181	sp|P02746	Complement C1q subcomponent subunit B OS=Homo sapiens OX=9606 GN=C1QB PE=1 SV=3	26933	8.83	607.5	21	9	2.94	37.2
181	sp|P13671	Complement component C6 OS=Homo sapiens OX=9606 GN=C6 PE=1 SV=3	108367	6.39	853.53	20	14	0.78	18.6
181	sp|P01857	Immunoglobulin heavy constant gamma 1 OS=Homo sapiens OX=9606 GN=IGHG1 PE=1 SV=1	36596	8.46	564.32	20	10	2.45	45.5
181	sp|P02747	Complement C1q subcomponent subunit C OS=Homo sapiens OX=9606 GN=C1QC PE=1 SV=3	25985	8.61	507.51	20	8	2.02	34.7
181	sp|Q9BXJ4	Complement C1q tumor necrosis factor-related protein 3 OS=Homo sapiens OX=9606 GN=C1QTNF3 PE=1 SV=1	27262	6.04	195.95	20	4	0.57	15
181	sp|Q9Y4C0	Neurexin-3 OS=Homo sapiens OX=9606 GN=NRXN3 PE=1 SV=4	182651	5.33	826.99	19	16	0.51	14
181	sp|P07686	Beta-hexosaminidase subunit beta OS=Homo sapiens OX=9606 GN=HEXB PE=1 SV=3	63527	6.29	656.94	19	14	1.84	28.4
181	sp|P35858	Insulin-like growth factor-binding protein complex acid labile subunit OS=Homo sapiens OX=9606 GN=IGFALS PE=1 SV=1	66735	6.33	622.03	18	11	1.54	34.9
181	sp|O75787	Renin receptor OS=Homo sapiens OX=9606 GN=ATP6AP2 PE=1 SV=2	38983	5.76	583.54	18	10	1.88	33.1
181	sp|P61916	NPC intracellular cholesterol transporter 2 OS=Homo sapiens OX=9606 GN=NPC2 PE=1 SV=1	16902	7.56	507.52	18	10	7.8	51.7
181	sp|Q92520	Protein FAM3C OS=Homo sapiens OX=9606 GN=FAM3C PE=1 SV=1	24950	8.52	703.52	18	9	2.72	44.5
181	sp|Q96JP9	Cadherin-related family member 1 OS=Homo sapiens OX=9606 GN=CDHR1 PE=1 SV=2	93765	5.34	587.66	18	9	0.49	16.9
181	sp|P19022	Cadherin-2 OS=Homo sapiens OX=9606 GN=CDH2 PE=1 SV=4	100203	4.64	472.67	18	8	0.45	11
181	sp|Q15582	Transforming growth factor-beta-induced protein ig-h3 OS=Homo sapiens OX=9606 GN=TGFBI PE=1 SV=1	75261	7.62	576.01	17	13	1.55	32.5
181	sp|P00748	Coagulation factor XII OS=Homo sapiens OX=9606 GN=F12 PE=1 SV=3	70029	8.04	603.7	17	11	1.03	26.7
181	sp|P22304	Iduronate 2-sulfatase OS=Homo sapiens OX=9606 GN=IDS PE=1 SV=1	62233	5.21	635.64	17	11	1.08	26.5
181	sp|Q03591	Complement factor H-related protein 1 OS=Homo sapiens OX=9606 GN=CFHR1 PE=1 SV=2	38766	7.38	678.41	17	11	1.9	41.5
181	sp|P07357	Complement component C8 alpha chain OS=Homo sapiens OX=9606 GN=C8A PE=1 SV=2	66832	6.07	615.71	17	10	0.98	23.1
181	sp|P05090	Apolipoprotein D OS=Homo sapiens OX=9606 GN=APOD PE=1 SV=1	21547	5.06	337	17	6	3.58	38.1
181	sp|P08253	72 kDa type IV collagenase OS=Homo sapiens OX=9606 GN=MMP2 PE=1 SV=2	74918	5.26	607.18	16	12	1.56	32.1
181	sp|P23515	Oligodendrocyte-myelin glycoprotein OS=Homo sapiens OX=9606 GN=OMG PE=1 SV=2	50032	8.06	445.14	16	9	1.1	22.7
181	sp|P07360	Complement component C8 gamma chain OS=Homo sapiens OX=9606 GN=C8G PE=1 SV=3	22435	8.49	467.8	16	8	3.31	54.5
181	sp|P12109	Collagen alpha-1(VI) chain OS=Homo sapiens OX=9606 GN=COL6A1 PE=1 SV=3	109602	5.26	514.94	15	10	0.52	12.7
181	sp|P60709	Actin, cytoplasmic 1 OS=Homo sapiens OX=9606 GN=ACTB PE=1 SV=1	42052	5.29	492.93	15	10	1.67	27.7
181	sp|Q15846	Clusterin-like protein 1 OS=Homo sapiens OX=9606 GN=CLUL1 PE=2 SV=1	55035	5.09	528.63	14	10	1.65	27.7
181	sp|P00915	Carbonic anhydrase 1 OS=Homo sapiens OX=9606 GN=CA1 PE=1 SV=2	28909	6.59	523.97	14	9	2.13	43.3
181	sp|Q96GW7	Brevican core protein OS=Homo sapiens OX=9606 GN=BCAN PE=1 SV=2	100539	4.57	377.18	14	9	0.45	12.2
181	sp|Q96IY4	Carboxypeptidase B2 OS=Homo sapiens OX=9606 GN=CPB2 PE=1 SV=2	48964	7.61	502.34	14	9	1.33	31.7
181	sp|Q96KN2	Beta-Ala-His dipeptidase OS=Homo sapiens OX=9606 GN=CNDP1 PE=1 SV=4	56784	5.14	441.12	14	9	1.07	27.8
181	sp|P15586	N-acetylglucosamine-6-sulfatase OS=Homo sapiens OX=9606 GN=GNS PE=1 SV=3	62840	8.6	483.79	14	8	0.93	17.8
181	sp|P36980	Complement factor H-related protein 2 OS=Homo sapiens OX=9606 GN=CFHR2 PE=1 SV=1	31543	6	478.87	14	8	1.84	46.3
181	sp|P68871	Hemoglobin subunit beta OS=Homo sapiens OX=9606 GN=HBB PE=1 SV=2	16102	6.75	458.12	14	8	4.88	68
181	sp|P23471	Receptor-type tyrosine-protein phosphatase zeta OS=Homo sapiens OX=9606 GN=PTPRZ1 PE=1 SV=4	255683	4.76	377.78	14	7	0.16	4.5
181	sp|Q13449	Limbic system-associated membrane protein OS=Homo sapiens OX=9606 GN=LSAMP PE=1 SV=2	37883	6.55	419.96	14	7	1.39	28.7
181	sp|P98164	Low-density lipoprotein receptor-related protein 2 OS=Homo sapiens OX=9606 GN=LRP2 PE=1 SV=3	540376	4.89	516.55	13	10	0.09	2.5
181	sp|P23142	Fibulin-1 OS=Homo sapiens OX=9606 GN=FBLN1 PE=1 SV=4	81268	5.07	441.09	13	8	0.84	18.5
181	sp|Q13510	Acid ceramidase OS=Homo sapiens OX=9606 GN=ASAH1 PE=1 SV=5	45087	7.52	361.44	13	6	1.5	33.4
181	sp|P02792	Ferritin light chain OS=Homo sapiens OX=9606 GN=FTL PE=1 SV=2	20064	5.51	319.98	13	5	2.39	38.3
181	sp|Q86UX2	Inter-alpha-trypsin inhibitor heavy chain H5 OS=Homo sapiens OX=9606 GN=ITIH5 PE=2 SV=2	105025	8.47	438.64	12	10	0.74	19
181	sp|Q8IZJ3	C3 and PZP-like alpha-2-macroglobulin domain-containing protein 8 OS=Homo sapiens OX=9606 GN=CPAMD8 PE=1 SV=2	208624	6	511	12	10	0.35	10.9
181	sp|Q6EMK4	Vasorin OS=Homo sapiens OX=9606 GN=VASN PE=1 SV=1	72751	7.16	529.61	12	9	0.49	15.2
181	sp|P00746	Complement factor D OS=Homo sapiens OX=9606 GN=CFD PE=1 SV=5	27529	7.64	457.11	12	8	4.16	53.8
181	sp|P01860	Immunoglobulin heavy constant gamma 3 OS=Homo sapiens OX=9606 GN=IGHG3 PE=1 SV=2	42287	8.23	321.93	12	7	1.18	22
181	sp|P04259	Keratin, type II cytoskeletal 6B OS=Homo sapiens OX=9606 GN=KRT6B PE=1 SV=5	60315	8.09	381.02	12	7	0.73	13.5
181	sp|P18428	Lipopolysaccharide-binding protein OS=Homo sapiens OX=9606 GN=LBP PE=1 SV=3	53521	6.23	420.44	12	7	0.86	22.5
181	sp|Q86UD1	Out at first protein homolog OS=Homo sapiens OX=9606 GN=OAF PE=2 SV=1	31239	6.39	415.17	12	7	1.52	34.4
181	sp|P08294	Extracellular superoxide dismutase [Cu-Zn] OS=Homo sapiens OX=9606 GN=SOD3 PE=1 SV=2	26291	6.14	392.07	12	6	1.55	36.2
181	sp|Q13231	Chitotriosidase-1 OS=Homo sapiens OX=9606 GN=CHIT1 PE=1 SV=1	52219	6.55	308.31	12	6	0.74	18.2
181	sp|P07711	Cathepsin L1 OS=Homo sapiens OX=9606 GN=CTSL PE=1 SV=2	37996	5.31	305.65	12	5	0.72	21.9
181	sp|P10451	Osteopontin OS=Homo sapiens OX=9606 GN=SPP1 PE=1 SV=1	35572	4.37	363.16	12	5	1.01	24.2
181	sp|Q08629	Testican-1 OS=Homo sapiens OX=9606 GN=SPOCK1 PE=1 SV=1	50518	5.74	256.07	12	4	0.39	9.6
181	sp|P14618	Pyruvate kinase PKM OS=Homo sapiens OX=9606 GN=PKM PE=1 SV=4	58470	7.96	532.71	11	10	1.18	30.5
181	sp|P98160	Basement membrane-specific heparan sulfate proteoglycan core protein OS=Homo sapiens OX=9606 GN=HSPG2 PE=1 SV=4	479253	6.06	519.7	11	10	0.11	3.3
181	sp|P04406	Glyceraldehyde-3-phosphate dehydrogenase OS=Homo sapiens OX=9606 GN=GAPDH PE=1 SV=3	36201	8.57	517	11	9	2.12	37.3
181	sp|Q92743	Serine protease HTRA1 OS=Homo sapiens OX=9606 GN=HTRA1 PE=1 SV=1	52167	8.09	514.32	11	9	1.21	29.2
181	sp|P19021	Peptidyl-glycine alpha-amidating monooxygenase OS=Homo sapiens OX=9606 GN=PAM PE=1 SV=2	109119	5.98	438.92	11	8	0.52	15.8
181	sp|Q15904	V-type proton ATPase subunit S1 OS=Homo sapiens OX=9606 GN=ATP6AP1 PE=1 SV=2	52164	5.73	447.7	11	8	0.61	18.5
181	sp|P02458	Collagen alpha-1(II) chain OS=Homo sapiens OX=9606 GN=COL2A1 PE=1 SV=3	142782	6.58	438.78	11	7	0.3	7.7
181	sp|P07602	Prosaposin OS=Homo sapiens OX=9606 GN=PSAP PE=1 SV=2	59899	5.06	331.59	11	7	0.62	14.9
181	sp|Q53EL9	Seizure protein 6 homolog OS=Homo sapiens OX=9606 GN=SEZ6 PE=1 SV=2	108840	5.16	442.88	11	7	0.31	11.4
181	sp|P01877	Immunoglobulin heavy constant alpha 2 OS=Homo sapiens OX=9606 GN=IGHA2 PE=1 SV=4	37366	5.85	382.26	11	6	0.94	28.5
181	sp|Q13332	Receptor-type tyrosine-protein phosphatase S OS=Homo sapiens OX=9606 GN=PTPRS PE=1 SV=3	218159	6.06	501.97	10	10	0.28	12.4
181	sp|Q92752	Tenascin-R OS=Homo sapiens OX=9606 GN=TNR PE=1 SV=3	151805	4.71	555.58	10	9	0.35	10.8
181	sp|Q92859	Neogenin OS=Homo sapiens OX=9606 GN=NEO1 PE=1 SV=2	160658	6.08	432.22	10	9	0.33	14
181	sp|P33908	Mannosyl-oligosaccharide 1,2-alpha-mannosidase IA OS=Homo sapiens OX=9606 GN=MAN1A1 PE=1 SV=3	73150	6.04	442.08	10	8	0.66	16.4
181	sp|P69905	Hemoglobin subunit alpha OS=Homo sapiens OX=9606 GN=HBA1 PE=1 SV=2	15305	8.72	334.37	10	8	5.42	62.7
181	sp|P01861	Immunoglobulin heavy constant gamma 4 OS=Homo sapiens OX=9606 GN=IGHG4 PE=1 SV=1	36431	7.18	329.09	10	7	1.21	30
181	sp|P02538	Keratin, type II cytoskeletal 6A OS=Homo sapiens OX=9606 GN=KRT6A PE=1 SV=3	60293	8.09	343.41	10	7	0.73	15.4
181	sp|P07858	Cathepsin B OS=Homo sapiens OX=9606 GN=CTSB PE=1 SV=3	38766	5.88	407.13	10	7	1.61	33
181	sp|P01834	Immunoglobulin kappa constant OS=Homo sapiens OX=9606 GN=IGKC PE=1 SV=2	11929	6.11	356.25	10	6	4.48	63.6
181	sp|P02533	Keratin, type I cytoskeletal 14 OS=Homo sapiens OX=9606 GN=KRT14 PE=1 SV=4	51872	5.09	349.32	10	6	0.75	16.1
181	sp|P05452	Tetranectin OS=Homo sapiens OX=9606 GN=CLEC3B PE=1 SV=3	22921	5.52	405.36	10	6	2.51	37.6
181	sp|P40189	Interleukin-6 receptor subunit beta OS=Homo sapiens OX=9606 GN=IL6ST PE=1 SV=2	104498	5.62	308.32	10	6	0.68	17.8
181	sp|Q9BY67	Cell adhesion molecule 1 OS=Homo sapiens OX=9606 GN=CADM1 PE=1 SV=2	48935	4.94	390.55	10	6	0.96	32.4
181	sp|Q9HAT2	Sialate O-acetylesterase OS=Homo sapiens OX=9606 GN=SIAE PE=1 SV=1	58961	6.93	275.45	10	5	0.75	23.7
181	sp|P03952	Plasma kallikrein OS=Homo sapiens OX=9606 GN=KLKB1 PE=1 SV=1	73433	8.6	367.47	9	8	0.86	18.7
181	sp|P13647	Keratin, type II cytoskeletal 5 OS=Homo sapiens OX=9606 GN=KRT5 PE=1 SV=3	62568	7.59	379.27	9	8	0.81	14.6
181	sp|Q12841	Follistatin-related protein 1 OS=Homo sapiens OX=9606 GN=FSTL1 PE=1 SV=1	36103	5.39	310.13	9	7	1.22	21.4
181	sp|Q9UBX1	Cathepsin F OS=Homo sapiens OX=9606 GN=CTSF PE=1 SV=1	53959	8.52	336.36	9	7	1.51	26.9
181	sp|Q9Y646	Carboxypeptidase Q OS=Homo sapiens OX=9606 GN=CPQ PE=1 SV=1	52083	5.79	377.64	9	7	1.21	30.7
181	sp|P01859	Immunoglobulin heavy constant gamma 2 OS=Homo sapiens OX=9606 GN=IGHG2 PE=1 SV=2	36505	7.66	224.49	9	6	1.47	25.5
181	sp|P48723	Heat shock 70 kDa protein 13 OS=Homo sapiens OX=9606 GN=HSPA13 PE=1 SV=1	51952	5.52	287.48	9	6	1.05	24.6
181	sp|Q16610	Extracellular matrix protein 1 OS=Homo sapiens OX=9606 GN=ECM1 PE=1 SV=2	62232	6.25	312.15	9	6	0.82	20
181	sp|P27797	Calreticulin OS=Homo sapiens OX=9606 GN=CALR PE=1 SV=1	48283	4.29	233.45	9	5	0.98	22.3
181	sp|P80108	Phosphatidylinositol-glycan-specific phospholipase D OS=Homo sapiens OX=9606 GN=GPLD1 PE=1 SV=3	92905	5.91	314.28	9	5	0.43	12.1
181	sp|Q7Z7G0	Target of Nesh-SH3 OS=Homo sapiens OX=9606 GN=ABI3BP PE=1 SV=1	119253	9.48	322.24	9	5	0.32	10.5
181	sp|Q9BSG5	Retbindin OS=Homo sapiens OX=9606 GN=RTBDN PE=1 SV=2	25397	8.59	322.35	9	5	0.62	23.6
181	sp|P02745	Complement C1q subcomponent subunit A OS=Homo sapiens OX=9606 GN=C1QA PE=1 SV=2	26285	9.26	217.2	9	4	0.87	18
181	sp|P22792	Carboxypeptidase N subunit 2 OS=Homo sapiens OX=9606 GN=CPN2 PE=1 SV=3	61373	5.63	337.98	8	8	0.83	23.7
181	sp|O00462	Beta-mannosidase OS=Homo sapiens OX=9606 GN=MANBA PE=2 SV=3	101800	5.33	318.29	8	7	0.44	13.1
181	sp|P20742	Pregnancy zone protein OS=Homo sapiens OX=9606 GN=PZP PE=1 SV=4	165242	5.97	317.04	8	7	0.25	8
181	sp|P24821	Tenascin OS=Homo sapiens OX=9606 GN=TNC PE=1 SV=3	246345	4.79	352.93	8	7	0.2	6.4
181	sp|P39060	Collagen alpha-1(XVIII) chain OS=Homo sapiens OX=9606 GN=COL18A1 PE=1 SV=5	179389	5.67	431.94	8	7	0.18	9.3
181	sp|Q13275	Semaphorin-3F OS=Homo sapiens OX=9606 GN=SEMA3F PE=2 SV=2	89523	8.59	346.79	8	7	0.45	10.4
181	sp|Q9BXP8	Pappalysin-2 OS=Homo sapiens OX=9606 GN=PAPPA2 PE=1 SV=4	203486	5.26	379.46	8	7	0.23	6.8
181	sp|Q9NPR2	Semaphorin-4B OS=Homo sapiens OX=9606 GN=SEMA4B PE=1 SV=3	93503	6.51	305.79	8	7	0.63	13.5
181	sp|Q9UHL4	Dipeptidyl peptidase 2 OS=Homo sapiens OX=9606 GN=DPP7 PE=1 SV=3	54763	5.91	416.96	8	7	1.13	32.7
181	sp|P04278	Sex hormone-binding globulin OS=Homo sapiens OX=9606 GN=SHBG PE=1 SV=2	43980	6.22	352.3	8	6	0.76	20.1
181	sp|P15291	Beta-1,4-galactosyltransferase 1 OS=Homo sapiens OX=9606 GN=B4GALT1 PE=1 SV=5	44291	8.88	430.83	8	6	0.92	30.4
181	sp|P17050	Alpha-N-acetylgalactosaminidase OS=Homo sapiens OX=9606 GN=NAGA PE=1 SV=2	47047	4.98	299.25	8	6	0.85	24.1
181	sp|P48058	Glutamate receptor 4 OS=Homo sapiens OX=9606 GN=GRIA4 PE=1 SV=2	101548	8.32	356.43	8	6	0.39	10.6
181	sp|P27169	Serum paraoxonase/arylesterase 1 OS=Homo sapiens OX=9606 GN=PON1 PE=1 SV=3	39877	5.08	254.92	8	5	1.06	19.2
181	sp|Q6S8J3	POTE ankyrin domain family member E OS=Homo sapiens OX=9606 GN=POTEE PE=2 SV=3	122882	5.83	267.13	8	5	0.18	6.7
181	sp|Q6UX71	Plexin domain-containing protein 2 OS=Homo sapiens OX=9606 GN=PLXDC2 PE=1 SV=1	60116	5.99	374.65	8	5	1.13	25.3
181	sp|P01033	Metalloproteinase inhibitor 1 OS=Homo sapiens OX=9606 GN=TIMP1 PE=1 SV=1	23840	8.46	120.25	8	2	0.99	25.6
181	sp|Q99969	Retinoic acid receptor responder protein 2 OS=Homo sapiens OX=9606 GN=RARRES2 PE=1 SV=1	18948	9.3	279.59	7	7	2.64	55.8
181	sp|Q9BRK5	45 kDa calcium-binding protein OS=Homo sapiens OX=9606 GN=SDF4 PE=1 SV=1	41895	4.76	290.63	7	7	1.43	22.7
181	sp|Q9NZ08	Endoplasmic reticulum aminopeptidase 1 OS=Homo sapiens OX=9606 GN=ERAP1 PE=1 SV=3	107736	6.02	359.14	7	7	0.65	17.2
181	sp|P08670	Vimentin OS=Homo sapiens OX=9606 GN=VIM PE=1 SV=4	53676	5.06	285.19	7	6	0.85	21.2
181	sp|P10645	Chromogranin-A OS=Homo sapiens OX=9606 GN=CHGA PE=1 SV=7	50829	4.58	342.4	7	6	0.92	21.9
181	sp|O75503	Ceroid-lipofuscinosis neuronal protein 5 OS=Homo sapiens OX=9606 GN=CLN5 PE=1 SV=2	41869	7.04	194.69	7	5	0.64	12.6
181	sp|P17900	Ganglioside GM2 activator OS=Homo sapiens OX=9606 GN=GM2A PE=1 SV=4	21281	5.17	237.24	7	5	2.17	31.6
181	sp|P51888	Prolargin OS=Homo sapiens OX=9606 GN=PRELP PE=1 SV=1	44181	9.47	237.79	7	5	1.55	31.7
181	sp|Q9UGM5	Fetuin-B OS=Homo sapiens OX=9606 GN=FETUB PE=1 SV=2	42883	6.46	218.04	7	5	0.96	30.9
181	sp|P02743	Serum amyloid P-component OS=Homo sapiens OX=9606 GN=APCS PE=1 SV=2	25485	6.1	195.47	7	4	0.9	17.9
181	sp|P19652	Alpha-1-acid glycoprotein 2 OS=Homo sapiens OX=9606 GN=ORM2 PE=1 SV=2	23873	5.03	192.98	7	4	0.99	20.4
181	sp|P20933	N(4)-(beta-N-acetylglucosaminyl)-L-asparaginase OS=Homo sapiens OX=9606 GN=AGA PE=1 SV=2	37812	5.86	204.66	7	4	0.72	22.8
181	sp|Q16769	Glutaminyl-peptide cyclotransferase OS=Homo sapiens OX=9606 GN=QPCT PE=1 SV=1	40965	6.12	219.98	7	4	0.83	16.9
181	sp|Q8IV08	Phospholipase D3 OS=Homo sapiens OX=9606 GN=PLD3 PE=1 SV=1	55127	6.02	201.17	7	4	0.45	16.7
181	sp|Q9UBR2	Cathepsin Z OS=Homo sapiens OX=9606 GN=CTSZ PE=1 SV=1	34530	6.7	217.69	7	4	0.82	19.1
181	sp|P02042	Hemoglobin subunit delta OS=Homo sapiens OX=9606 GN=HBD PE=1 SV=2	16159	7.85	211.49	7	3	1.13	38.1
181	sp|P02763	Alpha-1-acid glycoprotein 1 OS=Homo sapiens OX=9606 GN=ORM1 PE=1 SV=1	23725	4.93	213.51	7	3	0.68	18.9
181	sp|P00761	Trypsin (Laboratory-Cont) OS=Sus scrofa PE=1 SV=1	25078	7	54.97	7	1	0.18	3.5
181	sp|Q9BUH8	Brain-enriched guanylate kinase-associated protein OS=Homo sapiens OX=9606 GN=BEGAIN PE=1 SV=1	65390	5.4	44.39	7	1	0.07	2.7
181	sp|O15031	Plexin-B2 OS=Homo sapiens OX=9606 GN=PLXNB2 PE=1 SV=3	207734	5.85	362.01	6	6	0.22	7
181	sp|Q06033	Inter-alpha-trypsin inhibitor heavy chain H3 OS=Homo sapiens OX=9606 GN=ITIH3 PE=1 SV=2	100072	5.49	313.46	6	6	0.51	16.7
181	sp|P50897	Palmitoyl-protein thioesterase 1 OS=Homo sapiens OX=9606 GN=PPT1 PE=1 SV=1	34627	6.07	267.91	6	5	0.61	18.3
181	sp|P54802	Alpha-N-acetylglucosaminidase OS=Homo sapiens OX=9606 GN=NAGLU PE=1 SV=2	82670	6.2	235.6	6	5	0.49	15.9
181	sp|Q14520	Hyaluronan-binding protein 2 OS=Homo sapiens OX=9606 GN=HABP2 PE=1 SV=1	64740	6.09	228.33	6	5	0.56	12.7
181	sp|P0DOY2	Immunoglobulin lambda constant 2 OS=Homo sapiens OX=9606 GN=IGLC2 PE=1 SV=1	11458	6.92	242.67	6	4	3.11	55.7
181	sp|Q96S96	Phosphatidylethanolamine-binding protein 4 OS=Homo sapiens OX=9606 GN=PEBP4 PE=1 SV=3	26002	6.08	260.94	6	4	1.2	34.8
181	sp|Q9P121	Neurotrimin OS=Homo sapiens OX=9606 GN=NTM PE=1 SV=1	38518	7.98	269.13	6	4	0.71	19.2
181	sp|Q9UNW1	Multiple inositol polyphosphate phosphatase 1 OS=Homo sapiens OX=9606 GN=MINPP1 PE=1 SV=1	55643	7.93	181.77	6	4	0.81	20.9
181	sp|P05787	Keratin, type II cytoskeletal 8 OS=Homo sapiens OX=9606 GN=KRT8 PE=1 SV=7	53671	5.52	147.03	6	3	0.36	10.6
181	sp|P09486	SPARC OS=Homo sapiens OX=9606 GN=SPARC PE=1 SV=1	35465	4.73	149.12	6	3	1.01	20.1
181	sp|P61769	Beta-2-microglobulin OS=Homo sapiens OX=9606 GN=B2M PE=1 SV=1	13820	6.06	109.26	6	3	2.22	40.3
181	sp|P19013	Keratin, type II cytoskeletal 4 OS=Homo sapiens OX=9606 GN=KRT4 PE=1 SV=4	57649	6.25	126.49	6	2	0.24	6
181	sp|Q9BQ16	Testican-3 OS=Homo sapiens OX=9606 GN=SPOCK3 PE=1 SV=2	50937	4.79	119.82	6	2	0.28	8.5
181	sp|O75882	Attractin OS=Homo sapiens OX=9606 GN=ATRN PE=1 SV=2	163450	7.24	253.63	5	5	0.16	4.5
181	sp|O95428	Papilin OS=Homo sapiens OX=9606 GN=PAPLN PE=2 SV=4	141604	6.45	226.5	5	5	0.16	5.9
181	sp|Q9NR34	Mannosyl-oligosaccharide 1,2-alpha-mannosidase IC OS=Homo sapiens OX=9606 GN=MAN1C1 PE=1 SV=1	71094	7.01	227.81	5	5	0.59	14.8
181	sp|Q9NZP8	Complement C1r subcomponent-like protein OS=Homo sapiens OX=9606 GN=C1RL PE=1 SV=2	54206	6.75	300.08	5	5	0.71	16
181	sp|O95967	EGF-containing fibulin-like extracellular matrix protein 2 OS=Homo sapiens OX=9606 GN=EFEMP2 PE=1 SV=3	51767	4.79	186.89	5	4	0.38	13.8
181	sp|P02652	Apolipoprotein A-II OS=Homo sapiens OX=9606 GN=APOA2 PE=1 SV=1	11282	6.26	171.3	5	4	4.95	44
181	sp|P07998	Ribonuclease pancreatic OS=Homo sapiens OX=9606 GN=RNASE1 PE=1 SV=4	18089	9.1	160.25	5	4	1.47	48.1
181	sp|P16519	Neuroendocrine convertase 2 OS=Homo sapiens OX=9606 GN=PCSK2 PE=1 SV=2	71091	6.04	193.18	5	4	0.34	12.1
181	sp|P32119	Peroxiredoxin-2 OS=Homo sapiens OX=9606 GN=PRDX2 PE=1 SV=5	22049	5.66	200.4	5	4	1.53	23.2
181	sp|P43320	Beta-crystallin B2 OS=Homo sapiens OX=9606 GN=CRYBB2 PE=1 SV=2	23479	6.5	190.97	5	4	1.01	25.9
181	sp|Q12907	Vesicular integral-membrane protein VIP36 OS=Homo sapiens OX=9606 GN=LMAN2 PE=1 SV=1	40545	6.46	182.35	5	4	0.84	34.6
181	sp|Q9ULB1	Neurexin-1 OS=Homo sapiens OX=9606 GN=NRXN1 PE=2 SV=1	164061	5.61	159.35	5	4	0.11	3.6
181	sp|O95897	Noelin-2 OS=Homo sapiens OX=9606 GN=OLFM2 PE=1 SV=2	51753	8.06	141.15	5	3	0.27	5.7
181	sp|P00742	Coagulation factor X OS=Homo sapiens OX=9606 GN=F10 PE=1 SV=2	56065	5.68	162.74	5	3	0.56	14.5
181	sp|P16035	Metalloproteinase inhibitor 2 OS=Homo sapiens OX=9606 GN=TIMP2 PE=1 SV=2	25067	7.45	149.98	5	3	0.92	22.3
181	sp|Q01546	Keratin, type II cytoskeletal 2 oral OS=Homo sapiens OX=9606 GN=KRT76 PE=1 SV=2	66370	8.38	158.13	5	3	0.28	7.7
181	sp|Q14563	Semaphorin-3A OS=Homo sapiens OX=9606 GN=SEMA3A PE=1 SV=1	89916	7.05	120.55	5	3	0.32	6.2
181	sp|O00584	Ribonuclease T2 OS=Homo sapiens OX=9606 GN=RNASET2 PE=1 SV=2	30089	6.66	147.3	5	2	0.98	21.9
181	sp|P08729	Keratin, type II cytoskeletal 7 OS=Homo sapiens OX=9606 GN=KRT7 PE=1 SV=5	51411	5.4	102.59	5	2	0.17	7.7
181	sp|Q7Z794	Keratin, type II cytoskeletal 1b OS=Homo sapiens OX=9606 GN=KRT77 PE=2 SV=3	62149	5.73	113.32	5	2	0.14	5.4
181	sp|O14793	Growth/differentiation factor 8 OS=Homo sapiens OX=9606 GN=MSTN PE=1 SV=1	43521	6.34	168.65	4	4	0.61	16.8
181	sp|O94856	Neurofascin OS=Homo sapiens OX=9606 GN=NFASC PE=1 SV=4	150789	6.24	210.79	4	4	0.28	9.4
181	sp|P10523	S-arrestin OS=Homo sapiens OX=9606 GN=SAG PE=1 SV=3	45263	6.14	155.13	4	4	0.89	26.2
181	sp|P10586	Receptor-type tyrosine-protein phosphatase F OS=Homo sapiens OX=9606 GN=PTPRF PE=1 SV=2	213942	5.93	212.62	4	4	0.12	3.9
181	sp|P23470	Receptor-type tyrosine-protein phosphatase gamma OS=Homo sapiens OX=9606 GN=PTPRG PE=1 SV=4	163042	5.99	182.44	4	4	0.11	3.5
181	sp|P49908	Selenoprotein P OS=Homo sapiens OX=9606 GN=SELENOP PE=1 SV=3	44126	8.08	208.12	4	4	0.45	12.6
181	sp|P60174	Triosephosphate isomerase OS=Homo sapiens OX=9606 GN=TPI1 PE=1 SV=3	31057	5.65	184.92	4	4	0.94	22
181	sp|Q13214	Semaphorin-3B OS=Homo sapiens OX=9606 GN=SEMA3B PE=2 SV=1	84210	9.17	157.57	4	4	0.34	11.9
181	sp|Q24JP5	Transmembrane protein 132A OS=Homo sapiens OX=9606 GN=TMEM132A PE=1 SV=1	111011	5.43	207.49	4	4	0.21	8.9
181	sp|Q86VB7	Scavenger receptor cysteine-rich type 1 protein M130 OS=Homo sapiens OX=9606 GN=CD163 PE=1 SV=2	129589	5.61	177.67	4	4	0.17	4.6
181	sp|Q8N3J6	Cell adhesion molecule 2 OS=Homo sapiens OX=9606 GN=CADM2 PE=2 SV=1	47980	5.17	159.04	4	4	0.41	12
181	sp|Q9BQT9	Calsyntenin-3 OS=Homo sapiens OX=9606 GN=CLSTN3 PE=1 SV=1	107456	5.24	214.08	4	4	0.26	9.5
181	sp|P10253	Lysosomal alpha-glucosidase OS=Homo sapiens OX=9606 GN=GAA PE=1 SV=4	106112	5.62	160.89	4	3	0.26	9.7
181	sp|Q02809	Procollagen-lysine,2-oxoglutarate 5-dioxygenase 1 OS=Homo sapiens OX=9606 GN=PLOD1 PE=1 SV=2	84068	6.47	151.9	4	3	0.28	7.8
181	sp|Q0P6D2	Protein FAM69C OS=Homo sapiens OX=9606 GN=FAM69C PE=2 SV=3	47303	6.38	161.91	4	3	0.42	11.7
181	sp|Q16270	Insulin-like growth factor-binding protein 7 OS=Homo sapiens OX=9606 GN=IGFBP7 PE=1 SV=1	30138	8.25	164.29	4	3	0.5	16.3
181	sp|Q8NHP8	Putative phospholipase B-like 2 OS=Homo sapiens OX=9606 GN=PLBD2 PE=1 SV=2	65886	6.34	116.4	4	3	0.46	10.9
181	sp|Q96S86	Hyaluronan and proteoglycan link protein 3 OS=Homo sapiens OX=9606 GN=HAPLN3 PE=2 SV=1	41439	6.07	138.01	4	3	0.82	24.2
181	sp|Q9BYH1	Seizure 6-like protein OS=Homo sapiens OX=9606 GN=SEZ6L PE=1 SV=1	113250	4.68	163.9	4	3	0.12	4.4
181	sp|P02741	C-reactive protein OS=Homo sapiens OX=9606 GN=CRP PE=1 SV=1	25194	5.45	132.62	4	2	1.26	17
181	sp|Q02325	Plasminogen-like protein B OS=Homo sapiens OX=9606 GN=PLGLB1 PE=3 SV=1	11192	6.11	99.35	4	2	1.94	27.1
181	sp|Q99784	Noelin OS=Homo sapiens OX=9606 GN=OLFM1 PE=1 SV=4	55650	6.48	92.57	4	2	0.35	7.4
181	sp|O14786	Neuropilin-1 OS=Homo sapiens OX=9606 GN=NRP1 PE=1 SV=3	104323	5.58	148.69	3	3	0.13	3.8
181	sp|O75752	UDP-GalNAc:beta-1,3-N-acetylgalactosaminyltransferase 1 OS=Homo sapiens OX=9606 GN=B3GALNT1 PE=1 SV=1	39828	7.67	141.07	3	3	1.29	28.4
181	sp|P00740	Coagulation factor IX OS=Homo sapiens OX=9606 GN=F9 PE=1 SV=2	53114	5.34	153.42	3	3	0.48	12.6
181	sp|P02794	Ferritin heavy chain OS=Homo sapiens OX=9606 GN=FTH1 PE=1 SV=2	21383	5.3	145	3	3	2.15	32.2
181	sp|P07333	Macrophage colony-stimulating factor 1 receptor OS=Homo sapiens OX=9606 GN=CSF1R PE=1 SV=2	109113	5.93	154.9	3	3	0.21	8
181	sp|P09104	Gamma-enolase OS=Homo sapiens OX=9606 GN=ENO2 PE=1 SV=3	47581	4.91	135.39	3	3	0.54	13.8
181	sp|P11021	Endoplasmic reticulum chaperone BiP OS=Homo sapiens OX=9606 GN=HSPA5 PE=1 SV=2	72402	5.07	151.5	3	3	0.26	9.6
181	sp|P11117	Lysosomal acid phosphatase OS=Homo sapiens OX=9606 GN=ACP2 PE=1 SV=3	48713	6.28	154.2	3	3	0.4	9
181	sp|P14625	Endoplasmin OS=Homo sapiens OX=9606 GN=HSP90B1 PE=1 SV=1	92696	4.76	119.52	3	3	0.2	6.1
181	sp|P35052	Glypican-1 OS=Homo sapiens OX=9606 GN=GPC1 PE=1 SV=2	62724	7.07	127.72	3	3	0.49	11.3
181	sp|Q01459	Di-N-acetylchitobiase OS=Homo sapiens OX=9606 GN=CTBS PE=1 SV=1	44416	6.19	166.98	3	3	0.75	20.3
181	sp|Q02818	Nucleobindin-1 OS=Homo sapiens OX=9606 GN=NUCB1 PE=1 SV=4	53846	5.15	160.13	3	3	0.26	6.9
181	sp|Q02985	Complement factor H-related protein 3 OS=Homo sapiens OX=9606 GN=CFHR3 PE=1 SV=2	38496	7.72	143.3	3	3	0.53	12.7
181	sp|Q07954	Prolow-density lipoprotein receptor-related protein 1 OS=Homo sapiens OX=9606 GN=LRP1 PE=1 SV=2	523150	5.16	118.74	3	3	0.02	1.3
181	sp|Q09328	Alpha-1,6-mannosylglycoprotein 6-beta-N-acetylglucosaminyltransferase A OS=Homo sapiens OX=9606 GN=MGAT5 PE=1 SV=1	85628	8.41	139.62	3	3	0.27	7.8
181	sp|Q17R60	Interphotoreceptor matrix proteoglycan 1 OS=Homo sapiens OX=9606 GN=IMPG1 PE=1 SV=2	90015	4.79	123.77	3	3	0.2	5.9
181	sp|Q8IWV2	Contactin-4 OS=Homo sapiens OX=9606 GN=CNTN4 PE=1 SV=1	114181	7.24	120.87	3	3	0.29	8.1
181	sp|Q8WXD2	Secretogranin-3 OS=Homo sapiens OX=9606 GN=SCG3 PE=1 SV=3	52973	4.94	155.84	3	3	0.37	13.2
181	sp|Q92484	Acid sphingomyelinase-like phosphodiesterase 3a OS=Homo sapiens OX=9606 GN=SMPDL3A PE=1 SV=2	51741	5.88	139.18	3	3	0.62	15.9
181	sp|Q92820	Gamma-glutamyl hydrolase OS=Homo sapiens OX=9606 GN=GGH PE=1 SV=2	36340	6.67	148.04	3	3	0.76	20.8
181	sp|Q9P2V4	Leucine-rich repeat, immunoglobulin-like domain and transmembrane domain-containing protein 1 OS=Homo sapiens OX=9606 GN=LRIT1 PE=2 SV=1	69024	8.9	157.46	3	3	0.27	6.6
181	sp|O14498	Immunoglobulin superfamily containing leucine-rich repeat protein OS=Homo sapiens OX=9606 GN=ISLR PE=2 SV=1	46596	5	90.77	3	2	0.19	5.6
181	sp|P02788	Lactotransferrin OS=Homo sapiens OX=9606 GN=LTF PE=1 SV=6	80014	8.5	109.98	3	2	0.17	4.9
181	sp|P06276	Cholinesterase OS=Homo sapiens OX=9606 GN=BCHE PE=1 SV=1	68944	7.12	76.59	3	2	0.27	7.5
181	sp|P16112	Aggrecan core protein OS=Homo sapiens OX=9606 GN=ACAN PE=1 SV=3	263107	4.06	109.57	3	2	0.08	2
181	sp|P17661	Desmin OS=Homo sapiens OX=9606 GN=DES PE=1 SV=3	53560	5.21	103.31	3	2	0.26	5.7
181	sp|P30530	Tyrosine-protein kinase receptor UFO OS=Homo sapiens OX=9606 GN=AXL PE=1 SV=4	99528	5.23	88.34	3	2	0.09	3.4
181	sp|Q14118	Dystroglycan OS=Homo sapiens OX=9606 GN=DAG1 PE=1 SV=2	97723	8.71	159.82	3	2	0.24	8.4
181	sp|Q14393	Growth arrest-specific protein 6 OS=Homo sapiens OX=9606 GN=GAS6 PE=1 SV=3	76873	5.46	119.21	3	2	0.31	5.8
181	sp|Q5XKE5	Keratin, type II cytoskeletal 79 OS=Homo sapiens OX=9606 GN=KRT79 PE=1 SV=2	58085	6.75	109.1	3	2	0.33	9.3
181	sp|Q63HQ2	Pikachurin OS=Homo sapiens OX=9606 GN=EGFLAM PE=1 SV=2	112967	7.24	138.61	3	2	0.08	3.1
181	sp|Q8TEU8	WAP, Kazal, immunoglobulin, Kunitz and NTR domain-containing protein 2 OS=Homo sapiens OX=9606 GN=WFIKKN2 PE=1 SV=1	66122	5.85	107.83	3	2	0.13	3.6
181	sp|Q9BXJ0	Complement C1q tumor necrosis factor-related protein 5 OS=Homo sapiens OX=9606 GN=C1QTNF5 PE=1 SV=1	25454	6.05	98.45	3	2	0.38	11.5
181	sp|Q9NS85	Carbonic anhydrase-related protein 10 OS=Homo sapiens OX=9606 GN=CA10 PE=2 SV=1	37824	8.22	92.58	3	2	0.39	12.8
181	sp|Q12884	Prolyl endopeptidase FAP OS=Homo sapiens OX=9606 GN=FAP PE=1 SV=5	88341	6.21	47.99	3	1	0.05	2.2
181	sp|Q6KB66	Keratin, type II cytoskeletal 80 OS=Homo sapiens OX=9606 GN=KRT80 PE=1 SV=2	51007	5.58	61.42	3	1	0.08	8
181	sp|Q8N7J2	APC membrane recruitment protein 2 OS=Homo sapiens OX=9606 GN=AMER2 PE=1 SV=3	70092	6.55	35.12	3	1	0.06	1
181	sp|O00468	Agrin OS=Homo sapiens OX=9606 GN=AGRN PE=1 SV=6	225333	6.01	147.75	2	2	0.1	3.2
181	sp|O15240	Neurosecretory protein VGF OS=Homo sapiens OX=9606 GN=VGF PE=1 SV=2	67275	4.76	98.82	2	2	0.2	7.5
181	sp|O60568	Multifunctional procollagen lysine hydroxylase and glycosyltransferase LH3 OS=Homo sapiens OX=9606 GN=PLOD3 PE=1 SV=1	85302	5.69	73.75	2	2	0.28	9.6
181	sp|O75144	ICOS ligand OS=Homo sapiens OX=9606 GN=ICOSLG PE=1 SV=2	33841	5.15	88.19	2	2	0.28	6.6
181	sp|O95390	Growth/differentiation factor 11 OS=Homo sapiens OX=9606 GN=GDF11 PE=1 SV=1	45803	8.18	92.05	2	2	0.2	5.9
181	sp|O95497	Pantetheinase OS=Homo sapiens OX=9606 GN=VNN1 PE=1 SV=2	57716	5.32	99.52	2	2	0.15	4.3
181	sp|P00441	Superoxide dismutase [Cu-Zn] OS=Homo sapiens OX=9606 GN=SOD1 PE=1 SV=2	16154	5.7	141.53	2	2	1.13	29.2
181	sp|P00488	Coagulation factor XIII A chain OS=Homo sapiens OX=9606 GN=F13A1 PE=1 SV=4	83728	5.75	88.66	2	2	0.1	2.3
181	sp|P00558	Phosphoglycerate kinase 1 OS=Homo sapiens OX=9606 GN=PGK1 PE=1 SV=3	44985	8.3	72.63	2	2	0.2	8.6
181	sp|P04075	Fructose-bisphosphate aldolase A OS=Homo sapiens OX=9606 GN=ALDOA PE=1 SV=2	39851	8.3	111.57	2	2	0.36	12.4
181	sp|P06733	Alpha-enolase OS=Homo sapiens OX=9606 GN=ENO1 PE=1 SV=2	47481	7.01	107.76	2	2	0.19	10.6
181	sp|P07195	L-lactate dehydrogenase B chain OS=Homo sapiens OX=9606 GN=LDHB PE=1 SV=2	36900	5.71	103.98	2	2	0.4	13.5
181	sp|P08195	4F2 cell-surface antigen heavy chain OS=Homo sapiens OX=9606 GN=SLC3A2 PE=1 SV=3	68180	4.89	108.36	2	2	0.13	6.8
181	sp|P11279	Lysosome-associated membrane glycoprotein 1 OS=Homo sapiens OX=9606 GN=LAMP1 PE=1 SV=3	45367	9	76.3	2	2	0.2	4.8
181	sp|P15848	Arylsulfatase B OS=Homo sapiens OX=9606 GN=ARSB PE=1 SV=1	60163	8.43	64.63	2	2	0.15	3.9
181	sp|P17948	Vascular endothelial growth factor receptor 1 OS=Homo sapiens OX=9606 GN=FLT1 PE=1 SV=2	152554	8.66	92.58	2	2	0.15	4
181	sp|P18065	Insulin-like growth factor-binding protein 2 OS=Homo sapiens OX=9606 GN=IGFBP2 PE=1 SV=2	35875	7.48	76.05	2	2	0.58	15.4
181	sp|P20908	Collagen alpha-1(V) chain OS=Homo sapiens OX=9606 GN=COL5A1 PE=1 SV=3	184131	4.94	130.5	2	2	0.05	1.6
181	sp|P22914	Gamma-crystallin S OS=Homo sapiens OX=9606 GN=CRYGS PE=1 SV=4	21392	6.44	102.48	2	2	2.15	28.7
181	sp|P24592	Insulin-like growth factor-binding protein 6 OS=Homo sapiens OX=9606 GN=IGFBP6 PE=1 SV=1	26219	8.15	93.72	2	2	0.37	10.4
181	sp|P26022	Pentraxin-related protein PTX3 OS=Homo sapiens OX=9606 GN=PTX3 PE=1 SV=3	42519	4.94	93.81	2	2	0.21	6.3
181	sp|P26038	Moesin OS=Homo sapiens OX=9606 GN=MSN PE=1 SV=3	67892	6.08	76.76	2	2	0.2	5.5
181	sp|P30086	Phosphatidylethanolamine-binding protein 1 OS=Homo sapiens OX=9606 GN=PEBP1 PE=1 SV=3	21158	7.01	75.5	2	2	0.47	20.3
181	sp|P47972	Neuronal pentraxin-2 OS=Homo sapiens OX=9606 GN=NPTX2 PE=1 SV=2	47411	5.45	61.69	2	2	0.3	5.6
181	sp|P55083	Microfibril-associated glycoprotein 4 OS=Homo sapiens OX=9606 GN=MFAP4 PE=1 SV=2	28972	5.38	95.17	2	2	0.53	12.2
181	sp|P63104	14-3-3 protein zeta/delta OS=Homo sapiens OX=9606 GN=YWHAZ PE=1 SV=1	27899	4.73	86.18	2	2	0.56	13.1
181	sp|P78509	Reelin OS=Homo sapiens OX=9606 GN=RELN PE=1 SV=3	394980	5.54	104.45	2	2	0.02	0.7
181	sp|Q04756	Hepatocyte growth factor activator OS=Homo sapiens OX=9606 GN=HGFAC PE=1 SV=1	72860	6.99	77.23	2	2	0.19	6.1
181	sp|Q10471	Polypeptide N-acetylgalactosaminyltransferase 2 OS=Homo sapiens OX=9606 GN=GALNT2 PE=1 SV=1	65433	8.63	109.22	2	2	0.29	8.2
181	sp|Q14956	Transmembrane glycoprotein NMB OS=Homo sapiens OX=9606 GN=GPNMB PE=1 SV=2	64623	6.17	60.14	2	2	0.14	3.3
181	sp|Q14982	Opioid-binding protein/cell adhesion molecule OS=Homo sapiens OX=9606 GN=OPCML PE=1 SV=1	38496	6.45	84.79	2	2	0.53	13
181	sp|Q15113	Procollagen C-endopeptidase enhancer 1 OS=Homo sapiens OX=9606 GN=PCOLCE PE=1 SV=2	48797	7.41	119.67	2	2	0.18	12.9
181	sp|Q15166	Serum paraoxonase/lactonase 3 OS=Homo sapiens OX=9606 GN=PON3 PE=1 SV=3	39810	5.24	69.23	2	2	0.23	4.5
181	sp|Q15848	Adiponectin OS=Homo sapiens OX=9606 GN=ADIPOQ PE=1 SV=1	26511	5.42	98.66	2	2	0.36	20.1
181	sp|Q5KU26	Collectin-12 OS=Homo sapiens OX=9606 GN=COLEC12 PE=1 SV=3	82035	5.48	83.49	2	2	0.16	5.8
181	sp|Q5TFQ8	Signal-regulatory protein beta-1 isoform 3 OS=Homo sapiens OX=9606 GN=SIRPB1 PE=1 SV=1	43674	7.7	84.85	2	2	0.46	11.6
181	sp|Q6UXD5	Seizure 6-like protein 2 OS=Homo sapiens OX=9606 GN=SEZ6L2 PE=1 SV=2	99038	4.8	80.8	2	2	0.13	5.1
181	sp|Q86SR1	Polypeptide N-acetylgalactosaminyltransferase 10 OS=Homo sapiens OX=9606 GN=GALNT10 PE=1 SV=2	69689	8.84	93.27	2	2	0.2	7.1
181	sp|Q8N0Y7	Probable phosphoglycerate mutase 4 OS=Homo sapiens OX=9606 GN=PGAM4 PE=3 SV=1	28930	6.19	88.46	2	2	0.33	9.4
181	sp|Q8NCC3	Group XV phospholipase A2 OS=Homo sapiens OX=9606 GN=PLA2G15 PE=1 SV=2	46913	6.27	107.5	2	2	0.19	6.3
181	sp|Q8NFZ8	Cell adhesion molecule 4 OS=Homo sapiens OX=9606 GN=CADM4 PE=1 SV=1	43215	5.92	115.12	2	2	0.33	8.8
181	sp|Q99435	Protein kinase C-binding protein NELL2 OS=Homo sapiens OX=9606 GN=NELL2 PE=1 SV=1	96359	5.44	76.2	2	2	0.09	2.1
181	sp|Q99519	Sialidase-1 OS=Homo sapiens OX=9606 GN=NEU1 PE=1 SV=1	45952	5.58	89.19	2	2	0.88	16.9
181	sp|Q99538	Legumain OS=Homo sapiens OX=9606 GN=LGMN PE=1 SV=1	49779	6.07	83.75	2	2	0.18	5.8
181	sp|Q9H4D0	Calsyntenin-2 OS=Homo sapiens OX=9606 GN=CLSTN2 PE=1 SV=2	108249	5.21	86.79	2	2	0.17	3.7
181	sp|Q9NPH3	Interleukin-1 receptor accessory protein OS=Homo sapiens OX=9606 GN=IL1RAP PE=1 SV=2	66118	8.37	85.67	2	2	0.13	3.7
181	sp|Q9NY97	N-acetyllactosaminide beta-1,3-N-acetylglucosaminyltransferase 2 OS=Homo sapiens OX=9606 GN=B3GNT2 PE=1 SV=2	46392	8.74	71.57	2	2	0.19	5.3
181	sp|Q9NZ94	Neuroligin-3 OS=Homo sapiens OX=9606 GN=NLGN3 PE=1 SV=2	94463	5.94	76.45	2	2	0.09	3.1
181	sp|Q9UHG2	ProSAAS OS=Homo sapiens OX=9606 GN=PCSK1N PE=1 SV=1	27413	6.22	206.99	2	2	0.35	10.4
181	sp|Q9UJH8	Meteorin OS=Homo sapiens OX=9606 GN=METRN PE=2 SV=2	31928	8.47	67.79	2	2	0.29	9.9
181	sp|Q9ULX7	Carbonic anhydrase 14 OS=Homo sapiens OX=9606 GN=CA14 PE=1 SV=1	37872	5.9	101.66	2	2	0.39	8.6
181	sp|Q9Y4L1	Hypoxia up-regulated protein 1 OS=Homo sapiens OX=9606 GN=HYOU1 PE=1 SV=1	111494	5.16	87.95	2	2	0.16	4.3
181	sp|A0A075B6I4	Immunoglobulin lambda variable 10-54 OS=Homo sapiens OX=9606 GN=IGLV10-54 PE=3 SV=1	12501	7.85	49.21	2	1	0.38	6
181	sp|O43286	Beta-1,4-galactosyltransferase 5 OS=Homo sapiens OX=9606 GN=B4GALT5 PE=2 SV=1	45318	8.21	53.78	2	1	0.1	2.1
181	sp|O75629	Protein CREG1 OS=Homo sapiens OX=9606 GN=CREG1 PE=1 SV=1	24173	7.05	63.81	2	1	0.66	15
181	sp|O76015	Keratin, type I cuticular Ha8 OS=Homo sapiens OX=9606 GN=KRT38 PE=1 SV=3	52044	4.79	47.36	2	1	0.17	3.3
181	sp|O94913	Pre-mRNA cleavage complex 2 protein Pcf11 OS=Homo sapiens OX=9606 GN=PCF11 PE=1 SV=3	173628	8.65	32.58	2	1	0.02	1
181	sp|O95445	Apolipoprotein M OS=Homo sapiens OX=9606 GN=APOM PE=1 SV=2	21582	5.66	44.23	2	1	0.46	6.9
181	sp|P00338	L-lactate dehydrogenase A chain OS=Homo sapiens OX=9606 GN=LDHA PE=1 SV=2	36950	8.44	51.85	2	1	0.56	11.1
181	sp|P05783	Keratin, type I cytoskeletal 18 OS=Homo sapiens OX=9606 GN=KRT18 PE=1 SV=2	48029	5.34	47.36	2	1	0.09	3.3
181	sp|P13987	CD59 glycoprotein OS=Homo sapiens OX=9606 GN=CD59 PE=1 SV=1	14795	6.02	75.68	2	1	0.32	6.2
181	sp|P16070	CD44 antigen OS=Homo sapiens OX=9606 GN=CD44 PE=1 SV=3	82001	5.13	74.87	2	1	0.11	2.8
181	sp|P41219	Peripherin OS=Homo sapiens OX=9606 GN=PRPH PE=1 SV=2	53732	5.37	41.17	2	1	0.17	4.7
181	sp|P53367	Arfaptin-1 OS=Homo sapiens OX=9606 GN=ARFIP1 PE=1 SV=2	41770	6.24	35.27	2	1	0.22	1.9
181	sp|Q13228	Methanethiol oxidase OS=Homo sapiens OX=9606 GN=SELENBP1 PE=1 SV=2	52928	5.93	58.16	2	1	0.17	4.2
181	sp|Q4G0X9	Coiled-coil domain-containing protein 40 OS=Homo sapiens OX=9606 GN=CCDC40 PE=2 SV=2	130375	5.21	32.92	2	1	0.1	2.1
181	sp|Q7Z3B1	Neuronal growth regulator 1 OS=Homo sapiens OX=9606 GN=NEGR1 PE=1 SV=3	39379	5.84	43.18	2	1	0.37	9.9
181	sp|Q8N8K9	Uncharacterized protein KIAA1958 OS=Homo sapiens OX=9606 GN=KIAA1958 PE=1 SV=1	80416	6.38	40.86	2	1	0.05	1.1
181	sp|Q8TEP8	Centrosomal protein of 192 kDa OS=Homo sapiens OX=9606 GN=CEP192 PE=1 SV=3	281618	5.31	38.8	2	1	0.01	0.6
181	sp|Q92563	Testican-2 OS=Homo sapiens OX=9606 GN=SPOCK2 PE=1 SV=1	48174	4.71	42.49	2	1	0.09	1.9
181	sp|Q92764	Keratin, type I cuticular Ha5 OS=Homo sapiens OX=9606 GN=KRT35 PE=2 SV=5	51640	4.85	47.36	2	1	0.08	3.3
181	sp|Q9NSB2	Keratin, type II cuticular Hb4 OS=Homo sapiens OX=9606 GN=KRT84 PE=2 SV=2	65942	7.75	41.17	2	1	0.06	3.2
181	sp|Q9UHI8	A disintegrin and metalloproteinase with thrombospondin motifs 1 OS=Homo sapiens OX=9606 GN=ADAMTS1 PE=1 SV=4	107970	6.4	37.03	2	1	0.08	5.3
181	sp|Q9UKT5	F-box only protein 4 OS=Homo sapiens OX=9606 GN=FBXO4 PE=1 SV=2	44507	5.77	44.99	2	1	0.1	2.3
181	sp|Q9UM22	Mammalian ependymin-related protein 1 OS=Homo sapiens OX=9606 GN=EPDR1 PE=1 SV=2	25877	6.32	51.15	2	1	0.37	7.6
219	sp|P01024	Complement C3 OS=Homo sapiens OX=9606 GN=C3 PE=1 SV=2	188569	6.02	17340.1	1551	250	98.65	87.9
219	sp|P02768	Serum albumin OS=Homo sapiens OX=9606 GN=ALB PE=1 SV=2	71317	5.92	9667.26	1474	139	395.88	88.7
219	sp|P0C0L5	Complement C4-B OS=Homo sapiens OX=9606 GN=C4B PE=1 SV=2	194170	6.89	8725.92	587	127	9.97	64.5
219	sp|P0C0L4	Complement C4-A OS=Homo sapiens OX=9606 GN=C4A PE=1 SV=2	194261	6.65	8426.35	579	123	9.06	65
219	sp|P00450	Ceruloplasmin OS=Homo sapiens OX=9606 GN=CP PE=1 SV=1	122983	5.44	7465.22	482	108	15.44	73.8
219	sp|P02790	Hemopexin OS=Homo sapiens OX=9606 GN=HPX PE=1 SV=2	52385	6.55	3546.39	440	58	59.45	79.2
219	sp|P10745	Retinol-binding protein 3 OS=Homo sapiens OX=9606 GN=RBP3 PE=1 SV=2	135734	4.98	7033.02	414	93	8.31	75.2
219	sp|P36955	Pigment epithelium-derived factor OS=Homo sapiens OX=9606 GN=SERPINF1 PE=1 SV=4	46454	5.97	3108.23	373	42	33.86	77.3
219	sp|P01008	Antithrombin-III OS=Homo sapiens OX=9606 GN=SERPINC1 PE=1 SV=1	53025	6.32	3739.13	372	60	56.43	70.3
219	sp|P02766	Transthyretin OS=Homo sapiens OX=9606 GN=TTR PE=1 SV=1	15991	5.52	2657.99	310	30	162.26	80.3
219	sp|P01011	Alpha-1-antichymotrypsin OS=Homo sapiens OX=9606 GN=SERPINA3 PE=1 SV=2	47792	5.33	3284.23	295	48	36.56	63.8
219	sp|P02774	Vitamin D-binding protein OS=Homo sapiens OX=9606 GN=GC PE=1 SV=2	54480	5.32	3481.18	287	49	29.36	75.9
219	sp|P00751	Complement factor B OS=Homo sapiens OX=9606 GN=CFB PE=1 SV=2	86847	6.67	4335.2	229	71	18.29	63.1
219	sp|P04217	Alpha-1B-glycoprotein OS=Homo sapiens OX=9606 GN=A1BG PE=1 SV=4	54790	5.56	2006.22	194	29	6.1	63
219	sp|P02769	Serum albumin (Laboratory-Cont) OS=Bos taurus GN=ALB PE=1 SV=4	71244	5.82	817.97	186	12	1.53	26.9
219	sp|P02765	Alpha-2-HS-glycoprotein OS=Homo sapiens OX=9606 GN=AHSG PE=1 SV=2	40114	5.43	2236.86	181	31	15.1	49.6
219	sp|P10909	Clusterin OS=Homo sapiens OX=9606 GN=CLU PE=1 SV=1	53031	5.89	1816.51	161	27	7.19	41.4
219	sp|P01009	Alpha-1-antitrypsin OS=Homo sapiens OX=9606 GN=SERPINA1 PE=1 SV=3	46878	5.37	2311.13	147	36	22.9	68.4
219	sp|Q14624	Inter-alpha-trypsin inhibitor heavy chain H4 OS=Homo sapiens OX=9606 GN=ITIH4 PE=1 SV=4	103521	6.51	3413.22	146	52	7.35	58.8
219	sp|P43652	Afamin OS=Homo sapiens OX=9606 GN=AFM PE=1 SV=1	70963	5.64	2544.38	144	42	11.3	59.8
219	sp|P05155	Plasma protease C1 inhibitor OS=Homo sapiens OX=9606 GN=SERPING1 PE=1 SV=2	55347	6.09	2254.72	144	35	8.39	45
219	sp|P01042	Kininogen-1 OS=Homo sapiens OX=9606 GN=KNG1 PE=1 SV=2	72996	6.34	2317.67	144	34	4.48	41.3
219	sp|Q9Y6R7	IgGFc-binding protein OS=Homo sapiens OX=9606 GN=FCGBP PE=1 SV=3	596443	5.14	4100.41	139	67	0.62	18.2
219	sp|P06396	Gelsolin OS=Homo sapiens OX=9606 GN=GSN PE=1 SV=1	86043	5.9	3110.47	132	44	6.93	58.4
219	sp|P02647	Apolipoprotein A-I OS=Homo sapiens OX=9606 GN=APOA1 PE=1 SV=1	30759	5.56	2460.49	132	42	209.99	75.7
219	sp|P41222	Prostaglandin-H2 D-isomerase OS=Homo sapiens OX=9606 GN=PTGDS PE=1 SV=1	21243	7.66	1129.8	124	15	13.93	57.9
219	sp|P25311	Zinc-alpha-2-glycoprotein OS=Homo sapiens OX=9606 GN=AZGP1 PE=1 SV=2	34465	5.71	1882.43	121	32	27.54	61.1
219	sp|P01019	Angiotensinogen OS=Homo sapiens OX=9606 GN=AGT PE=1 SV=1	53406	5.87	2057.94	120	29	5.41	59.2
219	sp|P01031	Complement C5 OS=Homo sapiens OX=9606 GN=C5 PE=1 SV=4	189897	6.11	3535.09	116	64	3.72	49.5
219	sp|P06727	Apolipoprotein A-IV OS=Homo sapiens OX=9606 GN=APOA4 PE=1 SV=3	45371	5.28	2418.06	113	40	44.58	69.4
219	sp|P08603	Complement factor H OS=Homo sapiens OX=9606 GN=CFH PE=1 SV=4	143680	6.21	3400.91	107	55	3.9	50.5
219	sp|P08697	Alpha-2-antiplasmin OS=Homo sapiens OX=9606 GN=SERPINF2 PE=1 SV=3	54873	5.87	1875.49	96	29	6.1	61.9
219	sp|P19823	Inter-alpha-trypsin inhibitor heavy chain H2 OS=Homo sapiens OX=9606 GN=ITIH2 PE=1 SV=2	106853	6.4	1855.63	94	32	2.33	39.5
219	sp|P04196	Histidine-rich glycoprotein OS=Homo sapiens OX=9606 GN=HRG PE=1 SV=1	60510	7.09	1582.69	93	25	3.2	35.4
219	sp|P00747	Plasminogen OS=Homo sapiens OX=9606 GN=PLG PE=1 SV=2	93247	7.04	2361.39	92	39	4.92	52.8
219	sp|P00734	Prothrombin OS=Homo sapiens OX=9606 GN=F2 PE=1 SV=2	71475	5.64	2595.14	91	39	6.16	54.3
219	sp|P19827	Inter-alpha-trypsin inhibitor heavy chain H1 OS=Homo sapiens OX=9606 GN=ITIH1 PE=1 SV=3	101782	6.31	2420.25	88	36	2.83	42.8
219	sp|P02753	Retinol-binding protein 4 OS=Homo sapiens OX=9606 GN=RBP4 PE=1 SV=3	23337	5.76	1179.24	84	17	8.84	73.6
219	sp|P02750	Leucine-rich alpha-2-glycoprotein OS=Homo sapiens OX=9606 GN=LRG1 PE=1 SV=2	38382	6.45	1251.43	82	20	7.56	57.6
219	sp|P05543	Thyroxine-binding globulin OS=Homo sapiens OX=9606 GN=SERPINA7 PE=1 SV=2	46637	5.87	1342.36	75	22	8.16	57.6
219	sp|P04004	Vitronectin OS=Homo sapiens OX=9606 GN=VTN PE=1 SV=1	55069	5.55	1261.38	75	21	3.16	34.1
219	sp|P02748	Complement component C9 OS=Homo sapiens OX=9606 GN=C9 PE=1 SV=2	64615	5.43	1553.57	73	26	3.36	38.6
219	sp|P02787	Serotransferrin OS=Homo sapiens OX=9606 GN=TF PE=1 SV=3	79294	6.81	2415.87	72	42	7.98	64
219	sp|P08185	Corticosteroid-binding globulin OS=Homo sapiens OX=9606 GN=SERPINA6 PE=1 SV=1	45283	5.64	1202.58	71	17	3.3	51.9
219	sp|P05546	Heparin cofactor 2 OS=Homo sapiens OX=9606 GN=SERPIND1 PE=1 SV=3	57205	6.41	1338.63	69	23	4.28	47.1
219	sp|P04264	Keratin, type II cytoskeletal 1 OS=Homo sapiens OX=9606 GN=KRT1 PE=1 SV=6	66170	8.15	2016.73	68	28	5.14	43.3
219	sp|P02749	Beta-2-glycoprotein 1 OS=Homo sapiens OX=9606 GN=APOH PE=1 SV=3	39584	8.34	1116.69	64	19	8.87	67
219	sp|P05156	Complement factor I OS=Homo sapiens OX=9606 GN=CFI PE=1 SV=2	68102	7.72	1707.03	63	29	4.82	46.5
219	sp|P02649	Apolipoprotein E OS=Homo sapiens OX=9606 GN=APOE PE=1 SV=1	36246	5.65	1698.96	62	24	11.15	71.6
219	sp|P22352	Glutathione peroxidase 3 OS=Homo sapiens OX=9606 GN=GPX3 PE=1 SV=2	25765	8.26	788.95	59	12	6.94	42.5
219	sp|O94985	Calsyntenin-1 OS=Homo sapiens OX=9606 GN=CLSTN1 PE=1 SV=1	110978	4.81	1472.14	54	24	1.95	30.8
219	sp|P02760	Protein AMBP OS=Homo sapiens OX=9606 GN=AMBP PE=1 SV=1	39886	5.95	1025.99	54	15	3.72	50.6
219	sp|Q13822	Ectonucleotide pyrophosphatase/phosphodiesterase family member 2 OS=Homo sapiens OX=9606 GN=ENPP2 PE=1 SV=3	100811	7.14	1364.1	53	26	2.43	42.6
219	sp|Q12805	EGF-containing fibulin-like extracellular matrix protein 1 OS=Homo sapiens OX=9606 GN=EFEMP1 PE=1 SV=2	56885	4.95	1058.12	53	15	2.44	38.5
219	sp|P06681	Complement C2 OS=Homo sapiens OX=9606 GN=C2 PE=1 SV=2	84583	7.23	1474.27	52	25	3.57	40.6
219	sp|P07339	Cathepsin D OS=Homo sapiens OX=9606 GN=CTSD PE=1 SV=1	45037	6.1	1676.41	52	25	6.5	57.8
219	sp|P10643	Complement component C7 OS=Homo sapiens OX=9606 GN=C7 PE=1 SV=2	96650	6.09	1492.63	46	26	2.32	41.9
219	sp|Q96PD5	N-acetylmuramoyl-L-alanine amidase OS=Homo sapiens OX=9606 GN=PGLYRP2 PE=1 SV=1	62748	7.25	1632.62	46	21	3.27	60.2
219	sp|P51884	Lumican OS=Homo sapiens OX=9606 GN=LUM PE=1 SV=2	38747	6.16	986.01	46	19	6.56	46.7
219	sp|P13645	Keratin, type I cytoskeletal 10 OS=Homo sapiens OX=9606 GN=KRT10 PE=1 SV=6	59020	5.13	1547.75	44	24	5.63	49.7
219	sp|P35908	Keratin, type II cytoskeletal 2 epidermal OS=Homo sapiens OX=9606 GN=KRT2 PE=1 SV=2	65678	8.07	1407.64	44	23	4.14	53.7
219	sp|P29622	Kallistatin OS=Homo sapiens OX=9606 GN=SERPINA4 PE=1 SV=3	48682	7.33	1264.82	44	21	6.03	57.8
219	sp|P35527	Keratin, type I cytoskeletal 9 OS=Homo sapiens OX=9606 GN=KRT9 PE=1 SV=3	62255	5.14	1546.89	38	21	2.78	51.2
219	sp|Q9UBP4	Dickkopf-related protein 3 OS=Homo sapiens OX=9606 GN=DKK3 PE=1 SV=2	39563	4.59	972.81	37	14	2.5	38.9
219	sp|P01857	Immunoglobulin heavy constant gamma 1 OS=Homo sapiens OX=9606 GN=IGHG1 PE=1 SV=1	36596	8.46	848.74	37	13	3.32	54.8
219	sp|P13671	Complement component C6 OS=Homo sapiens OX=9606 GN=C6 PE=1 SV=3	108367	6.39	1280.14	35	21	1.81	31.2
219	sp|Q06481	Amyloid-like protein 2 OS=Homo sapiens OX=9606 GN=APLP2 PE=1 SV=2	87927	4.73	887.28	30	15	1.69	29.2
219	sp|P07358	Complement component C8 beta chain OS=Homo sapiens OX=9606 GN=C8B PE=1 SV=3	68714	8.5	885.04	30	14	2.14	38.2
219	sp|P27169	Serum paraoxonase/arylesterase 1 OS=Homo sapiens OX=9606 GN=PON1 PE=1 SV=3	39877	5.08	876.09	29	16	2.84	47.6
219	sp|P08571	Monocyte differentiation antigen CD14 OS=Homo sapiens OX=9606 GN=CD14 PE=1 SV=2	40678	5.84	885.48	29	14	2.74	46.4
219	sp|P01834	Immunoglobulin kappa constant OS=Homo sapiens OX=9606 GN=IGKC PE=1 SV=2	11929	6.11	833.32	28	10	9.83	81.3
219	sp|Q06033	Inter-alpha-trypsin inhibitor heavy chain H3 OS=Homo sapiens OX=9606 GN=ITIH3 PE=1 SV=2	100072	5.49	1016.39	26	19	1.59	35.1
219	sp|P36222	Chitinase-3-like protein 1 OS=Homo sapiens OX=9606 GN=CHI3L1 PE=1 SV=2	42998	8.69	776.5	26	13	3.65	47
219	sp|P05154	Plasma serine protease inhibitor OS=Homo sapiens OX=9606 GN=SERPINA5 PE=1 SV=3	45760	9.3	754.64	26	12	2.23	34.5
219	sp|P43251	Biotinidase OS=Homo sapiens OX=9606 GN=BTD PE=1 SV=2	62006	5.81	638.14	26	9	0.95	28.9
219	sp|P05090	Apolipoprotein D OS=Homo sapiens OX=9606 GN=APOD PE=1 SV=1	21547	5.06	469.09	26	8	4.54	38.1
219	sp|Q03591	Complement factor H-related protein 1 OS=Homo sapiens OX=9606 GN=CFHR1 PE=1 SV=2	38766	7.38	677.7	25	9	2.22	38.5
219	sp|Q9NQ79	Cartilage acidic protein 1 OS=Homo sapiens OX=9606 GN=CRTAC1 PE=1 SV=2	72174	4.95	759.26	24	14	1.5	32.7
219	sp|P35858	Insulin-like growth factor-binding protein complex acid labile subunit OS=Homo sapiens OX=9606 GN=IGFALS PE=1 SV=1	66735	6.33	953.78	23	15	1.54	31.1
219	sp|P00736	Complement C1r subcomponent OS=Homo sapiens OX=9606 GN=C1R PE=1 SV=2	81606	5.82	719.64	22	15	1.76	38.6
219	sp|Q96KN2	Beta-Ala-His dipeptidase OS=Homo sapiens OX=9606 GN=CNDP1 PE=1 SV=4	56784	5.14	667.9	22	12	1.57	31.8
219	sp|Q9UBM4	Opticin OS=Homo sapiens OX=9606 GN=OPTC PE=1 SV=1	37579	5.39	754.14	22	11	3.64	47
219	sp|P09871	Complement C1s subcomponent OS=Homo sapiens OX=9606 GN=C1S PE=1 SV=1	78174	4.86	924.37	20	14	1.46	30.2
219	sp|O75326	Semaphorin-7A OS=Homo sapiens OX=9606 GN=SEMA7A PE=1 SV=1	75860	7.57	794.06	19	14	1.53	34.4
219	sp|P02751	Fibronectin OS=Homo sapiens OX=9606 GN=FN1 PE=1 SV=4	266052	5.46	845.01	19	14	0.41	14.7
219	sp|P60709	Actin, cytoplasmic 1 OS=Homo sapiens OX=9606 GN=ACTB PE=1 SV=1	42052	5.29	714.35	19	13	3.35	45.9
219	sp|P02538	Keratin, type II cytoskeletal 6A OS=Homo sapiens OX=9606 GN=KRT6A PE=1 SV=3	60293	8.09	593.83	19	11	1.44	25.9
219	sp|P01860	Immunoglobulin heavy constant gamma 3 OS=Homo sapiens OX=9606 GN=IGHG3 PE=1 SV=2	42287	8.23	441.08	19	8	1.18	22
219	sp|Q15582	Transforming growth factor-beta-induced protein ig-h3 OS=Homo sapiens OX=9606 GN=TGFBI PE=1 SV=1	75261	7.62	682.34	18	14	1.84	38.9
219	sp|O14773	Tripeptidyl-peptidase 1 OS=Homo sapiens OX=9606 GN=TPP1 PE=1 SV=2	61723	6.01	758.98	18	13	1.56	40.7
219	sp|P16870	Carboxypeptidase E OS=Homo sapiens OX=9606 GN=CPE PE=1 SV=1	53516	5.03	580.8	18	11	2.44	44.5
219	sp|P13611	Versican core protein OS=Homo sapiens OX=9606 GN=VCAN PE=1 SV=3	374585	4.43	647.88	18	9	0.14	4.9
219	sp|P05452	Tetranectin OS=Homo sapiens OX=9606 GN=CLEC3B PE=1 SV=3	22921	5.52	483.84	18	7	4.02	46.5
219	sp|P07357	Complement component C8 alpha chain OS=Homo sapiens OX=9606 GN=C8A PE=1 SV=2	66832	6.07	689.15	17	12	1.1	22.6
219	sp|P00748	Coagulation factor XII OS=Homo sapiens OX=9606 GN=F12 PE=1 SV=3	70029	8.04	431.11	17	9	0.92	20.3
219	sp|P04259	Keratin, type II cytoskeletal 6B OS=Homo sapiens OX=9606 GN=KRT6B PE=1 SV=5	60315	8.09	423.52	17	8	0.99	19.5
219	sp|P36980	Complement factor H-related protein 2 OS=Homo sapiens OX=9606 GN=CFHR2 PE=1 SV=1	31543	6	560.73	17	8	1.84	36.3
219	sp|O43505	Beta-1,4-glucuronyltransferase 1 OS=Homo sapiens OX=9606 GN=B4GAT1 PE=1 SV=1	47545	6.77	491.69	17	7	1.39	25.8
219	sp|P07360	Complement component C8 gamma chain OS=Homo sapiens OX=9606 GN=C8G PE=1 SV=3	22435	8.49	709.66	16	10	4.18	54
219	sp|P05067	Amyloid-beta A4 protein OS=Homo sapiens OX=9606 GN=APP PE=1 SV=3	87914	4.73	372.91	16	7	0.6	12.6
219	sp|P07225	Vitamin K-dependent protein S OS=Homo sapiens OX=9606 GN=PROS1 PE=1 SV=1	77127	5.48	635.77	15	11	1.36	24.9
219	sp|Q8IZJ3	C3 and PZP-like alpha-2-macroglobulin domain-containing protein 8 OS=Homo sapiens OX=9606 GN=CPAMD8 PE=1 SV=2	208624	6	597.98	15	11	0.46	16
219	sp|O00533	Neural cell adhesion molecule L1-like protein OS=Homo sapiens OX=9606 GN=CHL1 PE=1 SV=4	136070	5.51	493.85	15	10	0.36	9.4
219	sp|Q96IY4	Carboxypeptidase B2 OS=Homo sapiens OX=9606 GN=CPB2 PE=1 SV=2	48964	7.61	540.51	15	10	1.53	29.3
219	sp|Q9HCB6	Spondin-1 OS=Homo sapiens OX=9606 GN=SPON1 PE=1 SV=2	93537	5.85	537.82	15	10	0.56	22.4
219	sp|P02533	Keratin, type I cytoskeletal 14 OS=Homo sapiens OX=9606 GN=KRT14 PE=1 SV=4	51872	5.09	446.29	15	9	2.05	29.2
219	sp|P08779	Keratin, type I cytoskeletal 16 OS=Homo sapiens OX=9606 GN=KRT16 PE=1 SV=4	51578	4.99	461.5	15	9	1.41	24.5
219	sp|P23142	Fibulin-1 OS=Homo sapiens OX=9606 GN=FBLN1 PE=1 SV=4	81268	5.07	400.54	15	7	0.5	12.1
219	sp|P01023	Alpha-2-macroglobulin OS=Homo sapiens OX=9606 GN=A2M PE=1 SV=3	164613	6.03	665.18	14	12	0.5	16.9
219	sp|P03952	Plasma kallikrein OS=Homo sapiens OX=9606 GN=KLKB1 PE=1 SV=1	73433	8.6	510.43	14	10	1.46	26.3
219	sp|P13647	Keratin, type II cytoskeletal 5 OS=Homo sapiens OX=9606 GN=KRT5 PE=1 SV=3	62568	7.59	502.41	14	9	1.07	20.5
219	sp|P01861	Immunoglobulin heavy constant gamma 4 OS=Homo sapiens OX=9606 GN=IGHG4 PE=1 SV=1	36431	7.18	444.42	14	8	1.47	34.3
219	sp|P55058	Phospholipid transfer protein OS=Homo sapiens OX=9606 GN=PLTP PE=1 SV=1	54933	6.53	396.06	14	8	1.66	40.6
219	sp|O15537	Retinoschisin OS=Homo sapiens OX=9606 GN=RS1 PE=1 SV=2	26146	5.51	420.81	14	7	3.79	37.5
219	sp|O75882	Attractin OS=Homo sapiens OX=9606 GN=ATRN PE=1 SV=2	163450	7.24	509.47	13	9	0.39	9
219	sp|P02747	Complement C1q subcomponent subunit C OS=Homo sapiens OX=9606 GN=C1QC PE=1 SV=3	25985	8.61	351.69	13	5	1.2	25.3
219	sp|Q12860	Contactin-1 OS=Homo sapiens OX=9606 GN=CNTN1 PE=1 SV=1	114104	5.62	549.87	12	11	0.66	17.7
219	sp|P98164	Low-density lipoprotein receptor-related protein 2 OS=Homo sapiens OX=9606 GN=LRP2 PE=1 SV=3	540376	4.89	499.58	12	10	0.11	3.5
219	sp|P51693	Amyloid-like protein 1 OS=Homo sapiens OX=9606 GN=APLP1 PE=1 SV=3	72815	5.54	438.67	12	8	0.77	16.9
219	sp|Q08380	Galectin-3-binding protein OS=Homo sapiens OX=9606 GN=LGALS3BP PE=1 SV=1	66202	5.13	451.74	12	8	0.87	22.9
219	sp|Q99574	Neuroserpin OS=Homo sapiens OX=9606 GN=SERPINI1 PE=1 SV=1	46397	4.84	390.52	12	8	1.44	27.3
219	sp|P01859	Immunoglobulin heavy constant gamma 2 OS=Homo sapiens OX=9606 GN=IGHG2 PE=1 SV=2	36505	7.66	277.18	12	6	1.2	20.6
219	sp|P02746	Complement C1q subcomponent subunit B OS=Homo sapiens OX=9606 GN=C1QB PE=1 SV=3	26933	8.83	360.8	12	6	1.9	36
219	sp|P08294	Extracellular superoxide dismutase [Cu-Zn] OS=Homo sapiens OX=9606 GN=SOD3 PE=1 SV=2	26291	6.14	399.77	12	6	1.18	30.4
219	sp|O00391	Sulfhydryl oxidase 1 OS=Homo sapiens OX=9606 GN=QSOX1 PE=1 SV=3	83324	9.13	533.59	11	10	1.01	25.7
219	sp|Q14515	SPARC-like protein 1 OS=Homo sapiens OX=9606 GN=SPARCL1 PE=1 SV=2	76017	4.71	504.22	11	10	0.63	22.9
219	sp|Q92823	Neuronal cell adhesion molecule OS=Homo sapiens OX=9606 GN=NRCAM PE=1 SV=3	144655	5.45	470.64	11	10	0.54	19.4
219	sp|P01876	Immunoglobulin heavy constant alpha 1 OS=Homo sapiens OX=9606 GN=IGHA1 PE=1 SV=2	38486	6.08	412.76	11	6	1.62	34
219	sp|P02743	Serum amyloid P-component OS=Homo sapiens OX=9606 GN=APCS PE=1 SV=2	25485	6.1	313.78	11	6	2.08	29.1
219	sp|Q16610	Extracellular matrix protein 1 OS=Homo sapiens OX=9606 GN=ECM1 PE=1 SV=2	62232	6.25	394.87	10	7	1.08	28.7
219	sp|O95497	Pantetheinase OS=Homo sapiens OX=9606 GN=VNN1 PE=1 SV=2	57716	5.32	361.93	10	6	1.05	25.9
219	sp|P22792	Carboxypeptidase N subunit 2 OS=Homo sapiens OX=9606 GN=CPN2 PE=1 SV=3	61373	5.63	323.4	9	7	0.83	29
219	sp|P04278	Sex hormone-binding globulin OS=Homo sapiens OX=9606 GN=SHBG PE=1 SV=2	43980	6.22	356.42	9	6	0.76	26.9
219	sp|Q9Y5W5	Wnt inhibitory factor 1 OS=Homo sapiens OX=9606 GN=WIF1 PE=1 SV=3	43381	7.83	300.3	9	5	1.14	24
219	sp|Q8TEU8	WAP, Kazal, immunoglobulin, Kunitz and NTR domain-containing protein 2 OS=Homo sapiens OX=9606 GN=WFIKKN2 PE=1 SV=1	66122	5.85	223.42	9	4	0.55	13.9
219	sp|P00761	Trypsin (Laboratory-Cont) OS=Sus scrofa PE=1 SV=1	25078	7	54.96	9	1	0.18	3.5
219	sp|P13591	Neural cell adhesion molecule 1 OS=Homo sapiens OX=9606 GN=NCAM1 PE=1 SV=3	95370	4.79	374.18	8	6	0.42	11.3
219	sp|P23515	Oligodendrocyte-myelin glycoprotein OS=Homo sapiens OX=9606 GN=OMG PE=1 SV=2	50032	8.06	267.5	8	6	0.78	19.3
219	sp|Q6UXB8	Peptidase inhibitor 16 OS=Homo sapiens OX=9606 GN=PI16 PE=1 SV=1	50124	5.24	279.56	8	6	0.51	9.9
219	sp|Q9NZP8	Complement C1r subcomponent-like protein OS=Homo sapiens OX=9606 GN=C1RL PE=1 SV=2	54206	6.75	330.25	8	6	0.71	17.2
219	sp|P18428	Lipopolysaccharide-binding protein OS=Homo sapiens OX=9606 GN=LBP PE=1 SV=3	53521	6.23	322.6	8	5	0.47	17.3
219	sp|P08253	72 kDa type IV collagenase OS=Homo sapiens OX=9606 GN=MMP2 PE=1 SV=2	74918	5.26	215.52	8	4	0.47	14.8
219	sp|P61916	NPC intracellular cholesterol transporter 2 OS=Homo sapiens OX=9606 GN=NPC2 PE=1 SV=1	16902	7.56	176.19	8	4	3.26	41.1
219	sp|Q6EMK4	Vasorin OS=Homo sapiens OX=9606 GN=VASN PE=1 SV=1	72751	7.16	315.76	8	4	0.33	11.3
219	sp|Q9UGM5	Fetuin-B OS=Homo sapiens OX=9606 GN=FETUB PE=1 SV=2	42883	6.46	241.41	8	4	0.78	15.4
219	sp|Q92765	Secreted frizzled-related protein 3 OS=Homo sapiens OX=9606 GN=FRZB PE=1 SV=2	37257	8.81	170.72	8	3	0.39	8.6
219	sp|O14791	Apolipoprotein L1 OS=Homo sapiens OX=9606 GN=APOL1 PE=1 SV=5	44004	5.6	382.99	7	7	1.12	25.9
219	sp|Q9BXP8	Pappalysin-2 OS=Homo sapiens OX=9606 GN=PAPPA2 PE=1 SV=4	203486	5.26	316.39	7	7	0.28	8.7
219	sp|Q9Y4C0	Neurexin-3 OS=Homo sapiens OX=9606 GN=NRXN3 PE=1 SV=4	182651	5.33	324.23	7	7	0.23	6.7
219	sp|P49908	Selenoprotein P OS=Homo sapiens OX=9606 GN=SELENOP PE=1 SV=3	44126	8.08	317	7	6	0.75	18.1
219	sp|Q04756	Hepatocyte growth factor activator OS=Homo sapiens OX=9606 GN=HGFAC PE=1 SV=1	72860	6.99	359.11	7	6	0.33	11
219	sp|P00746	Complement factor D OS=Homo sapiens OX=9606 GN=CFD PE=1 SV=5	27529	7.64	236.11	7	5	2.3	51.4
219	sp|P0DOY2	Immunoglobulin lambda constant 2 OS=Homo sapiens OX=9606 GN=IGLC2 PE=1 SV=1	11458	6.92	287.32	7	5	3.11	74.5
219	sp|Q86UD1	Out at first protein homolog OS=Homo sapiens OX=9606 GN=OAF PE=2 SV=1	31239	6.39	225.32	7	5	0.93	22.3
219	sp|O77727	Keratin, type I cytoskeletal 15 (Contact-Cont) OS=Ovis aries GN=KRT15 PE=2 SV=1	48740	4.73	217.11	7	4	0.53	7.7
219	sp|P13796	Plastin-2 OS=Homo sapiens OX=9606 GN=LCP1 PE=1 SV=6	70814	5.29	205.59	7	4	0.51	16.1
219	sp|Q08629	Testican-1 OS=Homo sapiens OX=9606 GN=SPOCK1 PE=1 SV=1	50518	5.74	169.71	7	3	0.28	7.5
219	sp|Q7Z794	Keratin, type II cytoskeletal 1b OS=Homo sapiens OX=9606 GN=KRT77 PE=2 SV=3	62149	5.73	123.51	7	2	0.14	4.8
219	sp|P80108	Phosphatidylinositol-glycan-specific phospholipase D OS=Homo sapiens OX=9606 GN=GPLD1 PE=1 SV=3	92905	5.91	277	6	6	0.31	8.5
219	sp|Q92752	Tenascin-R OS=Homo sapiens OX=9606 GN=TNR PE=1 SV=3	151805	4.71	262	6	6	0.18	6.4
219	sp|P00742	Coagulation factor X OS=Homo sapiens OX=9606 GN=F10 PE=1 SV=2	56065	5.68	258.65	6	5	0.94	17.8
219	sp|P98160	Basement membrane-specific heparan sulfate proteoglycan core protein OS=Homo sapiens OX=9606 GN=HSPG2 PE=1 SV=4	479253	6.06	233.46	6	5	0.07	2.3
219	sp|P02652	Apolipoprotein A-II OS=Homo sapiens OX=9606 GN=APOA2 PE=1 SV=1	11282	6.26	226.05	6	4	4.95	43
219	sp|P13646	Keratin, type I cytoskeletal 13 OS=Homo sapiens OX=9606 GN=KRT13 PE=1 SV=4	49900	4.91	227.03	6	4	0.39	9.4
219	sp|P33151	Cadherin-5 OS=Homo sapiens OX=9606 GN=CDH5 PE=1 SV=5	87816	5.22	183.08	6	4	0.33	8.9
219	sp|Q92820	Gamma-glutamyl hydrolase OS=Homo sapiens OX=9606 GN=GGH PE=1 SV=2	36340	6.67	213.43	6	4	1.48	30.5
219	sp|Q96S96	Phosphatidylethanolamine-binding protein 4 OS=Homo sapiens OX=9606 GN=PEBP4 PE=1 SV=3	26002	6.08	303.97	6	4	1.58	37.9
219	sp|Q9UK55	Protein Z-dependent protease inhibitor OS=Homo sapiens OX=9606 GN=SERPINA10 PE=1 SV=1	50788	8.28	182.93	6	4	0.63	16.7
219	sp|Q02985	Complement factor H-related protein 3 OS=Homo sapiens OX=9606 GN=CFHR3 PE=1 SV=2	38496	7.72	166.18	6	3	0.53	10.3
219	sp|Q13510	Acid ceramidase OS=Homo sapiens OX=9606 GN=ASAH1 PE=1 SV=5	45087	7.52	119.79	6	3	0.32	11.6
219	sp|Q9BXJ4	Complement C1q tumor necrosis factor-related protein 3 OS=Homo sapiens OX=9606 GN=C1QTNF3 PE=1 SV=1	27262	6.04	123.22	6	2	0.35	8.1
219	sp|Q14CZ7	FAST kinase domain-containing protein mitochondrial OS=Homo sapiens OX=9606 GN=FASTKD3 PE=1 SV=2	76895	8.63	38.18	6	1	0.11	1.1
219	sp|A8MV23	Serpin E3 OS=Homo sapiens OX=9606 GN=SERPINE3 PE=2 SV=2	47332	6.7	235.09	5	5	0.84	16.7
219	sp|P0CG38	POTE ankyrin domain family member I OS=Homo sapiens OX=9606 GN=POTEI PE=3 SV=1	122858	5.83	261.07	5	5	0.27	4.8
219	sp|P15586	N-acetylglucosamine-6-sulfatase OS=Homo sapiens OX=9606 GN=GNS PE=1 SV=3	62840	8.6	212.12	5	5	0.59	12
219	sp|P48058	Glutamate receptor 4 OS=Homo sapiens OX=9606 GN=GRIA4 PE=1 SV=2	101548	8.32	217.92	5	5	0.28	8.3
219	sp|Q86VB7	Scavenger receptor cysteine-rich type 1 protein M130 OS=Homo sapiens OX=9606 GN=CD163 PE=1 SV=2	129589	5.61	218.8	5	5	0.21	5.2
219	sp|Q14520	Hyaluronan-binding protein 2 OS=Homo sapiens OX=9606 GN=HABP2 PE=1 SV=1	64740	6.09	199.89	5	4	0.47	11.4
219	sp|Q16270	Insulin-like growth factor-binding protein 7 OS=Homo sapiens OX=9606 GN=IGFBP7 PE=1 SV=1	30138	8.25	213.81	5	4	0.72	17.7
219	sp|Q7Z7G0	Target of Nesh-SH3 OS=Homo sapiens OX=9606 GN=ABI3BP PE=1 SV=1	119253	9.48	261.18	5	4	0.32	10.5
219	sp|P06865	Beta-hexosaminidase subunit alpha OS=Homo sapiens OX=9606 GN=HEXA PE=1 SV=2	61120	5.04	152.36	5	3	0.61	12.9
219	sp|P19013	Keratin, type II cytoskeletal 4 OS=Homo sapiens OX=9606 GN=KRT4 PE=1 SV=4	57649	6.25	168.77	5	3	0.24	5.1
219	sp|Q01546	Keratin, type II cytoskeletal 2 oral OS=Homo sapiens OX=9606 GN=KRT76 PE=1 SV=2	66370	8.38	153.21	5	3	0.37	6.6
219	sp|Q5XKE5	Keratin, type II cytoskeletal 79 OS=Homo sapiens OX=9606 GN=KRT79 PE=1 SV=2	58085	6.75	116.13	5	2	0.33	6.7
219	sp|Q8N7J2	APC membrane recruitment protein 2 OS=Homo sapiens OX=9606 GN=AMER2 PE=1 SV=3	70092	6.55	38.6	5	1	0.06	1
219	sp|P00738	Haptoglobin OS=Homo sapiens OX=9606 GN=HP PE=1 SV=1	45861	6.13	186.97	4	4	0.43	17.2
219	sp|P02679	Fibrinogen gamma chain OS=Homo sapiens OX=9606 GN=FGG PE=1 SV=3	52106	5.37	198.26	4	4	0.49	19
219	sp|P20933	N(4)-(beta-N-acetylglucosaminyl)-L-asparaginase OS=Homo sapiens OX=9606 GN=AGA PE=1 SV=2	37812	5.86	175.99	4	4	0.72	22.8
219	sp|Q86UX2	Inter-alpha-trypsin inhibitor heavy chain H5 OS=Homo sapiens OX=9606 GN=ITIH5 PE=2 SV=2	105025	8.47	152.24	4	4	0.27	6.2
219	sp|O14594	Neurocan core protein OS=Homo sapiens OX=9606 GN=NCAN PE=1 SV=3	144942	5.22	114.64	4	3	0.19	4.5
219	sp|P00740	Coagulation factor IX OS=Homo sapiens OX=9606 GN=F9 PE=1 SV=2	53114	5.34	165.82	4	3	0.59	17.8
219	sp|P02458	Collagen alpha-1(II) chain OS=Homo sapiens OX=9606 GN=COL2A1 PE=1 SV=3	142782	6.58	131.53	4	3	0.12	2.9
219	sp|P02675	Fibrinogen beta chain OS=Homo sapiens OX=9606 GN=FGB PE=1 SV=2	56577	8.54	150.11	4	3	0.24	8.6
219	sp|P02741	C-reactive protein OS=Homo sapiens OX=9606 GN=CRP PE=1 SV=1	25194	5.45	155.84	4	3	0.63	17.4
219	sp|P05787	Keratin, type II cytoskeletal 8 OS=Homo sapiens OX=9606 GN=KRT8 PE=1 SV=7	53671	5.52	171.82	4	3	0.26	8.9
219	sp|P08519	Apolipoprotein(a) OS=Homo sapiens OX=9606 GN=LPA PE=1 SV=1	514737	5.58	185.44	4	3	0.02	1
219	sp|P10451	Osteopontin OS=Homo sapiens OX=9606 GN=SPP1 PE=1 SV=1	35572	4.37	189.23	4	3	0.42	12.4
219	sp|P12109	Collagen alpha-1(VI) chain OS=Homo sapiens OX=9606 GN=COL6A1 PE=1 SV=3	109602	5.26	147.21	4	3	0.16	4
219	sp|P12955	Xaa-Pro dipeptidase OS=Homo sapiens OX=9606 GN=PEPD PE=1 SV=3	55311	5.64	124.02	4	3	0.45	10.8
219	sp|P23471	Receptor-type tyrosine-protein phosphatase zeta OS=Homo sapiens OX=9606 GN=PTPRZ1 PE=1 SV=4	255683	4.76	159.01	4	3	0.07	2.2
219	sp|P49788	Retinoic acid receptor responder protein 1 OS=Homo sapiens OX=9606 GN=RARRES1 PE=1 SV=2	33549	8.74	133.39	4	3	0.63	15
219	sp|Q99972	Myocilin OS=Homo sapiens OX=9606 GN=MYOC PE=1 SV=2	57450	5.44	118.69	4	3	0.33	11.5
219	sp|Q15166	Serum paraoxonase/lactonase 3 OS=Homo sapiens OX=9606 GN=PON3 PE=1 SV=3	39810	5.24	89.25	4	2	0.23	4.5
219	sp|Q562R1	Beta-actin-like protein 2 OS=Homo sapiens OX=9606 GN=ACTBL2 PE=1 SV=2	42318	5.39	137.42	4	2	0.48	12.8
219	sp|P13473	Lysosome-associated membrane glycoprotein 2 OS=Homo sapiens OX=9606 GN=LAMP2 PE=1 SV=2	45503	5.35	53.86	4	1	0.09	2
219	sp|Q9BUH8	Brain-enriched guanylate kinase-associated protein OS=Homo sapiens OX=9606 GN=BEGAIN PE=1 SV=1	65390	5.4	48.29	4	1	0.13	2.4
219	sp|B9A064	Immunoglobulin lambda-like polypeptide 5 OS=Homo sapiens OX=9606 GN=IGLL5 PE=2 SV=2	23391	9.08	168.37	3	3	0.69	27.1
219	sp|P03951	Coagulation factor XI OS=Homo sapiens OX=9606 GN=F11 PE=1 SV=1	72116	8.47	132.59	3	3	0.33	7.7
219	sp|P04406	Glyceraldehyde-3-phosphate dehydrogenase OS=Homo sapiens OX=9606 GN=GAPDH PE=1 SV=3	36201	8.57	181.17	3	3	1.22	28.4
219	sp|P07195	L-lactate dehydrogenase B chain OS=Homo sapiens OX=9606 GN=LDHB PE=1 SV=2	36900	5.71	135.58	3	3	0.75	23.1
219	sp|P07858	Cathepsin B OS=Homo sapiens OX=9606 GN=CTSB PE=1 SV=3	38766	5.88	174.84	3	3	0.38	15
219	sp|P15169	Carboxypeptidase N catalytic chain OS=Homo sapiens OX=9606 GN=CPN1 PE=1 SV=1	52538	6.86	141.1	3	3	0.27	7.4
219	sp|P27797	Calreticulin OS=Homo sapiens OX=9606 GN=CALR PE=1 SV=1	48283	4.29	108.92	3	3	0.53	9.4
219	sp|P60174	Triosephosphate isomerase OS=Homo sapiens OX=9606 GN=TPI1 PE=1 SV=3	31057	5.65	166.46	3	3	0.49	16.4
219	sp|Q12841	Follistatin-related protein 1 OS=Homo sapiens OX=9606 GN=FSTL1 PE=1 SV=1	36103	5.39	124.54	3	3	0.77	14.6
219	sp|Q8IWV2	Contactin-4 OS=Homo sapiens OX=9606 GN=CNTN4 PE=1 SV=1	114181	7.24	135.26	3	3	0.12	5
219	sp|Q9UHL4	Dipeptidyl peptidase 2 OS=Homo sapiens OX=9606 GN=DPP7 PE=1 SV=3	54763	5.91	131.48	3	3	0.46	10.8
219	sp|P01033	Metalloproteinase inhibitor 1 OS=Homo sapiens OX=9606 GN=TIMP1 PE=1 SV=1	23840	8.46	127.85	3	2	0.67	22.2
219	sp|P02745	Complement C1q subcomponent subunit A OS=Homo sapiens OX=9606 GN=C1QA PE=1 SV=2	26285	9.26	103.18	3	2	0.37	15.9
219	sp|P07686	Beta-hexosaminidase subunit beta OS=Homo sapiens OX=9606 GN=HEXB PE=1 SV=3	63527	6.29	66.76	3	2	0.39	7
219	sp|P08729	Keratin, type II cytoskeletal 7 OS=Homo sapiens OX=9606 GN=KRT7 PE=1 SV=5	51411	5.4	108.36	3	2	0.17	7.5
219	sp|P16035	Metalloproteinase inhibitor 2 OS=Homo sapiens OX=9606 GN=TIMP2 PE=1 SV=2	25067	7.45	90.98	3	2	0.92	22.3
219	sp|P51888	Prolargin OS=Homo sapiens OX=9606 GN=PRELP PE=1 SV=1	44181	9.47	99.62	3	2	0.45	19.6
219	sp|Q96GW7	Brevican core protein OS=Homo sapiens OX=9606 GN=BCAN PE=1 SV=2	100539	4.57	84.1	3	2	0.23	4.2
219	sp|Q99456	Keratin, type I cytoskeletal 12 OS=Homo sapiens OX=9606 GN=KRT12 PE=1 SV=1	53592	4.7	78.89	3	2	0.26	3.6
219	sp|Q9UBX1	Cathepsin F OS=Homo sapiens OX=9606 GN=CTSF PE=1 SV=1	53959	8.52	72.66	3	2	0.26	7
219	sp|Q9UNW1	Multiple inositol polyphosphate phosphatase 1 OS=Homo sapiens OX=9606 GN=MINPP1 PE=1 SV=1	55643	7.93	93.13	3	2	0.25	8.4
219	sp|O76015	Keratin, type I cuticular Ha8 OS=Homo sapiens OX=9606 GN=KRT38 PE=1 SV=3	52044	4.79	47.76	3	1	0.17	3.3
219	sp|Q12884	Prolyl endopeptidase FAP OS=Homo sapiens OX=9606 GN=FAP PE=1 SV=5	88341	6.21	42.56	3	1	0.05	2.2
219	sp|Q92764	Keratin, type I cuticular Ha5 OS=Homo sapiens OX=9606 GN=KRT35 PE=2 SV=5	51640	4.85	47.76	3	1	0.17	3.1
219	sp|O00584	Ribonuclease T2 OS=Homo sapiens OX=9606 GN=RNASET2 PE=1 SV=2	30089	6.66	103.95	2	2	0.31	10.2
219	sp|O14498	Immunoglobulin superfamily containing leucine-rich repeat protein OS=Homo sapiens OX=9606 GN=ISLR PE=2 SV=1	46596	5	74.92	2	2	0.19	7.9
219	sp|O75144	ICOS ligand OS=Homo sapiens OX=9606 GN=ICOSLG PE=1 SV=2	33841	5.15	96.9	2	2	0.28	6.6
219	sp|O95897	Noelin-2 OS=Homo sapiens OX=9606 GN=OLFM2 PE=1 SV=2	51753	8.06	90.04	2	2	0.17	4
219	sp|P00488	Coagulation factor XIII A chain OS=Homo sapiens OX=9606 GN=F13A1 PE=1 SV=4	83728	5.75	108.31	2	2	0.16	7.8
219	sp|P00558	Phosphoglycerate kinase 1 OS=Homo sapiens OX=9606 GN=PGK1 PE=1 SV=3	44985	8.3	66.8	2	2	0.58	18
219	sp|P01034	Cystatin-C OS=Homo sapiens OX=9606 GN=CST3 PE=1 SV=1	16017	9	100.45	2	2	1.15	31.5
219	sp|P05160	Coagulation factor XIII B chain OS=Homo sapiens OX=9606 GN=F13B PE=1 SV=3	77742	6.01	100.94	2	2	0.17	6.1
219	sp|P07333	Macrophage colony-stimulating factor 1 receptor OS=Homo sapiens OX=9606 GN=CSF1R PE=1 SV=2	109113	5.93	86.02	2	2	0.12	3.1
219	sp|P07711	Cathepsin L1 OS=Homo sapiens OX=9606 GN=CTSL PE=1 SV=2	37996	5.31	89.99	2	2	0.39	13.2
219	sp|P07998	Ribonuclease pancreatic OS=Homo sapiens OX=9606 GN=RNASE1 PE=1 SV=4	18089	9.1	75.66	2	2	0.97	32.7
219	sp|P14618	Pyruvate kinase PKM OS=Homo sapiens OX=9606 GN=PKM PE=1 SV=4	58470	7.96	88.27	2	2	0.24	7.3
219	sp|P15151	Poliovirus receptor OS=Homo sapiens OX=9606 GN=PVR PE=1 SV=2	45787	6.07	80.56	2	2	0.2	5
219	sp|P15291	Beta-1,4-galactosyltransferase 1 OS=Homo sapiens OX=9606 GN=B4GALT1 PE=1 SV=5	44291	8.88	67.97	2	2	0.2	7
219	sp|P17174	Aspartate aminotransferase, cytoplasmic OS=Homo sapiens OX=9606 GN=GOT1 PE=1 SV=3	46447	6.52	96	2	2	0.19	8.5
219	sp|P19021	Peptidyl-glycine alpha-amidating monooxygenase OS=Homo sapiens OX=9606 GN=PAM PE=1 SV=2	109119	5.98	111.34	2	2	0.12	3.4
219	sp|P20742	Pregnancy zone protein OS=Homo sapiens OX=9606 GN=PZP PE=1 SV=4	165242	5.97	83.88	2	2	0.05	3
219	sp|P22304	Iduronate 2-sulfatase OS=Homo sapiens OX=9606 GN=IDS PE=1 SV=1	62233	5.21	89.55	2	2	0.3	9.5
219	sp|P32119	Peroxiredoxin-2 OS=Homo sapiens OX=9606 GN=PRDX2 PE=1 SV=5	22049	5.66	93.61	2	2	0.45	13.6
219	sp|P33908	Mannosyl-oligosaccharide 1,2-alpha-mannosidase IA OS=Homo sapiens OX=9606 GN=MAN1A1 PE=1 SV=3	73150	6.04	113.77	2	2	0.25	6
219	sp|P43121	Cell surface glycoprotein MUC18 OS=Homo sapiens OX=9606 GN=MCAM PE=1 SV=2	72532	5.58	97.86	2	2	0.19	6.5
219	sp|P49747	Cartilage oligomeric matrix protein OS=Homo sapiens OX=9606 GN=COMP PE=1 SV=2	85431	4.36	95.06	2	2	0.16	6.1
219	sp|P54802	Alpha-N-acetylglucosaminidase OS=Homo sapiens OX=9606 GN=NAGLU PE=1 SV=2	82670	6.2	92.89	2	2	0.22	8.9
219	sp|Q13332	Receptor-type tyrosine-protein phosphatase S OS=Homo sapiens OX=9606 GN=PTPRS PE=1 SV=3	218159	6.06	106.39	2	2	0.06	2.7
219	sp|Q13449	Limbic system-associated membrane protein OS=Homo sapiens OX=9606 GN=LSAMP PE=1 SV=2	37883	6.55	134.64	2	2	0.55	13.9
219	sp|Q53EL9	Seizure protein 6 homolog OS=Homo sapiens OX=9606 GN=SEZ6 PE=1 SV=2	108840	5.16	83.69	2	2	0.16	6.7
219	sp|Q6UX71	Plexin domain-containing protein 2 OS=Homo sapiens OX=9606 GN=PLXDC2 PE=1 SV=1	60116	5.99	109.6	2	2	0.15	5.5
219	sp|Q8N475	Follistatin-related protein 5 OS=Homo sapiens OX=9606 GN=FSTL5 PE=2 SV=2	97002	5.61	89.36	2	2	0.29	7.3
219	sp|Q92484	Acid sphingomyelinase-like phosphodiesterase 3a OS=Homo sapiens OX=9606 GN=SMPDL3A PE=1 SV=2	51741	5.88	80.14	2	2	0.27	7.7
219	sp|Q92520	Protein FAM3C OS=Homo sapiens OX=9606 GN=FAM3C PE=1 SV=1	24950	8.52	133.35	2	2	0.64	14.5
219	sp|Q92859	Neogenin OS=Homo sapiens OX=9606 GN=NEO1 PE=1 SV=2	160658	6.08	111.96	2	2	0.08	3.8
219	sp|Q9HAT2	Sialate O-acetylesterase OS=Homo sapiens OX=9606 GN=SIAE PE=1 SV=1	58961	6.93	116.21	2	2	0.15	4.2
219	sp|Q9UBR2	Cathepsin Z OS=Homo sapiens OX=9606 GN=CTSZ PE=1 SV=1	34530	6.7	106.44	2	2	0.61	15.2
219	sp|Q9UM22	Mammalian ependymin-related protein 1 OS=Homo sapiens OX=9606 GN=EPDR1 PE=1 SV=2	25877	6.32	78.96	2	2	0.37	10.3
219	sp|O00468	Agrin OS=Homo sapiens OX=9606 GN=AGRN PE=1 SV=6	225333	6.01	50.37	2	1	0.08	2
219	sp|O95445	Apolipoprotein M OS=Homo sapiens OX=9606 GN=APOM PE=1 SV=2	21582	5.66	43.69	2	1	1.14	24.5
219	sp|P12036	Neurofilament heavy polypeptide OS=Homo sapiens OX=9606 GN=NEFH PE=1 SV=4	112639	5.99	52.7	2	1	0.04	1.7
219	sp|P14151	L-selectin OS=Homo sapiens OX=9606 GN=SELL PE=1 SV=2	43641	6.2	51.35	2	1	0.46	12.9
219	sp|P16070	CD44 antigen OS=Homo sapiens OX=9606 GN=CD44 PE=1 SV=3	82001	5.13	67.31	2	1	0.11	2.8
219	sp|P53367	Arfaptin-1 OS=Homo sapiens OX=9606 GN=ARFIP1 PE=1 SV=2	41770	6.24	39.38	2	1	0.22	1.9
219	sp|Q14055	Collagen alpha-2(IX) chain OS=Homo sapiens OX=9606 GN=COL9A2 PE=1 SV=2	65319	9.23	72.54	2	1	0.21	5.4
219	sp|Q5FWF4	DNA annealing helicase and endonuclease ZRANB3 OS=Homo sapiens OX=9606 GN=ZRANB3 PE=1 SV=2	124823	8.74	47.95	2	1	0.03	4.2
219	sp|Q5SYB0	FERM and PDZ domain-containing protein 1 OS=Homo sapiens OX=9606 GN=FRMPD1 PE=1 SV=1	175723	5.14	44.33	2	1	0.05	1.1
219	sp|Q6KB66	Keratin, type II cytoskeletal 80 OS=Homo sapiens OX=9606 GN=KRT80 PE=1 SV=2	51007	5.58	68.26	2	1	0.27	11.1
219	sp|Q8N3K9	Cardiomyopathy-associated protein 5 OS=Homo sapiens OX=9606 GN=CMYA5 PE=1 SV=3	450760	4.73	30.42	2	1	0.01	0.8
219	sp|Q8NEN0	Armadillo repeat-containing protein 2 OS=Homo sapiens OX=9606 GN=ARMC2 PE=2 SV=4	98060	8.53	54.1	2	1	0.04	1.8
219	sp|Q96BY6	Dedicator of cytokinesis protein 10 OS=Homo sapiens OX=9606 GN=DOCK10 PE=1 SV=3	251825	6.72	36.5	2	1	0.03	1.1
219	sp|Q9H3G5	Probable serine carboxypeptidase CPVL OS=Homo sapiens OX=9606 GN=CPVL PE=1 SV=2	54414	5.39	45.94	2	1	0.16	3.8
515	sp|P02768	Serum albumin OS=Homo sapiens OX=9606 GN=ALB PE=1 SV=2	71317	5.92	8608	1157	122	279.02	88.2
515	sp|P01024	Complement C3 OS=Homo sapiens OX=9606 GN=C3 PE=1 SV=2	188569	6.02	15023.4	950	219	51.62	83.7
515	sp|P36955	Pigment epithelium-derived factor OS=Homo sapiens OX=9606 GN=SERPINF1 PE=1 SV=4	46454	5.97	4661.93	639	67	131.03	86.4
515	sp|P10745	Retinol-binding protein 3 OS=Homo sapiens OX=9606 GN=RBP3 PE=1 SV=2	135734	4.98	8215.71	535	107	9.52	81.9
515	sp|P02766	Transthyretin OS=Homo sapiens OX=9606 GN=TTR PE=1 SV=1	15991	5.52	3185.59	446	35	209.6	80.3
515	sp|P00450	Ceruloplasmin OS=Homo sapiens OX=9606 GN=CP PE=1 SV=1	122983	5.44	7345.63	441	108	19.12	74.6
515	sp|P02790	Hemopexin OS=Homo sapiens OX=9606 GN=HPX PE=1 SV=2	52385	6.55	3362.19	395	58	59.44	75.5
515	sp|P01008	Antithrombin-III OS=Homo sapiens OX=9606 GN=SERPINC1 PE=1 SV=1	53025	6.32	3502.81	371	51	52.12	69.4
515	sp|P0C0L4	Complement C4-A OS=Homo sapiens OX=9606 GN=C4A PE=1 SV=2	194261	6.65	7012.77	365	100	7.12	59.2
515	sp|P0C0L5	Complement C4-B OS=Homo sapiens OX=9606 GN=C4B PE=1 SV=2	194170	6.89	7092.78	361	100	7.31	58.3
515	sp|P01011	Alpha-1-antichymotrypsin OS=Homo sapiens OX=9606 GN=SERPINA3 PE=1 SV=2	47792	5.33	3682.48	361	52	36.55	68.8
515	sp|P02774	Vitamin D-binding protein OS=Homo sapiens OX=9606 GN=GC PE=1 SV=2	54480	5.32	3660.7	247	51	23.18	75.7
515	sp|P10909	Clusterin OS=Homo sapiens OX=9606 GN=CLU PE=1 SV=1	53031	5.89	2315.35	202	35	11.09	48.1
515	sp|P41222	Prostaglandin-H2 D-isomerase OS=Homo sapiens OX=9606 GN=PTGDS PE=1 SV=1	21243	7.66	1654.57	199	20	20.96	70
515	sp|P04217	Alpha-1B-glycoprotein OS=Homo sapiens OX=9606 GN=A1BG PE=1 SV=4	54790	5.56	2267.09	171	32	7.26	64.6
515	sp|P01009	Alpha-1-antitrypsin OS=Homo sapiens OX=9606 GN=SERPINA1 PE=1 SV=3	46878	5.37	2360.09	145	37	19.03	66.5
515	sp|P00751	Complement factor B OS=Homo sapiens OX=9606 GN=CFB PE=1 SV=2	86847	6.67	2829.39	142	48	8.89	55.8
515	sp|P02769	Serum albumin (Laboratory-Cont) OS=Bos taurus GN=ALB PE=1 SV=4	71244	5.82	700.16	137	10	1.01	22.2
515	sp|P05155	Plasma protease C1 inhibitor OS=Homo sapiens OX=9606 GN=SERPING1 PE=1 SV=2	55347	6.09	2010.82	128	29	6.5	43.8
515	sp|P01019	Angiotensinogen OS=Homo sapiens OX=9606 GN=AGT PE=1 SV=1	53406	5.87	2286.35	123	31	6.48	69.1
515	sp|P06396	Gelsolin OS=Homo sapiens OX=9606 GN=GSN PE=1 SV=1	86043	5.9	3096.12	116	41	6.56	58.3
515	sp|P07339	Cathepsin D OS=Homo sapiens OX=9606 GN=CTSD PE=1 SV=1	45037	6.1	2699.09	116	40	21.52	65
515	sp|P02647	Apolipoprotein A-I OS=Homo sapiens OX=9606 GN=APOA1 PE=1 SV=1	30759	5.56	2345.04	113	39	240.16	79.8
515	sp|P02787	Serotransferrin OS=Homo sapiens OX=9606 GN=TF PE=1 SV=3	79294	6.81	3380.9	111	56	12.64	68.5
515	sp|P02765	Alpha-2-HS-glycoprotein OS=Homo sapiens OX=9606 GN=AHSG PE=1 SV=2	40114	5.43	1459.35	108	21	6.07	48.5
515	sp|O94985	Calsyntenin-1 OS=Homo sapiens OX=9606 GN=CLSTN1 PE=1 SV=1	110978	4.81	2420.9	106	40	3.14	34.9
515	sp|P01042	Kininogen-1 OS=Homo sapiens OX=9606 GN=KNG1 PE=1 SV=2	72996	6.34	1845.42	103	28	3.37	35.4
515	sp|P25311	Zinc-alpha-2-glycoprotein OS=Homo sapiens OX=9606 GN=AZGP1 PE=1 SV=2	34465	5.71	1661.57	97	25	18.93	61.1
515	sp|Q06481	Amyloid-like protein 2 OS=Homo sapiens OX=9606 GN=APLP2 PE=1 SV=2	87927	4.73	2115.73	96	33	4.21	39.8
515	sp|Q14624	Inter-alpha-trypsin inhibitor heavy chain H4 OS=Homo sapiens OX=9606 GN=ITIH4 PE=1 SV=4	103521	6.51	3045.34	91	45	4.59	57.8
515	sp|P22352	Glutathione peroxidase 3 OS=Homo sapiens OX=9606 GN=GPX3 PE=1 SV=2	25765	8.26	895.87	77	15	11.81	56.2
515	sp|P08697	Alpha-2-antiplasmin OS=Homo sapiens OX=9606 GN=SERPINF2 PE=1 SV=3	54873	5.87	1823.94	74	26	4.66	63.3
515	sp|P43652	Afamin OS=Homo sapiens OX=9606 GN=AFM PE=1 SV=1	70963	5.64	1477.11	74	25	5.11	51.4
515	sp|Q9UBP4	Dickkopf-related protein 3 OS=Homo sapiens OX=9606 GN=DKK3 PE=1 SV=2	39563	4.59	1244.15	74	18	4.31	36.9
515	sp|P06727	Apolipoprotein A-IV OS=Homo sapiens OX=9606 GN=APOA4 PE=1 SV=3	45371	5.28	1987.9	73	33	25.41	64.4
515	sp|P02750	Leucine-rich alpha-2-glycoprotein OS=Homo sapiens OX=9606 GN=LRG1 PE=1 SV=2	38382	6.45	1180.06	73	17	7.56	57.1
515	sp|Q13822	Ectonucleotide pyrophosphatase/phosphodiesterase family member 2 OS=Homo sapiens OX=9606 GN=ENPP2 PE=1 SV=3	100811	7.14	1822.87	69	31	3.4	49.8
515	sp|P02649	Apolipoprotein E OS=Homo sapiens OX=9606 GN=APOE PE=1 SV=1	36246	5.65	1661.27	69	23	14.25	69.4
515	sp|P00747	Plasminogen OS=Homo sapiens OX=9606 GN=PLG PE=1 SV=2	93247	7.04	1992.63	68	34	5.76	54
515	sp|P05156	Complement factor I OS=Homo sapiens OX=9606 GN=CFI PE=1 SV=2	68102	7.72	1817.18	66	26	4.82	46.7
515	sp|P36222	Chitinase-3-like protein 1 OS=Homo sapiens OX=9606 GN=CHI3L1 PE=1 SV=2	42998	8.69	1333.07	64	20	5.83	55.6
515	sp|P01034	Cystatin-C OS=Homo sapiens OX=9606 GN=CST3 PE=1 SV=1	16017	9	1023.89	63	16	15.48	56.8
515	sp|P01031	Complement C5 OS=Homo sapiens OX=9606 GN=C5 PE=1 SV=4	189897	6.11	2262.21	62	41	2.12	36.3
515	sp|Q9Y6R7	IgGFc-binding protein OS=Homo sapiens OX=9606 GN=FCGBP PE=1 SV=3	596443	5.14	1979.01	60	35	0.32	10.1
515	sp|P00734	Prothrombin OS=Homo sapiens OX=9606 GN=F2 PE=1 SV=2	71475	5.64	2081.52	58	32	5.02	53.9
515	sp|P29622	Kallistatin OS=Homo sapiens OX=9606 GN=SERPINA4 PE=1 SV=3	48682	7.33	1571.23	58	27	6.65	62.8
515	sp|P02749	Beta-2-glycoprotein 1 OS=Homo sapiens OX=9606 GN=APOH PE=1 SV=3	39584	8.34	1220.47	58	20	8.87	65.2
515	sp|Q12805	EGF-containing fibulin-like extracellular matrix protein 1 OS=Homo sapiens OX=9606 GN=EFEMP1 PE=1 SV=2	56885	4.95	1485.99	57	21	3.96	42.8
515	sp|P08185	Corticosteroid-binding globulin OS=Homo sapiens OX=9606 GN=SERPINA6 PE=1 SV=1	45283	5.64	1107.23	57	18	5.19	64.7
515	sp|P04196	Histidine-rich glycoprotein OS=Homo sapiens OX=9606 GN=HRG PE=1 SV=1	60510	7.09	1369.15	56	21	2.42	33.9
515	sp|P08603	Complement factor H OS=Homo sapiens OX=9606 GN=CFH PE=1 SV=4	143680	6.21	1911.15	54	35	2.09	40.4
515	sp|P16870	Carboxypeptidase E OS=Homo sapiens OX=9606 GN=CPE PE=1 SV=1	53516	5.03	1433.41	53	21	6.45	61.1
515	sp|O14773	Tripeptidyl-peptidase 1 OS=Homo sapiens OX=9606 GN=TPP1 PE=1 SV=2	61723	6.01	1681.37	52	24	2.57	47.6
515	sp|P05543	Thyroxine-binding globulin OS=Homo sapiens OX=9606 GN=SERPINA7 PE=1 SV=2	46637	5.87	1208.31	52	20	5.42	55.9
515	sp|Q9Y5W5	Wnt inhibitory factor 1 OS=Homo sapiens OX=9606 GN=WIF1 PE=1 SV=3	43381	7.83	774.48	52	13	1.59	28.5
515	sp|P02748	Complement component C9 OS=Homo sapiens OX=9606 GN=C9 PE=1 SV=2	64615	5.43	1535.42	51	23	3.09	38.3
515	sp|Q9UBM4	Opticin OS=Homo sapiens OX=9606 GN=OPTC PE=1 SV=1	37579	5.39	1263.58	50	17	5.44	50.6
515	sp|P04264	Keratin, type II cytoskeletal 1 OS=Homo sapiens OX=9606 GN=KRT1 PE=1 SV=6	66170	8.15	1509.07	49	26	4.76	39.8
515	sp|P02753	Retinol-binding protein 4 OS=Homo sapiens OX=9606 GN=RBP4 PE=1 SV=3	23337	5.76	887.43	47	13	5.92	72.6
515	sp|P05546	Heparin cofactor 2 OS=Homo sapiens OX=9606 GN=SERPIND1 PE=1 SV=3	57205	6.41	1024.12	46	20	2.68	34.1
515	sp|O75326	Semaphorin-7A OS=Homo sapiens OX=9606 GN=SEMA7A PE=1 SV=1	75860	7.57	1297.09	45	21	3.62	50.2
515	sp|Q9HCB6	Spondin-1 OS=Homo sapiens OX=9606 GN=SPON1 PE=1 SV=2	93537	5.85	1284.35	43	21	1.42	28.5
515	sp|O43505	Beta-1,4-glucuronyltransferase 1 OS=Homo sapiens OX=9606 GN=B4GAT1 PE=1 SV=1	47545	6.77	1115.45	43	20	4.69	58.6
515	sp|P06681	Complement C2 OS=Homo sapiens OX=9606 GN=C2 PE=1 SV=2	84583	7.23	1299.26	40	24	2.57	37.9
515	sp|Q99574	Neuroserpin OS=Homo sapiens OX=9606 GN=SERPINI1 PE=1 SV=1	46397	4.84	1110.15	40	20	5.48	51.7
515	sp|P05067	Amyloid-beta A4 protein OS=Homo sapiens OX=9606 GN=APP PE=1 SV=3	87914	4.73	1015.3	39	18	1.45	23.2
515	sp|Q9NQ79	Cartilage acidic protein 1 OS=Homo sapiens OX=9606 GN=CRTAC1 PE=1 SV=2	72174	4.95	940	39	16	1.81	36.5
515	sp|P04004	Vitronectin OS=Homo sapiens OX=9606 GN=VTN PE=1 SV=1	55069	5.55	896.98	36	16	2.58	32.8
515	sp|Q14515	SPARC-like protein 1 OS=Homo sapiens OX=9606 GN=SPARCL1 PE=1 SV=2	76017	4.71	1507.48	35	23	2.7	37.5
515	sp|P13645	Keratin, type I cytoskeletal 10 OS=Homo sapiens OX=9606 GN=KRT10 PE=1 SV=6	59020	5.13	1254.66	35	20	3.67	44.3
515	sp|P19823	Inter-alpha-trypsin inhibitor heavy chain H2 OS=Homo sapiens OX=9606 GN=ITIH2 PE=1 SV=2	106853	6.4	1163.31	32	20	1.54	32.6
515	sp|P07358	Complement component C8 beta chain OS=Homo sapiens OX=9606 GN=C8B PE=1 SV=3	68714	8.5	1124.51	32	18	1.96	37.4
515	sp|P51884	Lumican OS=Homo sapiens OX=9606 GN=LUM PE=1 SV=2	38747	6.16	764.34	32	14	3.94	44.7
515	sp|Q7Z7G0	Target of Nesh-SH3 OS=Homo sapiens OX=9606 GN=ABI3BP PE=1 SV=1	119253	9.48	992.99	31	15	1.01	24.6
515	sp|P13611	Versican core protein OS=Homo sapiens OX=9606 GN=VCAN PE=1 SV=3	374585	4.43	847.84	31	12	0.17	5.2
515	sp|P19827	Inter-alpha-trypsin inhibitor heavy chain H1 OS=Homo sapiens OX=9606 GN=ITIH1 PE=1 SV=3	101782	6.31	1280.23	30	20	1.26	32.2
515	sp|Q96PD5	N-acetylmuramoyl-L-alanine amidase OS=Homo sapiens OX=9606 GN=PGLYRP2 PE=1 SV=1	62748	7.25	1192.52	30	19	2.07	45.8
515	sp|P43251	Biotinidase OS=Homo sapiens OX=9606 GN=BTD PE=1 SV=2	62006	5.81	775.28	30	12	1.38	32
515	sp|Q12860	Contactin-1 OS=Homo sapiens OX=9606 GN=CNTN1 PE=1 SV=1	114104	5.62	1154.51	29	23	1.39	28.1
515	sp|P51693	Amyloid-like protein 1 OS=Homo sapiens OX=9606 GN=APLP1 PE=1 SV=3	72815	5.54	793.05	27	13	1.48	23.4
515	sp|Q96KN2	Beta-Ala-His dipeptidase OS=Homo sapiens OX=9606 GN=CNDP1 PE=1 SV=4	56784	5.14	654.5	27	12	2.44	42.6
515	sp|Q92823	Neuronal cell adhesion molecule OS=Homo sapiens OX=9606 GN=NRCAM PE=1 SV=3	144655	5.45	934.11	26	18	0.78	20.9
515	sp|P05154	Plasma serine protease inhibitor OS=Homo sapiens OX=9606 GN=SERPINA5 PE=1 SV=3	45760	9.3	779.07	26	11	2.23	33.5
515	sp|P35908	Keratin, type II cytoskeletal 2 epidermal OS=Homo sapiens OX=9606 GN=KRT2 PE=1 SV=2	65678	8.07	1074.24	25	19	3.53	47.4
515	sp|P13671	Complement component C6 OS=Homo sapiens OX=9606 GN=C6 PE=1 SV=3	108367	6.39	960.29	25	16	1.07	27.2
515	sp|P10643	Complement component C7 OS=Homo sapiens OX=9606 GN=C7 PE=1 SV=2	96650	6.09	924.42	24	17	1.57	35.1
515	sp|Q8IZJ3	C3 and PZP-like alpha-2-macroglobulin domain-containing protein 8 OS=Homo sapiens OX=9606 GN=CPAMD8 PE=1 SV=2	208624	6	836.99	24	17	0.65	21.6
515	sp|P35527	Keratin, type I cytoskeletal 9 OS=Homo sapiens OX=9606 GN=KRT9 PE=1 SV=3	62255	5.14	831.25	23	14	1.71	38.8
515	sp|P02760	Protein AMBP OS=Homo sapiens OX=9606 GN=AMBP PE=1 SV=1	39886	5.95	596.78	23	11	1.81	37.5
515	sp|Q08380	Galectin-3-binding protein OS=Homo sapiens OX=9606 GN=LGALS3BP PE=1 SV=1	66202	5.13	801.35	22	15	1.9	34.9
515	sp|P06865	Beta-hexosaminidase subunit alpha OS=Homo sapiens OX=9606 GN=HEXA PE=1 SV=2	61120	5.04	688.29	21	15	2.16	31.9
515	sp|P09871	Complement C1s subcomponent OS=Homo sapiens OX=9606 GN=C1S PE=1 SV=1	78174	4.86	822.1	21	14	1.46	36.9
515	sp|Q8N475	Follistatin-related protein 5 OS=Homo sapiens OX=9606 GN=FSTL5 PE=2 SV=2	97002	5.61	782.67	21	14	1.45	28.2
515	sp|P08571	Monocyte differentiation antigen CD14 OS=Homo sapiens OX=9606 GN=CD14 PE=1 SV=2	40678	5.84	680.83	21	10	2.38	37.6
515	sp|P07225	Vitamin K-dependent protein S OS=Homo sapiens OX=9606 GN=PROS1 PE=1 SV=1	77127	5.48	815.28	20	16	1.77	30.9
515	sp|Q9Y4C0	Neurexin-3 OS=Homo sapiens OX=9606 GN=NRXN3 PE=1 SV=4	182651	5.33	884.27	20	16	0.58	17.6
515	sp|P35858	Insulin-like growth factor-binding protein complex acid labile subunit OS=Homo sapiens OX=9606 GN=IGFALS PE=1 SV=1	66735	6.33	887.15	20	14	1.7	33.2
515	sp|P01876	Immunoglobulin heavy constant alpha 1 OS=Homo sapiens OX=9606 GN=IGHA1 PE=1 SV=2	38486	6.08	774.01	20	11	2.61	39.4
515	sp|O00391	Sulfhydryl oxidase 1 OS=Homo sapiens OX=9606 GN=QSOX1 PE=1 SV=3	83324	9.13	805.59	19	15	1.57	30
515	sp|P13591	Neural cell adhesion molecule 1 OS=Homo sapiens OX=9606 GN=NCAM1 PE=1 SV=3	95370	4.79	674.1	19	12	0.92	23.8
515	sp|P00736	Complement C1r subcomponent OS=Homo sapiens OX=9606 GN=C1R PE=1 SV=2	81606	5.82	733.1	18	14	1.9	36.5
515	sp|O00533	Neural cell adhesion molecule L1-like protein OS=Homo sapiens OX=9606 GN=CHL1 PE=1 SV=4	136070	5.51	701.06	18	12	0.58	16.1
515	sp|P00748	Coagulation factor XII OS=Homo sapiens OX=9606 GN=F12 PE=1 SV=3	70029	8.04	571.45	18	9	1.03	22.6
515	sp|P07686	Beta-hexosaminidase subunit beta OS=Homo sapiens OX=9606 GN=HEXB PE=1 SV=3	63527	6.29	450.67	17	11	1.84	31.8
515	sp|Q96IY4	Carboxypeptidase B2 OS=Homo sapiens OX=9606 GN=CPB2 PE=1 SV=2	48964	7.61	553.32	17	10	1.33	35
515	sp|Q13449	Limbic system-associated membrane protein OS=Homo sapiens OX=9606 GN=LSAMP PE=1 SV=2	37883	6.55	430.35	17	7	1.66	33.7
515	sp|Q03591	Complement factor H-related protein 1 OS=Homo sapiens OX=9606 GN=CFHR1 PE=1 SV=2	38766	7.38	607.12	16	10	1.61	37
515	sp|P15586	N-acetylglucosamine-6-sulfatase OS=Homo sapiens OX=9606 GN=GNS PE=1 SV=3	62840	8.6	407.24	16	9	1.06	17.9
515	sp|O75882	Attractin OS=Homo sapiens OX=9606 GN=ATRN PE=1 SV=2	163450	7.24	652.18	15	12	0.39	10.4
515	sp|O15537	Retinoschisin OS=Homo sapiens OX=9606 GN=RS1 PE=1 SV=2	26146	5.51	403.94	15	7	3.79	40.2
515	sp|P22914	Gamma-crystallin S OS=Homo sapiens OX=9606 GN=CRYGS PE=1 SV=4	21392	6.44	370.84	15	7	8.91	59
515	sp|Q92520	Protein FAM3C OS=Homo sapiens OX=9606 GN=FAM3C PE=1 SV=1	24950	8.52	439.48	15	6	1.27	30.8
515	sp|P60709	Actin, cytoplasmic 1 OS=Homo sapiens OX=9606 GN=ACTB PE=1 SV=1	42052	5.29	605.91	14	10	2.58	44.3
515	sp|P00738	Haptoglobin OS=Homo sapiens OX=9606 GN=HP PE=1 SV=1	45861	6.13	457.83	14	9	1.69	26.8
515	sp|P98164	Low-density lipoprotein receptor-related protein 2 OS=Homo sapiens OX=9606 GN=LRP2 PE=1 SV=3	540376	4.89	465.58	14	9	0.12	3.7
515	sp|Q99972	Myocilin OS=Homo sapiens OX=9606 GN=MYOC PE=1 SV=2	57450	5.44	444.96	14	9	1.05	27.8
515	sp|P01857	Immunoglobulin heavy constant gamma 1 OS=Homo sapiens OX=9606 GN=IGHG1 PE=1 SV=1	36596	8.46	491.16	14	8	1.75	34.5
515	sp|P05452	Tetranectin OS=Homo sapiens OX=9606 GN=CLEC3B PE=1 SV=3	22921	5.52	448.96	14	7	3.19	48
515	sp|P08253	72 kDa type IV collagenase OS=Homo sapiens OX=9606 GN=MMP2 PE=1 SV=2	74918	5.26	522.88	13	11	1.29	27.6
515	sp|P12109	Collagen alpha-1(VI) chain OS=Homo sapiens OX=9606 GN=COL6A1 PE=1 SV=3	109602	5.26	601.29	13	10	0.57	22.1
515	sp|P07357	Complement component C8 alpha chain OS=Homo sapiens OX=9606 GN=C8A PE=1 SV=2	66832	6.07	502.84	13	9	1.24	25
515	sp|Q9HAT2	Sialate O-acetylesterase OS=Homo sapiens OX=9606 GN=SIAE PE=1 SV=1	58961	6.93	467.12	13	9	0.63	16.4
515	sp|Q9UGM5	Fetuin-B OS=Homo sapiens OX=9606 GN=FETUB PE=1 SV=2	42883	6.46	346.92	13	6	1.16	25.7
515	sp|P61916	NPC intracellular cholesterol transporter 2 OS=Homo sapiens OX=9606 GN=NPC2 PE=1 SV=1	16902	7.56	302.31	13	5	4.43	41.1
515	sp|Q08629	Testican-1 OS=Homo sapiens OX=9606 GN=SPOCK1 PE=1 SV=1	50518	5.74	315.55	13	5	0.51	11.8
515	sp|Q92752	Tenascin-R OS=Homo sapiens OX=9606 GN=TNR PE=1 SV=3	151805	4.71	626.36	12	12	0.43	13.4
515	sp|P98160	Basement membrane-specific heparan sulfate proteoglycan core protein OS=Homo sapiens OX=9606 GN=HSPG2 PE=1 SV=4	479253	6.06	542.07	12	11	0.16	5.4
515	sp|P01023	Alpha-2-macroglobulin OS=Homo sapiens OX=9606 GN=A2M PE=1 SV=3	164613	6.03	442.7	12	9	0.54	14.5
515	sp|P23515	Oligodendrocyte-myelin glycoprotein OS=Homo sapiens OX=9606 GN=OMG PE=1 SV=2	50032	8.06	387.44	12	7	0.94	16.6
515	sp|P55058	Phospholipid transfer protein OS=Homo sapiens OX=9606 GN=PLTP PE=1 SV=1	54933	6.53	429.3	12	7	1.29	31.2
515	sp|P07711	Cathepsin L1 OS=Homo sapiens OX=9606 GN=CTSL PE=1 SV=2	37996	5.31	308.53	12	6	1.38	24.6
515	sp|P27169	Serum paraoxonase/arylesterase 1 OS=Homo sapiens OX=9606 GN=PON1 PE=1 SV=3	39877	5.08	335.26	12	6	1.06	21.4
515	sp|Q92765	Secreted frizzled-related protein 3 OS=Homo sapiens OX=9606 GN=FRZB PE=1 SV=2	37257	8.81	318.51	12	5	1.17	25.5
515	sp|P07360	Complement component C8 gamma chain OS=Homo sapiens OX=9606 GN=C8G PE=1 SV=3	22435	8.49	532.13	11	9	5.22	64.9
515	sp|P22304	Iduronate 2-sulfatase OS=Homo sapiens OX=9606 GN=IDS PE=1 SV=1	62233	5.21	466.21	11	9	0.82	23.6
515	sp|Q53EL9	Seizure protein 6 homolog OS=Homo sapiens OX=9606 GN=SEZ6 PE=1 SV=2	108840	5.16	407.54	11	9	0.46	14
515	sp|Q9UHL4	Dipeptidyl peptidase 2 OS=Homo sapiens OX=9606 GN=DPP7 PE=1 SV=3	54763	5.91	404.83	11	9	1.3	30.9
515	sp|P01859	Immunoglobulin heavy constant gamma 2 OS=Homo sapiens OX=9606 GN=IGHG2 PE=1 SV=2	36505	7.66	387.88	11	8	1.47	25.5
515	sp|P01860	Immunoglobulin heavy constant gamma 3 OS=Homo sapiens OX=9606 GN=IGHG3 PE=1 SV=2	42287	8.23	367.05	11	7	1.41	25.2
515	sp|P02458	Collagen alpha-1(II) chain OS=Homo sapiens OX=9606 GN=COL2A1 PE=1 SV=3	142782	6.58	372.48	11	7	0.3	5.9
515	sp|Q9Y646	Carboxypeptidase Q OS=Homo sapiens OX=9606 GN=CPQ PE=1 SV=1	52083	5.79	525.55	11	7	1.04	23.5
515	sp|P01877	Immunoglobulin heavy constant alpha 2 OS=Homo sapiens OX=9606 GN=IGHA2 PE=1 SV=4	37366	5.85	372.63	11	6	0.94	28.5
515	sp|P23142	Fibulin-1 OS=Homo sapiens OX=9606 GN=FBLN1 PE=1 SV=4	81268	5.07	372.25	11	6	0.5	14.4
515	sp|P08294	Extracellular superoxide dismutase [Cu-Zn] OS=Homo sapiens OX=9606 GN=SOD3 PE=1 SV=2	26291	6.14	319.69	11	5	1.18	25.8
515	sp|Q6MZW2	Follistatin-related protein 4 OS=Homo sapiens OX=9606 GN=FSTL4 PE=2 SV=3	94291	5.88	389.61	10	9	0.85	21.1
515	sp|O14594	Neurocan core protein OS=Homo sapiens OX=9606 GN=NCAN PE=1 SV=3	144942	5.22	391.4	10	8	0.33	8.6
515	sp|Q9BY67	Cell adhesion molecule 1 OS=Homo sapiens OX=9606 GN=CADM1 PE=1 SV=2	48935	4.94	440.81	10	8	1.14	32.4
515	sp|P02679	Fibrinogen gamma chain OS=Homo sapiens OX=9606 GN=FGG PE=1 SV=3	52106	5.37	398.4	10	7	1.39	31.3
515	sp|P23471	Receptor-type tyrosine-protein phosphatase zeta OS=Homo sapiens OX=9606 GN=PTPRZ1 PE=1 SV=4	255683	4.76	389.07	10	7	0.16	4.7
515	sp|P27797	Calreticulin OS=Homo sapiens OX=9606 GN=CALR PE=1 SV=1	48283	4.29	303.64	10	7	1.35	24.5
515	sp|P36980	Complement factor H-related protein 2 OS=Homo sapiens OX=9606 GN=CFHR2 PE=1 SV=1	31543	6	355.07	10	7	1.19	33.7
515	sp|Q12841	Follistatin-related protein 1 OS=Homo sapiens OX=9606 GN=FSTL1 PE=1 SV=1	36103	5.39	268.15	10	6	1.22	21.4
515	sp|P05090	Apolipoprotein D OS=Homo sapiens OX=9606 GN=APOD PE=1 SV=1	21547	5.06	237.08	10	5	1.59	24.3
515	sp|P10645	Chromogranin-A OS=Homo sapiens OX=9606 GN=CHGA PE=1 SV=7	50829	4.58	339.87	9	7	0.77	19.7
515	sp|P19022	Cadherin-2 OS=Homo sapiens OX=9606 GN=CDH2 PE=1 SV=4	100203	4.64	340.65	9	7	0.39	13
515	sp|P02533	Keratin, type I cytoskeletal 14 OS=Homo sapiens OX=9606 GN=KRT14 PE=1 SV=4	51872	5.09	292.23	9	6	0.75	15
515	sp|P02652	Apolipoprotein A-II OS=Homo sapiens OX=9606 GN=APOA2 PE=1 SV=1	11282	6.26	310.71	9	6	4.95	63
515	sp|P07602	Prosaposin OS=Homo sapiens OX=9606 GN=PSAP PE=1 SV=2	59899	5.06	325.83	9	6	0.62	14.3
515	sp|P48723	Heat shock 70 kDa protein 13 OS=Homo sapiens OX=9606 GN=HSPA13 PE=1 SV=1	51952	5.52	318.74	9	6	1.4	23.1
515	sp|P02763	Alpha-1-acid glycoprotein 1 OS=Homo sapiens OX=9606 GN=ORM1 PE=1 SV=1	23725	4.93	341.37	9	5	1.37	27.4
515	sp|Q13510	Acid ceramidase OS=Homo sapiens OX=9606 GN=ASAH1 PE=1 SV=5	45087	7.52	319.06	9	5	1.28	26.3
515	sp|Q16610	Extracellular matrix protein 1 OS=Homo sapiens OX=9606 GN=ECM1 PE=1 SV=2	62232	6.25	308.15	9	5	0.59	20
515	sp|Q16769	Glutaminyl-peptide cyclotransferase OS=Homo sapiens OX=9606 GN=QPCT PE=1 SV=1	40965	6.12	250.62	9	5	1.24	30.2
515	sp|Q96S96	Phosphatidylethanolamine-binding protein 4 OS=Homo sapiens OX=9606 GN=PEBP4 PE=1 SV=3	26002	6.08	421.82	9	5	1.2	34.8
515	sp|P10451	Osteopontin OS=Homo sapiens OX=9606 GN=SPP1 PE=1 SV=1	35572	4.37	248.3	9	3	0.79	19.1
515	sp|P07858	Cathepsin B OS=Homo sapiens OX=9606 GN=CTSB PE=1 SV=3	38766	5.88	375.16	8	7	1.11	36.3
515	sp|Q86UX2	Inter-alpha-trypsin inhibitor heavy chain H5 OS=Homo sapiens OX=9606 GN=ITIH5 PE=2 SV=2	105025	8.47	310.5	8	7	0.61	17.8
515	sp|Q9BXP8	Pappalysin-2 OS=Homo sapiens OX=9606 GN=PAPPA2 PE=1 SV=4	203486	5.26	389.58	8	7	0.25	7.3
515	sp|P01834	Immunoglobulin kappa constant OS=Homo sapiens OX=9606 GN=IGKC PE=1 SV=2	11929	6.11	299.01	8	6	2.9	79.4
515	sp|P02675	Fibrinogen beta chain OS=Homo sapiens OX=9606 GN=FGB PE=1 SV=2	56577	8.54	327.2	8	6	0.55	14.3
515	sp|P17050	Alpha-N-acetylgalactosaminidase OS=Homo sapiens OX=9606 GN=NAGA PE=1 SV=2	47047	4.98	303.58	8	6	1.02	27.3
515	sp|P18428	Lipopolysaccharide-binding protein OS=Homo sapiens OX=9606 GN=LBP PE=1 SV=3	53521	6.23	300.61	8	6	0.59	19.3
515	sp|P19652	Alpha-1-acid glycoprotein 2 OS=Homo sapiens OX=9606 GN=ORM2 PE=1 SV=2	23873	5.03	322.58	8	6	1.8	28.9
515	sp|P51888	Prolargin OS=Homo sapiens OX=9606 GN=PRELP PE=1 SV=1	44181	9.47	247.61	8	6	1.55	26.4
515	sp|P00739	Haptoglobin-related protein OS=Homo sapiens OX=9606 GN=HPR PE=2 SV=2	39518	6.63	244.56	8	5	1.08	16.1
515	sp|P01861	Immunoglobulin heavy constant gamma 4 OS=Homo sapiens OX=9606 GN=IGHG4 PE=1 SV=1	36431	7.18	275.52	8	5	0.97	22.3
515	sp|P20933	N(4)-(beta-N-acetylglucosaminyl)-L-asparaginase OS=Homo sapiens OX=9606 GN=AGA PE=1 SV=2	37812	5.86	252.98	8	5	0.92	25.1
515	sp|Q9NZP8	Complement C1r subcomponent-like protein OS=Homo sapiens OX=9606 GN=C1RL PE=1 SV=2	54206	6.75	274.71	8	5	0.46	10.9
515	sp|P16035	Metalloproteinase inhibitor 2 OS=Homo sapiens OX=9606 GN=TIMP2 PE=1 SV=2	25067	7.45	289.16	8	4	1.67	28.6
515	sp|Q9BXJ4	Complement C1q tumor necrosis factor-related protein 3 OS=Homo sapiens OX=9606 GN=C1QTNF3 PE=1 SV=1	27262	6.04	123.46	8	2	0.35	8.1
515	sp|Q96GW7	Brevican core protein OS=Homo sapiens OX=9606 GN=BCAN PE=1 SV=2	100539	4.57	259.43	7	6	0.39	12.4
515	sp|Q9UBX1	Cathepsin F OS=Homo sapiens OX=9606 GN=CTSF PE=1 SV=1	53959	8.52	297.17	7	6	0.85	17.6
515	sp|O75503	Ceroid-lipofuscinosis neuronal protein 5 OS=Homo sapiens OX=9606 GN=CLN5 PE=1 SV=2	41869	7.04	236.55	7	5	0.64	14.5
515	sp|P02746	Complement C1q subcomponent subunit B OS=Homo sapiens OX=9606 GN=C1QB PE=1 SV=3	26933	8.83	247.62	7	5	1.49	26.1
515	sp|P02747	Complement C1q subcomponent subunit C OS=Homo sapiens OX=9606 GN=C1QC PE=1 SV=3	25985	8.61	314.44	7	5	1.58	25.3
515	sp|P03952	Plasma kallikrein OS=Homo sapiens OX=9606 GN=KLKB1 PE=1 SV=1	73433	8.6	284.83	7	5	0.86	19.1
515	sp|P04406	Glyceraldehyde-3-phosphate dehydrogenase OS=Homo sapiens OX=9606 GN=GAPDH PE=1 SV=3	36201	8.57	242.46	7	5	1.79	31.9
515	sp|P33908	Mannosyl-oligosaccharide 1,2-alpha-mannosidase IA OS=Homo sapiens OX=9606 GN=MAN1A1 PE=1 SV=3	73150	6.04	254.38	7	5	0.49	10.7
515	sp|Q92820	Gamma-glutamyl hydrolase OS=Homo sapiens OX=9606 GN=GGH PE=1 SV=2	36340	6.67	225.54	7	5	2.11	33.6
515	sp|Q9UBR2	Cathepsin Z OS=Homo sapiens OX=9606 GN=CTSZ PE=1 SV=1	34530	6.7	235.96	7	5	1.05	22.4
515	sp|P04259	Keratin, type II cytoskeletal 6B OS=Homo sapiens OX=9606 GN=KRT6B PE=1 SV=5	60315	8.09	212.72	7	4	0.62	11.9
515	sp|P48058	Glutamate receptor 4 OS=Homo sapiens OX=9606 GN=GRIA4 PE=1 SV=2	101548	8.32	217.58	7	4	0.28	8.5
515	sp|Q86UD1	Out at first protein homolog OS=Homo sapiens OX=9606 GN=OAF PE=2 SV=1	31239	6.39	217.64	7	4	1.21	32.2
515	sp|P49788	Retinoic acid receptor responder protein 1 OS=Homo sapiens OX=9606 GN=RARRES1 PE=1 SV=2	33549	8.74	168.97	7	3	0.63	16
515	sp|O95568	Histidine protein methyltransferase 1 homolog OS=Homo sapiens OX=9606 GN=METTL18 PE=1 SV=1	42464	6.29	60.47	7	1	0.1	4.6
515	sp|P00761	Trypsin (Laboratory-Cont) OS=Sus scrofa PE=1 SV=1	25078	7	61.04	7	1	0.18	3.5
515	sp|O75787	Renin receptor OS=Homo sapiens OX=9606 GN=ATP6AP2 PE=1 SV=2	38983	5.76	340.61	6	6	1.1	25.4
515	sp|O15031	Plexin-B2 OS=Homo sapiens OX=9606 GN=PLXNB2 PE=1 SV=3	207734	5.85	282.76	6	5	0.22	8.6
515	sp|P00746	Complement factor D OS=Homo sapiens OX=9606 GN=CFD PE=1 SV=5	27529	7.64	254.95	6	5	1.84	39.9
515	sp|P08195	4F2 cell-surface antigen heavy chain OS=Homo sapiens OX=9606 GN=SLC3A2 PE=1 SV=3	68180	4.89	237.58	6	5	0.44	13.7
515	sp|P13647	Keratin, type II cytoskeletal 5 OS=Homo sapiens OX=9606 GN=KRT5 PE=1 SV=3	62568	7.59	241.22	6	5	0.7	13.2
515	sp|P60174	Triosephosphate isomerase OS=Homo sapiens OX=9606 GN=TPI1 PE=1 SV=3	31057	5.65	239.06	6	5	1.21	27.3
515	sp|Q15582	Transforming growth factor-beta-induced protein ig-h3 OS=Homo sapiens OX=9606 GN=TGFBI PE=1 SV=1	75261	7.62	213.11	6	5	0.64	21.4
515	sp|Q8IWV2	Contactin-4 OS=Homo sapiens OX=9606 GN=CNTN4 PE=1 SV=1	114181	7.24	310.07	6	5	0.29	7.8
515	sp|Q99519	Sialidase-1 OS=Homo sapiens OX=9606 GN=NEU1 PE=1 SV=1	45952	5.58	230.18	6	5	0.71	14.2
515	sp|Q99969	Retinoic acid receptor responder protein 2 OS=Homo sapiens OX=9606 GN=RARRES2 PE=1 SV=1	18948	9.3	213.49	6	5	2.64	55.8
515	sp|P00742	Coagulation factor X OS=Homo sapiens OX=9606 GN=F10 PE=1 SV=2	56065	5.68	185.48	6	4	0.68	15.6
515	sp|P07998	Ribonuclease pancreatic OS=Homo sapiens OX=9606 GN=RNASE1 PE=1 SV=4	18089	9.1	197.19	6	4	1.47	48.1
515	sp|Q14118	Dystroglycan OS=Homo sapiens OX=9606 GN=DAG1 PE=1 SV=2	97723	8.71	267.35	6	4	0.4	11.3
515	sp|Q16270	Insulin-like growth factor-binding protein 7 OS=Homo sapiens OX=9606 GN=IGFBP7 PE=1 SV=1	30138	8.25	265.53	6	4	0.72	17.7
515	sp|Q6EMK4	Vasorin OS=Homo sapiens OX=9606 GN=VASN PE=1 SV=1	72751	7.16	255.54	6	4	0.41	11.1
515	sp|Q8WXD2	Secretogranin-3 OS=Homo sapiens OX=9606 GN=SCG3 PE=1 SV=3	52973	4.94	223.38	6	4	0.37	9
515	sp|P17174	Aspartate aminotransferase, cytoplasmic OS=Homo sapiens OX=9606 GN=GOT1 PE=1 SV=3	46447	6.52	267.46	5	5	0.71	18.4
515	sp|Q13332	Receptor-type tyrosine-protein phosphatase S OS=Homo sapiens OX=9606 GN=PTPRS PE=1 SV=3	218159	6.06	258.52	5	5	0.14	6.2
515	sp|Q92859	Neogenin OS=Homo sapiens OX=9606 GN=NEO1 PE=1 SV=2	160658	6.08	209.11	5	5	0.23	7.7
515	sp|A5A3E0	POTE ankyrin domain family member F OS=Homo sapiens OX=9606 GN=POTEF PE=1 SV=2	123020	5.83	263.37	5	4	0.18	6
515	sp|P00441	Superoxide dismutase [Cu-Zn] OS=Homo sapiens OX=9606 GN=SOD1 PE=1 SV=2	16154	5.7	240.39	5	4	2.51	52.6
515	sp|P02538	Keratin, type II cytoskeletal 6A OS=Homo sapiens OX=9606 GN=KRT6A PE=1 SV=3	60293	8.09	204.04	5	4	0.62	11.7
515	sp|Q0P6D2	Protein FAM69C OS=Homo sapiens OX=9606 GN=FAM69C PE=2 SV=3	47303	6.38	140.17	5	4	0.42	15
515	sp|Q14520	Hyaluronan-binding protein 2 OS=Homo sapiens OX=9606 GN=HABP2 PE=1 SV=1	64740	6.09	192.57	5	4	0.29	9.1
515	sp|Q14563	Semaphorin-3A OS=Homo sapiens OX=9606 GN=SEMA3A PE=1 SV=1	89916	7.05	208.02	5	4	0.38	10.8
515	sp|Q9BTY2	Plasma alpha-L-fucosidase OS=Homo sapiens OX=9606 GN=FUCA2 PE=1 SV=2	54374	5.84	191.41	5	4	0.84	24.2
515	sp|Q9P121	Neurotrimin OS=Homo sapiens OX=9606 GN=NTM PE=1 SV=1	38518	7.98	227.9	5	4	0.9	17.7
515	sp|P02741	C-reactive protein OS=Homo sapiens OX=9606 GN=CRP PE=1 SV=1	25194	5.45	171.91	5	3	1.26	17.4
515	sp|Q14055	Collagen alpha-2(IX) chain OS=Homo sapiens OX=9606 GN=COL9A2 PE=1 SV=2	65319	9.23	203.23	5	3	0.21	6.7
515	sp|O00584	Ribonuclease T2 OS=Homo sapiens OX=9606 GN=RNASET2 PE=1 SV=2	30089	6.66	130.53	5	2	0.73	19.5
515	sp|P09486	SPARC OS=Homo sapiens OX=9606 GN=SPARC PE=1 SV=1	35465	4.73	78.59	5	1	1.01	19.5
515	sp|Q9BUH8	Brain-enriched guanylate kinase-associated protein OS=Homo sapiens OX=9606 GN=BEGAIN PE=1 SV=1	65390	5.4	44.3	5	1	0.07	1.2
515	sp|O94856	Neurofascin OS=Homo sapiens OX=9606 GN=NFASC PE=1 SV=4	150789	6.24	242.1	4	4	0.15	5
515	sp|P04066	Tissue alpha-L-fucosidase OS=Homo sapiens OX=9606 GN=FUCA1 PE=1 SV=4	53940	6.37	183.94	4	4	0.36	12.7
515	sp|P07315	Gamma-crystallin C OS=Homo sapiens OX=9606 GN=CRYGC PE=1 SV=2	21321	6.88	158.02	4	4	1.61	31
515	sp|P11021	Endoplasmic reticulum chaperone BiP OS=Homo sapiens OX=9606 GN=HSPA5 PE=1 SV=2	72402	5.07	220.41	4	4	0.67	17.7
515	sp|P14618	Pyruvate kinase PKM OS=Homo sapiens OX=9606 GN=PKM PE=1 SV=4	58470	7.96	144.15	4	4	0.76	21.7
515	sp|P20742	Pregnancy zone protein OS=Homo sapiens OX=9606 GN=PZP PE=1 SV=4	165242	5.97	189.62	4	4	0.25	7.7
515	sp|P43320	Beta-crystallin B2 OS=Homo sapiens OX=9606 GN=CRYBB2 PE=1 SV=2	23479	6.5	175.63	4	4	1.01	22.9
515	sp|Q02246	Contactin-2 OS=Homo sapiens OX=9606 GN=CNTN2 PE=1 SV=1	114007	8.11	230	4	4	0.39	10.3
515	sp|Q7Z3B1	Neuronal growth regulator 1 OS=Homo sapiens OX=9606 GN=NEGR1 PE=1 SV=3	39379	5.84	158.5	4	4	0.69	15
515	sp|Q8NHP8	Putative phospholipase B-like 2 OS=Homo sapiens OX=9606 GN=PLBD2 PE=1 SV=2	65886	6.34	159.36	4	4	0.46	11.5
515	sp|Q9BYH1	Seizure 6-like protein OS=Homo sapiens OX=9606 GN=SEZ6L PE=1 SV=1	113250	4.68	206.8	4	4	0.2	6.2
515	sp|Q9NPR2	Semaphorin-4B OS=Homo sapiens OX=9606 GN=SEMA4B PE=1 SV=3	93503	6.51	172.31	4	4	0.25	9.6
515	sp|O75752	UDP-GalNAc:beta-1,3-N-acetylgalactosaminyltransferase 1 OS=Homo sapiens OX=9606 GN=B3GALNT1 PE=1 SV=1	39828	7.67	125.82	4	3	0.86	21.5
515	sp|P04278	Sex hormone-binding globulin OS=Homo sapiens OX=9606 GN=SHBG PE=1 SV=2	43980	6.22	150.88	4	3	0.33	11.7
515	sp|P09104	Gamma-enolase OS=Homo sapiens OX=9606 GN=ENO2 PE=1 SV=3	47581	4.91	216.69	4	3	0.41	10.1
515	sp|P13796	Plastin-2 OS=Homo sapiens OX=9606 GN=LCP1 PE=1 SV=6	70814	5.29	145.25	4	3	0.6	14
515	sp|P16519	Neuroendocrine convertase 2 OS=Homo sapiens OX=9606 GN=PCSK2 PE=1 SV=2	71091	6.04	125.82	4	3	0.26	9.6
515	sp|P19021	Peptidyl-glycine alpha-amidating monooxygenase OS=Homo sapiens OX=9606 GN=PAM PE=1 SV=2	109119	5.98	238.04	4	3	0.21	8
515	sp|P49908	Selenoprotein P OS=Homo sapiens OX=9606 GN=SELENOP PE=1 SV=3	44126	8.08	170.93	4	3	0.45	10.2
515	sp|P50897	Palmitoyl-protein thioesterase 1 OS=Homo sapiens OX=9606 GN=PPT1 PE=1 SV=1	34627	6.07	156.73	4	3	0.43	12.4
515	sp|Q8TEU8	WAP, Kazal, immunoglobulin, Kunitz and NTR domain-containing protein 2 OS=Homo sapiens OX=9606 GN=WFIKKN2 PE=1 SV=1	66122	5.85	222.97	4	3	0.37	8.3
515	sp|Q9BQT9	Calsyntenin-3 OS=Homo sapiens OX=9606 GN=CLSTN3 PE=1 SV=1	107456	5.24	166.2	4	3	0.21	8.6
515	sp|Q9ULB1	Neurexin-1 OS=Homo sapiens OX=9606 GN=NRXN1 PE=2 SV=1	164061	5.61	138.23	4	3	0.16	4.5
515	sp|Q9UM22	Mammalian ependymin-related protein 1 OS=Homo sapiens OX=9606 GN=EPDR1 PE=1 SV=2	25877	6.32	128.06	4	3	0.61	15.6
515	sp|Q9UNW1	Multiple inositol polyphosphate phosphatase 1 OS=Homo sapiens OX=9606 GN=MINPP1 PE=1 SV=1	55643	7.93	122.01	4	3	0.81	19.5
515	sp|Q15904	V-type proton ATPase subunit S1 OS=Homo sapiens OX=9606 GN=ATP6AP1 PE=1 SV=2	52164	5.73	122.1	4	2	0.27	9.6
515	sp|Q9BQ16	Testican-3 OS=Homo sapiens OX=9606 GN=SPOCK3 PE=1 SV=2	50937	4.79	68.8	4	1	0.18	5.7
515	sp|O00462	Beta-mannosidase OS=Homo sapiens OX=9606 GN=MANBA PE=2 SV=3	101800	5.33	101.64	3	3	0.18	3.5
515	sp|O14498	Immunoglobulin superfamily containing leucine-rich repeat protein OS=Homo sapiens OX=9606 GN=ISLR PE=2 SV=1	46596	5	117.47	3	3	0.3	8.6
515	sp|P00740	Coagulation factor IX OS=Homo sapiens OX=9606 GN=F9 PE=1 SV=2	53114	5.34	145.33	3	3	0.59	17.8
515	sp|P00883	Fructose-bisphosphate aldolase A (MW-Marker) OS=Oryctolagus cuniculus GN=ALDOA PE=1 SV=2	39774	8.31	135.57	3	3	0.86	28.6
515	sp|P02751	Fibronectin OS=Homo sapiens OX=9606 GN=FN1 PE=1 SV=4	266052	5.46	151.93	3	3	0.13	3.6
515	sp|P02792	Ferritin light chain OS=Homo sapiens OX=9606 GN=FTL PE=1 SV=2	20064	5.51	138.26	3	3	0.84	21.7
515	sp|P04075	Fructose-bisphosphate aldolase A OS=Homo sapiens OX=9606 GN=ALDOA PE=1 SV=2	39851	8.3	135.57	3	3	0.86	28.6
515	sp|P08519	Apolipoprotein(a) OS=Homo sapiens OX=9606 GN=LPA PE=1 SV=1	514737	5.58	176.76	3	3	0.02	0.8
515	sp|P10586	Receptor-type tyrosine-protein phosphatase F OS=Homo sapiens OX=9606 GN=PTPRF PE=1 SV=2	213942	5.93	145.98	3	3	0.1	2
515	sp|P11117	Lysosomal acid phosphatase OS=Homo sapiens OX=9606 GN=ACP2 PE=1 SV=3	48713	6.28	145.76	3	3	0.4	9
515	sp|P15289	Arylsulfatase A OS=Homo sapiens OX=9606 GN=ARSA PE=1 SV=3	54409	5.65	108.73	3	3	0.36	9.3
515	sp|P15291	Beta-1,4-galactosyltransferase 1 OS=Homo sapiens OX=9606 GN=B4GALT1 PE=1 SV=5	44291	8.88	154.94	3	3	0.59	24.1
515	sp|P17900	Ganglioside GM2 activator OS=Homo sapiens OX=9606 GN=GM2A PE=1 SV=4	21281	5.17	116.81	3	3	1.16	20.2
515	sp|P22792	Carboxypeptidase N subunit 2 OS=Homo sapiens OX=9606 GN=CPN2 PE=1 SV=3	61373	5.63	170.1	3	3	0.5	16
515	sp|P24821	Tenascin OS=Homo sapiens OX=9606 GN=TNC PE=1 SV=3	246345	4.79	205.25	3	3	0.07	1.8
515	sp|P39060	Collagen alpha-1(XVIII) chain OS=Homo sapiens OX=9606 GN=COL18A1 PE=1 SV=5	179389	5.67	194.6	3	3	0.15	5.4
515	sp|P80108	Phosphatidylinositol-glycan-specific phospholipase D OS=Homo sapiens OX=9606 GN=GPLD1 PE=1 SV=3	92905	5.91	156.73	3	3	0.14	5.7
515	sp|Q06033	Inter-alpha-trypsin inhibitor heavy chain H3 OS=Homo sapiens OX=9606 GN=ITIH3 PE=1 SV=2	100072	5.49	144.6	3	3	0.18	6.7
515	sp|Q13214	Semaphorin-3B OS=Homo sapiens OX=9606 GN=SEMA3B PE=2 SV=1	84210	9.17	138.01	3	3	0.22	6.8
515	sp|Q13275	Semaphorin-3F OS=Homo sapiens OX=9606 GN=SEMA3F PE=2 SV=2	89523	8.59	141.4	3	3	0.26	7.4
515	sp|Q8IUK5	Plexin domain-containing protein 1 OS=Homo sapiens OX=9606 GN=PLXDC1 PE=1 SV=2	56238	5.49	185.03	3	3	0.34	12.4
515	sp|Q92563	Testican-2 OS=Homo sapiens OX=9606 GN=SPOCK2 PE=1 SV=1	48174	4.71	144.86	3	3	0.67	16
515	sp|A8MV23	Serpin E3 OS=Homo sapiens OX=9606 GN=SERPINE3 PE=2 SV=2	47332	6.7	125.54	3	2	0.55	16.7
515	sp|O60888	Protein CutA OS=Homo sapiens OX=9606 GN=CUTA PE=1 SV=2	19218	5.42	97.71	3	2	0.53	17.9
515	sp|P00338	L-lactate dehydrogenase A chain OS=Homo sapiens OX=9606 GN=LDHA PE=1 SV=2	36950	8.44	146.14	3	2	0.56	10.2
515	sp|P01033	Metalloproteinase inhibitor 1 OS=Homo sapiens OX=9606 GN=TIMP1 PE=1 SV=1	23840	8.46	119.86	3	2	0.41	10.1
515	sp|P05787	Keratin, type II cytoskeletal 8 OS=Homo sapiens OX=9606 GN=KRT8 PE=1 SV=7	53671	5.52	104.29	3	2	0.17	5.8
515	sp|P10619	Lysosomal protective protein OS=Homo sapiens OX=9606 GN=CTSA PE=1 SV=2	54944	6.16	199.75	3	2	0.16	10.8
515	sp|P23470	Receptor-type tyrosine-protein phosphatase gamma OS=Homo sapiens OX=9606 GN=PTPRG PE=1 SV=4	163042	5.99	79.99	3	2	0.05	2.6
515	sp|P40925	Malate dehydrogenase, cytoplasmic OS=Homo sapiens OX=9606 GN=MDH1 PE=1 SV=4	36631	6.91	86.53	3	2	0.57	14.1
515	sp|Q14393	Growth arrest-specific protein 6 OS=Homo sapiens OX=9606 GN=GAS6 PE=1 SV=3	76873	5.46	128.84	3	2	0.24	5.3
515	sp|Q15166	Serum paraoxonase/lactonase 3 OS=Homo sapiens OX=9606 GN=PON3 PE=1 SV=3	39810	5.24	79.25	3	2	0.23	4.5
515	sp|Q63HQ2	Pikachurin OS=Homo sapiens OX=9606 GN=EGFLAM PE=1 SV=2	112967	7.24	80.62	3	2	0.08	2.1
515	sp|Q6UX71	Plexin domain-containing protein 2 OS=Homo sapiens OX=9606 GN=PLXDC2 PE=1 SV=1	60116	5.99	132.74	3	2	0.62	15.9
515	sp|Q7Z794	Keratin, type II cytoskeletal 1b OS=Homo sapiens OX=9606 GN=KRT77 PE=2 SV=3	62149	5.73	99.84	3	2	0.14	3.8
515	sp|Q8IV08	Phospholipase D3 OS=Homo sapiens OX=9606 GN=PLD3 PE=1 SV=1	55127	6.02	129.11	3	2	0.16	3.9
515	sp|Q99456	Keratin, type I cytoskeletal 12 OS=Homo sapiens OX=9606 GN=KRT12 PE=1 SV=1	53592	4.7	81.13	3	2	0.17	3.6
515	sp|O76015	Keratin, type I cuticular Ha8 OS=Homo sapiens OX=9606 GN=KRT38 PE=1 SV=3	52044	4.79	47.51	3	1	0.17	3.3
515	sp|P13646	Keratin, type I cytoskeletal 13 OS=Homo sapiens OX=9606 GN=KRT13 PE=1 SV=4	49900	4.91	47.51	3	1	0.18	7
515	sp|P61769	Beta-2-microglobulin OS=Homo sapiens OX=9606 GN=B2M PE=1 SV=1	13820	6.06	70.05	3	1	2.22	40.3
515	sp|Q14CZ7	FAST kinase domain-containing protein mitochondrial OS=Homo sapiens OX=9606 GN=FASTKD3 PE=1 SV=2	76895	8.63	37.51	3	1	0.06	1.1
515	sp|Q8N7J2	APC membrane recruitment protein 2 OS=Homo sapiens OX=9606 GN=AMER2 PE=1 SV=3	70092	6.55	35.09	3	1	0.06	1
515	sp|Q92764	Keratin, type I cuticular Ha5 OS=Homo sapiens OX=9606 GN=KRT35 PE=2 SV=5	51640	4.85	47.51	3	1	0.17	3.1
515	sp|O00115	Deoxyribonuclease-2-alpha OS=Homo sapiens OX=9606 GN=DNASE2 PE=1 SV=2	40069	8.3	86.76	2	2	0.51	11.1
515	sp|O00461	Golgi integral membrane protein 4 OS=Homo sapiens OX=9606 GN=GOLIM4 PE=1 SV=1	81888	4.73	96.98	2	2	0.11	3.3
515	sp|O00468	Agrin OS=Homo sapiens OX=9606 GN=AGRN PE=1 SV=6	225333	6.01	134.55	2	2	0.1	3
515	sp|O14791	Apolipoprotein L1 OS=Homo sapiens OX=9606 GN=APOL1 PE=1 SV=5	44004	5.6	77.61	2	2	0.21	4.3
515	sp|O14793	Growth/differentiation factor 8 OS=Homo sapiens OX=9606 GN=MSTN PE=1 SV=1	43521	6.34	82.62	2	2	0.61	17.1
515	sp|O95428	Papilin OS=Homo sapiens OX=9606 GN=PAPLN PE=2 SV=4	141604	6.45	131.69	2	2	0.09	3.4
515	sp|O95897	Noelin-2 OS=Homo sapiens OX=9606 GN=OLFM2 PE=1 SV=2	51753	8.06	87.57	2	2	0.38	8.4
515	sp|P01891	HLA class I histocompatibility antigen, A-68 alpha chain OS=Homo sapiens OX=9606 GN=HLA-A PE=1 SV=4	41168	6.22	133.41	2	2	0.35	9.3
515	sp|P02671	Fibrinogen alpha chain OS=Homo sapiens OX=9606 GN=FGA PE=1 SV=2	95656	5.7	82.99	2	2	0.09	2.7
515	sp|P02786	Transferrin receptor protein 1 OS=Homo sapiens OX=9606 GN=TFRC PE=1 SV=2	85274	6.18	83.07	2	2	0.16	3.9
515	sp|P06733	Alpha-enolase OS=Homo sapiens OX=9606 GN=ENO1 PE=1 SV=2	47481	7.01	172.3	2	2	0.19	9.7
515	sp|P06744	Glucose-6-phosphate isomerase OS=Homo sapiens OX=9606 GN=GPI PE=1 SV=4	63335	8.43	82.61	2	2	0.22	5.6
515	sp|P09972	Fructose-bisphosphate aldolase C OS=Homo sapiens OX=9606 GN=ALDOC PE=1 SV=2	39830	6.41	81.72	2	2	0.51	19.8
515	sp|P11279	Lysosome-associated membrane glycoprotein 1 OS=Homo sapiens OX=9606 GN=LAMP1 PE=1 SV=3	45367	9	64.28	2	2	0.2	4.8
515	sp|P12259	Coagulation factor V OS=Homo sapiens OX=9606 GN=F5 PE=1 SV=4	252686	5.68	95.18	2	2	0.07	3.6
515	sp|P12955	Xaa-Pro dipeptidase OS=Homo sapiens OX=9606 GN=PEPD PE=1 SV=3	55311	5.64	83.37	2	2	0.35	7.3
515	sp|P15848	Arylsulfatase B OS=Homo sapiens OX=9606 GN=ARSB PE=1 SV=1	60163	8.43	86.88	2	2	0.23	6.6
515	sp|P16070	CD44 antigen OS=Homo sapiens OX=9606 GN=CD44 PE=1 SV=3	82001	5.13	126.22	2	2	0.11	3
515	sp|P16112	Aggrecan core protein OS=Homo sapiens OX=9606 GN=ACAN PE=1 SV=3	263107	4.06	95.24	2	2	0.05	1.7
515	sp|P22303	Acetylcholinesterase OS=Homo sapiens OX=9606 GN=ACHE PE=1 SV=1	68209	5.87	106.69	2	2	0.13	4.2
515	sp|P23468	Receptor-type tyrosine-protein phosphatase delta OS=Homo sapiens OX=9606 GN=PTPRD PE=1 SV=2	215651	6.14	68.42	2	2	0.06	2.2
515	sp|P24592	Insulin-like growth factor-binding protein 6 OS=Homo sapiens OX=9606 GN=IGFBP6 PE=1 SV=1	26219	8.15	100.46	2	2	0.6	15.8
515	sp|P24593	Insulin-like growth factor-binding protein 5 OS=Homo sapiens OX=9606 GN=IGFBP5 PE=1 SV=1	31576	8.58	97.56	2	2	0.14	5.1
515	sp|P30086	Phosphatidylethanolamine-binding protein 1 OS=Homo sapiens OX=9606 GN=PEBP1 PE=1 SV=3	21158	7.01	166.93	2	2	0.78	27.3
515	sp|P30530	Tyrosine-protein kinase receptor UFO OS=Homo sapiens OX=9606 GN=AXL PE=1 SV=4	99528	5.23	108.16	2	2	0.09	2.6
515	sp|P40189	Interleukin-6 receptor subunit beta OS=Homo sapiens OX=9606 GN=IL6ST PE=1 SV=2	104498	5.62	118.73	2	2	0.27	7.7
515	sp|P48741	Putative heat shock 70 kDa protein 7 OS=Homo sapiens OX=9606 GN=HSPA7 PE=5 SV=2	40448	7.72	65.85	2	2	0.23	6
515	sp|P54802	Alpha-N-acetylglucosaminidase OS=Homo sapiens OX=9606 GN=NAGLU PE=1 SV=2	82670	6.2	115.39	2	2	0.28	10.9
515	sp|Q01459	Di-N-acetylchitobiase OS=Homo sapiens OX=9606 GN=CTBS PE=1 SV=1	44416	6.19	96.59	2	2	0.59	13.5
515	sp|Q02809	Procollagen-lysine,2-oxoglutarate 5-dioxygenase 1 OS=Homo sapiens OX=9606 GN=PLOD1 PE=1 SV=2	84068	6.47	102.11	2	2	0.22	5.9
515	sp|Q08431	Lactadherin OS=Homo sapiens OX=9606 GN=MFGE8 PE=1 SV=3	43876	8.47	118.25	2	2	0.6	14.7
515	sp|Q09328	Alpha-1,6-mannosylglycoprotein 6-beta-N-acetylglucosaminyltransferase A OS=Homo sapiens OX=9606 GN=MGAT5 PE=1 SV=1	85628	8.41	73.83	2	2	0.16	3.9
515	sp|Q12907	Vesicular integral-membrane protein VIP36 OS=Homo sapiens OX=9606 GN=LMAN2 PE=1 SV=1	40545	6.46	78.22	2	2	0.36	11.8
515	sp|Q5KU26	Collectin-12 OS=Homo sapiens OX=9606 GN=COLEC12 PE=1 SV=3	82035	5.48	63.72	2	2	0.16	3.6
515	sp|Q8NFZ8	Cell adhesion molecule 4 OS=Homo sapiens OX=9606 GN=CADM4 PE=1 SV=1	43215	5.92	132.33	2	2	0.33	8.5
515	sp|Q92484	Acid sphingomyelinase-like phosphodiesterase 3a OS=Homo sapiens OX=9606 GN=SMPDL3A PE=1 SV=2	51741	5.88	107.59	2	2	0.38	7.7
515	sp|Q99435	Protein kinase C-binding protein NELL2 OS=Homo sapiens OX=9606 GN=NELL2 PE=1 SV=1	96359	5.44	84.19	2	2	0.19	4.5
515	sp|Q99538	Legumain OS=Homo sapiens OX=9606 GN=LGMN PE=1 SV=1	49779	6.07	103	2	2	0.39	14.3
515	sp|Q99983	Osteomodulin OS=Homo sapiens OX=9606 GN=OMD PE=1 SV=1	49973	5.34	90.75	2	2	0.28	11.9
515	sp|Q9BRK5	45 kDa calcium-binding protein OS=Homo sapiens OX=9606 GN=SDF4 PE=1 SV=1	41895	4.76	65.39	2	2	0.81	18.8
515	sp|Q9NPH3	Interleukin-1 receptor accessory protein OS=Homo sapiens OX=9606 GN=IL1RAP PE=1 SV=2	66118	8.37	69.87	2	2	0.13	3.7
515	sp|Q9NR34	Mannosyl-oligosaccharide 1,2-alpha-mannosidase IC OS=Homo sapiens OX=9606 GN=MAN1C1 PE=1 SV=1	71094	7.01	76.09	2	2	0.19	6.3
515	sp|Q9P2S2	Neurexin-2 OS=Homo sapiens OX=9606 GN=NRXN2 PE=2 SV=1	186975	5.61	103.32	2	2	0.05	2.6
515	sp|Q9UK55	Protein Z-dependent protease inhibitor OS=Homo sapiens OX=9606 GN=SERPINA10 PE=1 SV=1	50788	8.28	105.22	2	2	0.28	7.7
515	sp|Q9UMR5	Lysosomal thioesterase PPT2 OS=Homo sapiens OX=9606 GN=PPT2 PE=1 SV=4	34602	5.87	86.45	2	2	0.43	13.2
515	sp|O75629	Protein CREG1 OS=Homo sapiens OX=9606 GN=CREG1 PE=1 SV=1	24173	7.05	67.56	2	1	0.66	24.5
515	sp|P07320	Gamma-crystallin D OS=Homo sapiens OX=9606 GN=CRYGD PE=1 SV=3	21067	7	48.31	2	1	0.47	9.8
515	sp|P10253	Lysosomal alpha-glucosidase OS=Homo sapiens OX=9606 GN=GAA PE=1 SV=4	106112	5.62	75.24	2	1	0.12	4.2
515	sp|P13987	CD59 glycoprotein OS=Homo sapiens OX=9606 GN=CD59 PE=1 SV=1	14795	6.02	51.52	2	1	0.32	6.2
515	sp|P19013	Keratin, type II cytoskeletal 4 OS=Homo sapiens OX=9606 GN=KRT4 PE=1 SV=4	57649	6.25	59.31	2	1	0.24	6
515	sp|P41271	Neuroblastoma suppressor of tumorigenicity 1 OS=Homo sapiens OX=9606 GN=NBL1 PE=1 SV=2	19965	5.15	48.2	2	1	0.23	3.9
515	sp|Q13228	Methanethiol oxidase OS=Homo sapiens OX=9606 GN=SELENBP1 PE=1 SV=2	52928	5.93	63.09	2	1	0.17	4.2
515	sp|Q5T9A4	ATPase family AAA domain-containing protein 3B OS=Homo sapiens OX=9606 GN=ATAD3B PE=1 SV=1	73098	9.3	33.16	2	1	0.19	2.6
515	sp|Q6KB66	Keratin, type II cytoskeletal 80 OS=Homo sapiens OX=9606 GN=KRT80 PE=1 SV=2	51007	5.58	59.31	2	1	0.08	13.1
515	sp|Q6P1N9	Putative deoxyribonuclease TATDN1 OS=Homo sapiens OX=9606 GN=TATDN1 PE=1 SV=2	34150	6.51	35.45	2	1	0.13	2.4
515	sp|Q8NEV4	Myosin-IIIa OS=Homo sapiens OX=9606 GN=MYO3A PE=1 SV=2	187574	9.04	33.67	2	1	0.02	1.6
515	sp|Q99784	Noelin OS=Homo sapiens OX=9606 GN=OLFM1 PE=1 SV=4	55650	6.48	65.91	2	1	0.25	7.2
515	sp|Q9H3G5	Probable serine carboxypeptidase CPVL OS=Homo sapiens OX=9606 GN=CPVL PE=1 SV=2	54414	5.39	48.93	2	1	0.16	4.6
515	sp|Q9NS85	Carbonic anhydrase-related protein 10 OS=Homo sapiens OX=9606 GN=CA10 PE=2 SV=1	37824	8.22	62.84	2	1	0.39	12.8
530	sp|P02768	Serum albumin OS=Homo sapiens OX=9606 GN=ALB PE=1 SV=2	71317	5.92	8586.95	1146	128	221.4	86.4
530	sp|P01024	Complement C3 OS=Homo sapiens OX=9606 GN=C3 PE=1 SV=2	188569	6.02	14771.4	1071	219	50.55	80.6
530	sp|P36955	Pigment epithelium-derived factor OS=Homo sapiens OX=9606 GN=SERPINF1 PE=1 SV=4	46454	5.97	4502.57	729	67	156.96	84.2
530	sp|P02766	Transthyretin OS=Homo sapiens OX=9606 GN=TTR PE=1 SV=1	15991	5.52	3336.44	674	38	209.88	80.3
530	sp|P10745	Retinol-binding protein 3 OS=Homo sapiens OX=9606 GN=RBP3 PE=1 SV=2	135734	4.98	7402.93	621	100	8.32	81.4
530	sp|P00450	Ceruloplasmin OS=Homo sapiens OX=9606 GN=CP PE=1 SV=1	122983	5.44	6505.23	407	100	12.44	67.9
530	sp|P10909	Clusterin OS=Homo sapiens OX=9606 GN=CLU PE=1 SV=1	53031	5.89	3059.03	400	45	15.53	50.1
530	sp|P02790	Hemopexin OS=Homo sapiens OX=9606 GN=HPX PE=1 SV=2	52385	6.55	3345.67	378	53	33.84	72.3
530	sp|P01008	Antithrombin-III OS=Homo sapiens OX=9606 GN=SERPINC1 PE=1 SV=1	53025	6.32	3019.81	340	45	21.58	67.2
530	sp|P01011	Alpha-1-antichymotrypsin OS=Homo sapiens OX=9606 GN=SERPINA3 PE=1 SV=2	47792	5.33	3092.05	333	44	23.42	64.1
530	sp|P0C0L4	Complement C4-A OS=Homo sapiens OX=9606 GN=C4A PE=1 SV=2	194261	6.65	6368.99	314	98	5.43	60.2
530	sp|P0C0L5	Complement C4-B OS=Homo sapiens OX=9606 GN=C4B PE=1 SV=2	194170	6.89	6140.52	303	95	5.03	57
530	sp|P02774	Vitamin D-binding protein OS=Homo sapiens OX=9606 GN=GC PE=1 SV=2	54480	5.32	3834.08	290	56	25.11	73.2
530	sp|P41222	Prostaglandin-H2 D-isomerase OS=Homo sapiens OX=9606 GN=PTGDS PE=1 SV=1	21243	7.66	1589.37	254	19	31.34	70.5
530	sp|P02647	Apolipoprotein A-I OS=Homo sapiens OX=9606 GN=APOA1 PE=1 SV=1	30759	5.56	2702.91	179	47	314.73	77.9
530	sp|P02769	Serum albumin (Laboratory-Cont) OS=Bos taurus GN=ALB PE=1 SV=4	71244	5.82	1068.09	159	17	2.02	32.9
530	sp|Q9Y6R7	IgGFc-binding protein OS=Homo sapiens OX=9606 GN=FCGBP PE=1 SV=3	596443	5.14	4527.7	154	70	0.6	17
530	sp|P06727	Apolipoprotein A-IV OS=Homo sapiens OX=9606 GN=APOA4 PE=1 SV=3	45371	5.28	3140.65	151	54	53.74	66.7
530	sp|P00751	Complement factor B OS=Homo sapiens OX=9606 GN=CFB PE=1 SV=2	86847	6.67	2700.57	147	46	6.79	48.8
530	sp|P02765	Alpha-2-HS-glycoprotein OS=Homo sapiens OX=9606 GN=AHSG PE=1 SV=2	40114	5.43	1734.68	144	26	9.68	54
530	sp|P04217	Alpha-1B-glycoprotein OS=Homo sapiens OX=9606 GN=A1BG PE=1 SV=4	54790	5.56	2065.38	143	33	6.66	64.6
530	sp|P05155	Plasma protease C1 inhibitor OS=Homo sapiens OX=9606 GN=SERPING1 PE=1 SV=2	55347	6.09	2083.03	142	32	7.72	45.4
530	sp|P02649	Apolipoprotein E OS=Homo sapiens OX=9606 GN=APOE PE=1 SV=1	36246	5.65	2807.49	141	39	41.42	77
530	sp|P06396	Gelsolin OS=Homo sapiens OX=9606 GN=GSN PE=1 SV=1	86043	5.9	3253.78	139	48	9.1	61
530	sp|P25311	Zinc-alpha-2-glycoprotein OS=Homo sapiens OX=9606 GN=AZGP1 PE=1 SV=2	34465	5.71	1822.92	131	30	21.49	61.1
530	sp|P07339	Cathepsin D OS=Homo sapiens OX=9606 GN=CTSD PE=1 SV=1	45037	6.1	2331.75	129	38	21.55	64.1
530	sp|P01019	Angiotensinogen OS=Homo sapiens OX=9606 GN=AGT PE=1 SV=1	53406	5.87	2246.84	123	31	4.94	50.7
530	sp|O94985	Calsyntenin-1 OS=Homo sapiens OX=9606 GN=CLSTN1 PE=1 SV=1	110978	4.81	2797.63	117	47	4.38	43.5
530	sp|P01009	Alpha-1-antitrypsin OS=Homo sapiens OX=9606 GN=SERPINA1 PE=1 SV=3	46878	5.37	2233.09	116	35	25.12	67
530	sp|Q14624	Inter-alpha-trypsin inhibitor heavy chain H4 OS=Homo sapiens OX=9606 GN=ITIH4 PE=1 SV=4	103521	6.51	2573.88	105	42	3.96	48.5
530	sp|P22352	Glutathione peroxidase 3 OS=Homo sapiens OX=9606 GN=GPX3 PE=1 SV=2	25765	8.26	983.25	96	16	16.64	47.3
530	sp|P04264	Keratin, type II cytoskeletal 1 OS=Homo sapiens OX=9606 GN=KRT1 PE=1 SV=6	66170	8.15	2401.86	93	34	6.41	52.3
530	sp|Q06481	Amyloid-like protein 2 OS=Homo sapiens OX=9606 GN=APLP2 PE=1 SV=2	87927	4.73	2089.3	93	32	4.46	42.6
530	sp|P00747	Plasminogen OS=Homo sapiens OX=9606 GN=PLG PE=1 SV=2	93247	7.04	2527.88	92	42	5.47	55.3
530	sp|P01042	Kininogen-1 OS=Homo sapiens OX=9606 GN=KNG1 PE=1 SV=2	72996	6.34	1621.78	91	27	2.9	32.5
530	sp|P02753	Retinol-binding protein 4 OS=Homo sapiens OX=9606 GN=RBP4 PE=1 SV=3	23337	5.76	1236.48	86	18	15.69	75.1
530	sp|Q9UBP4	Dickkopf-related protein 3 OS=Homo sapiens OX=9606 GN=DKK3 PE=1 SV=2	39563	4.59	1250.14	82	17	3.31	39.4
530	sp|P43652	Afamin OS=Homo sapiens OX=9606 GN=AFM PE=1 SV=1	70963	5.64	1468.95	80	26	4.76	48.1
530	sp|P13645	Keratin, type I cytoskeletal 10 OS=Homo sapiens OX=9606 GN=KRT10 PE=1 SV=6	59020	5.13	2326.58	79	34	8.41	57.5
530	sp|P02787	Serotransferrin OS=Homo sapiens OX=9606 GN=TF PE=1 SV=3	79294	6.81	2515.29	78	45	7.53	62.9
530	sp|P02749	Beta-2-glycoprotein 1 OS=Homo sapiens OX=9606 GN=APOH PE=1 SV=3	39584	8.34	1137.92	78	21	7.9	64.6
530	sp|P01031	Complement C5 OS=Homo sapiens OX=9606 GN=C5 PE=1 SV=4	189897	6.11	2442.46	77	45	1.8	33
530	sp|P35908	Keratin, type II cytoskeletal 2 epidermal OS=Homo sapiens OX=9606 GN=KRT2 PE=1 SV=2	65678	8.07	2227.01	75	33	6.51	69.8
530	sp|P00734	Prothrombin OS=Homo sapiens OX=9606 GN=F2 PE=1 SV=2	71475	5.64	2363.27	74	35	6.17	55.1
530	sp|P05156	Complement factor I OS=Homo sapiens OX=9606 GN=CFI PE=1 SV=2	68102	7.72	1686.06	74	27	4.16	42.2
530	sp|P08697	Alpha-2-antiplasmin OS=Homo sapiens OX=9606 GN=SERPINF2 PE=1 SV=3	54873	5.87	1810.75	73	29	5.11	66.6
530	sp|P35527	Keratin, type I cytoskeletal 9 OS=Homo sapiens OX=9606 GN=KRT9 PE=1 SV=3	62255	5.14	2362.42	69	31	7.96	65.7
530	sp|P36222	Chitinase-3-like protein 1 OS=Homo sapiens OX=9606 GN=CHI3L1 PE=1 SV=2	42998	8.69	1529.99	67	23	9.04	58.5
530	sp|P02748	Complement component C9 OS=Homo sapiens OX=9606 GN=C9 PE=1 SV=2	64615	5.43	1277.43	65	21	3.09	36.3
530	sp|P02750	Leucine-rich alpha-2-glycoprotein OS=Homo sapiens OX=9606 GN=LRG1 PE=1 SV=2	38382	6.45	1085.41	63	18	4.01	53.6
530	sp|Q13822	Ectonucleotide pyrophosphatase/phosphodiesterase family member 2 OS=Homo sapiens OX=9606 GN=ENPP2 PE=1 SV=3	100811	7.14	1647.34	62	30	2.89	42.3
530	sp|Q12805	EGF-containing fibulin-like extracellular matrix protein 1 OS=Homo sapiens OX=9606 GN=EFEMP1 PE=1 SV=2	56885	4.95	1288.33	58	20	3.96	42.8
530	sp|P29622	Kallistatin OS=Homo sapiens OX=9606 GN=SERPINA4 PE=1 SV=3	48682	7.33	1118.41	55	19	4.45	47.8
530	sp|P04196	Histidine-rich glycoprotein OS=Homo sapiens OX=9606 GN=HRG PE=1 SV=1	60510	7.09	1240.16	54	20	2.43	30.7
530	sp|P16870	Carboxypeptidase E OS=Homo sapiens OX=9606 GN=CPE PE=1 SV=1	53516	5.03	1185.37	53	19	4.07	46.8
530	sp|P05067	Amyloid-beta A4 protein OS=Homo sapiens OX=9606 GN=APP PE=1 SV=3	87914	4.73	1100.38	51	22	1.82	26.9
530	sp|P13611	Versican core protein OS=Homo sapiens OX=9606 GN=VCAN PE=1 SV=3	374585	4.43	923.02	51	14	0.18	6.1
530	sp|Q92823	Neuronal cell adhesion molecule OS=Homo sapiens OX=9606 GN=NRCAM PE=1 SV=3	144655	5.45	1614.74	50	29	1.3	29.4
530	sp|O43505	Beta-1,4-glucuronyltransferase 1 OS=Homo sapiens OX=9606 GN=B4GAT1 PE=1 SV=1	47545	6.77	1070.02	49	19	4.22	56.6
530	sp|P19823	Inter-alpha-trypsin inhibitor heavy chain H2 OS=Homo sapiens OX=9606 GN=ITIH2 PE=1 SV=2	106853	6.4	1157.04	47	19	1.26	32.9
530	sp|P08185	Corticosteroid-binding globulin OS=Homo sapiens OX=9606 GN=SERPINA6 PE=1 SV=1	45283	5.64	865.27	47	13	2.58	46.4
530	sp|P06681	Complement C2 OS=Homo sapiens OX=9606 GN=C2 PE=1 SV=2	84583	7.23	1358.94	46	23	2.57	36
530	sp|P08603	Complement factor H OS=Homo sapiens OX=9606 GN=CFH PE=1 SV=4	143680	6.21	1624.89	44	31	1.83	32.7
530	sp|P05546	Heparin cofactor 2 OS=Homo sapiens OX=9606 GN=SERPIND1 PE=1 SV=3	57205	6.41	936.12	44	18	2.68	37.9
530	sp|P01034	Cystatin-C OS=Homo sapiens OX=9606 GN=CST3 PE=1 SV=1	16017	9	866.59	42	13	11.78	56.8
530	sp|P04004	Vitronectin OS=Homo sapiens OX=9606 GN=VTN PE=1 SV=1	55069	5.55	991.73	41	18	2.33	31.6
530	sp|P19827	Inter-alpha-trypsin inhibitor heavy chain H1 OS=Homo sapiens OX=9606 GN=ITIH1 PE=1 SV=3	101782	6.31	1341.81	40	21	1.26	30.8
530	sp|Q96PD5	N-acetylmuramoyl-L-alanine amidase OS=Homo sapiens OX=9606 GN=PGLYRP2 PE=1 SV=1	62748	7.25	1345.51	40	21	2.74	44.1
530	sp|Q9HCB6	Spondin-1 OS=Homo sapiens OX=9606 GN=SPON1 PE=1 SV=2	93537	5.85	1143.41	40	20	1.65	37.7
530	sp|O14773	Tripeptidyl-peptidase 1 OS=Homo sapiens OX=9606 GN=TPP1 PE=1 SV=2	61723	6.01	1081.18	40	17	2.13	44.6
530	sp|P02760	Protein AMBP OS=Homo sapiens OX=9606 GN=AMBP PE=1 SV=1	39886	5.95	819.54	39	13	3.26	44.9
530	sp|O75326	Semaphorin-7A OS=Homo sapiens OX=9606 GN=SEMA7A PE=1 SV=1	75860	7.57	1230.67	37	21	2.92	44.7
530	sp|P05543	Thyroxine-binding globulin OS=Homo sapiens OX=9606 GN=SERPINA7 PE=1 SV=2	46637	5.87	1214.88	37	20	6.02	55.9
530	sp|Q9Y5W5	Wnt inhibitory factor 1 OS=Homo sapiens OX=9606 GN=WIF1 PE=1 SV=3	43381	7.83	790.09	37	14	1.85	33.5
530	sp|Q9UBM4	Opticin OS=Homo sapiens OX=9606 GN=OPTC PE=1 SV=1	37579	5.39	969.37	36	13	3.64	49.4
530	sp|P05154	Plasma serine protease inhibitor OS=Homo sapiens OX=9606 GN=SERPINA5 PE=1 SV=3	45760	9.3	777.67	35	12	2.24	30.8
530	sp|P00736	Complement C1r subcomponent OS=Homo sapiens OX=9606 GN=C1R PE=1 SV=2	81606	5.82	1308.89	33	22	2.75	38.9
530	sp|Q9NQ79	Cartilage acidic protein 1 OS=Homo sapiens OX=9606 GN=CRTAC1 PE=1 SV=2	72174	4.95	1213.69	32	21	2.15	37.8
530	sp|P13671	Complement component C6 OS=Homo sapiens OX=9606 GN=C6 PE=1 SV=3	108367	6.39	979.73	32	16	0.99	26.1
530	sp|Q08380	Galectin-3-binding protein OS=Homo sapiens OX=9606 GN=LGALS3BP PE=1 SV=1	66202	5.13	767.29	32	13	1.72	33
530	sp|P07358	Complement component C8 beta chain OS=Homo sapiens OX=9606 GN=C8B PE=1 SV=3	68714	8.5	1132.41	31	21	2.34	33.5
530	sp|P51884	Lumican OS=Homo sapiens OX=9606 GN=LUM PE=1 SV=2	38747	6.16	757.06	30	14	4.49	46.7
530	sp|P08571	Monocyte differentiation antigen CD14 OS=Homo sapiens OX=9606 GN=CD14 PE=1 SV=2	40678	5.84	812.67	30	12	2.74	40.3
530	sp|P43251	Biotinidase OS=Homo sapiens OX=9606 GN=BTD PE=1 SV=2	62006	5.81	796.13	30	12	1.23	28.4
530	sp|Q8N475	Follistatin-related protein 5 OS=Homo sapiens OX=9606 GN=FSTL5 PE=2 SV=2	97002	5.61	1082.31	29	22	1.56	32.5
530	sp|Q12860	Contactin-1 OS=Homo sapiens OX=9606 GN=CNTN1 PE=1 SV=1	114104	5.62	1033.51	29	18	1	23.7
530	sp|P51693	Amyloid-like protein 1 OS=Homo sapiens OX=9606 GN=APLP1 PE=1 SV=3	72815	5.54	830.51	29	14	1.63	25.4
530	sp|P10643	Complement component C7 OS=Homo sapiens OX=9606 GN=C7 PE=1 SV=2	96650	6.09	909.52	28	16	1.36	28.8
530	sp|P13647	Keratin, type II cytoskeletal 5 OS=Homo sapiens OX=9606 GN=KRT5 PE=1 SV=3	62568	7.59	794.12	26	16	2.75	33.2
530	sp|Q96GW7	Brevican core protein OS=Homo sapiens OX=9606 GN=BCAN PE=1 SV=2	100539	4.57	615.92	26	13	0.64	13.6
530	sp|P23515	Oligodendrocyte-myelin glycoprotein OS=Homo sapiens OX=9606 GN=OMG PE=1 SV=2	50032	8.06	537.15	26	11	1.28	20.2
530	sp|P55058	Phospholipid transfer protein OS=Homo sapiens OX=9606 GN=PLTP PE=1 SV=1	54933	6.53	784.83	25	16	2.33	37.7
530	sp|P09871	Complement C1s subcomponent OS=Homo sapiens OX=9606 GN=C1S PE=1 SV=1	78174	4.86	999.57	25	15	1.6	30.4
530	sp|P35858	Insulin-like growth factor-binding protein complex acid labile subunit OS=Homo sapiens OX=9606 GN=IGFALS PE=1 SV=1	66735	6.33	822.63	25	13	1.11	25.1
530	sp|Q99574	Neuroserpin OS=Homo sapiens OX=9606 GN=SERPINI1 PE=1 SV=1	46397	4.84	574.71	25	10	2.48	35.1
530	sp|Q9Y4C0	Neurexin-3 OS=Homo sapiens OX=9606 GN=NRXN3 PE=1 SV=4	182651	5.33	958.11	24	18	0.65	19.4
530	sp|P13591	Neural cell adhesion molecule 1 OS=Homo sapiens OX=9606 GN=NCAM1 PE=1 SV=3	95370	4.79	773.24	24	13	0.92	24.8
530	sp|Q13510	Acid ceramidase OS=Homo sapiens OX=9606 GN=ASAH1 PE=1 SV=5	45087	7.52	664.84	24	13	2.95	43
530	sp|P04259	Keratin, type II cytoskeletal 6B OS=Homo sapiens OX=9606 GN=KRT6B PE=1 SV=5	60315	8.09	562.96	24	11	1.28	19.5
530	sp|Q14515	SPARC-like protein 1 OS=Homo sapiens OX=9606 GN=SPARCL1 PE=1 SV=2	76017	4.71	1058.93	23	18	1.97	34.2
530	sp|O00391	Sulfhydryl oxidase 1 OS=Homo sapiens OX=9606 GN=QSOX1 PE=1 SV=3	83324	9.13	793.43	23	15	1.33	29.3
530	sp|P07225	Vitamin K-dependent protein S OS=Homo sapiens OX=9606 GN=PROS1 PE=1 SV=1	77127	5.48	778.82	23	14	1.49	26.6
530	sp|P02538	Keratin, type II cytoskeletal 6A OS=Homo sapiens OX=9606 GN=KRT6A PE=1 SV=3	60293	8.09	643.16	23	13	1.61	25
530	sp|O14594	Neurocan core protein OS=Homo sapiens OX=9606 GN=NCAN PE=1 SV=3	144942	5.22	620.41	23	12	0.45	11
530	sp|P01857	Immunoglobulin heavy constant gamma 1 OS=Homo sapiens OX=9606 GN=IGHG1 PE=1 SV=1	36596	8.46	615.43	23	11	2.45	40.3
530	sp|P05090	Apolipoprotein D OS=Homo sapiens OX=9606 GN=APOD PE=1 SV=1	21547	5.06	534.14	23	10	7.1	34.4
530	sp|Q92765	Secreted frizzled-related protein 3 OS=Homo sapiens OX=9606 GN=FRZB PE=1 SV=2	37257	8.81	650.03	23	10	1.42	26.2
530	sp|O00533	Neural cell adhesion molecule L1-like protein OS=Homo sapiens OX=9606 GN=CHL1 PE=1 SV=4	136070	5.51	811.45	22	14	0.73	18.4
530	sp|P02533	Keratin, type I cytoskeletal 14 OS=Homo sapiens OX=9606 GN=KRT14 PE=1 SV=4	51872	5.09	657.54	22	11	3.2	41.7
530	sp|Q7Z7G0	Target of Nesh-SH3 OS=Homo sapiens OX=9606 GN=ABI3BP PE=1 SV=1	119253	9.48	585.6	22	11	0.47	15.6
530	sp|Q96S86	Hyaluronan and proteoglycan link protein 3 OS=Homo sapiens OX=9606 GN=HAPLN3 PE=2 SV=1	41439	6.07	673	21	13	3.93	50.6
530	sp|P05452	Tetranectin OS=Homo sapiens OX=9606 GN=CLEC3B PE=1 SV=3	22921	5.52	896.75	20	13	9.28	62.4
530	sp|P27169	Serum paraoxonase/arylesterase 1 OS=Homo sapiens OX=9606 GN=PON1 PE=1 SV=3	39877	5.08	571.44	20	10	2.12	41.4
530	sp|P01859	Immunoglobulin heavy constant gamma 2 OS=Homo sapiens OX=9606 GN=IGHG2 PE=1 SV=2	36505	7.66	484.7	20	9	1.76	30.7
530	sp|P10451	Osteopontin OS=Homo sapiens OX=9606 GN=SPP1 PE=1 SV=1	35572	4.37	463.04	20	8	1.53	34.1
530	sp|P08253	72 kDa type IV collagenase OS=Homo sapiens OX=9606 GN=MMP2 PE=1 SV=2	74918	5.26	571.14	19	11	1.29	27.4
530	sp|Q03591	Complement factor H-related protein 1 OS=Homo sapiens OX=9606 GN=CFHR1 PE=1 SV=2	38766	7.38	669.99	19	10	2.23	48.8
530	sp|Q92520	Protein FAM3C OS=Homo sapiens OX=9606 GN=FAM3C PE=1 SV=1	24950	8.52	664.05	19	10	4.17	41.4
530	sp|P01834	Immunoglobulin kappa constant OS=Homo sapiens OX=9606 GN=IGKC PE=1 SV=2	11929	6.11	665.83	19	9	6.71	79.4
530	sp|P08779	Keratin, type I cytoskeletal 16 OS=Homo sapiens OX=9606 GN=KRT16 PE=1 SV=4	51578	4.99	456.2	19	9	1.41	24.1
530	sp|Q13449	Limbic system-associated membrane protein OS=Homo sapiens OX=9606 GN=LSAMP PE=1 SV=2	37883	6.55	377.41	19	6	1.39	25.1
530	sp|P12109	Collagen alpha-1(VI) chain OS=Homo sapiens OX=9606 GN=COL6A1 PE=1 SV=3	109602	5.26	652.16	18	12	0.83	21.4
530	sp|P00746	Complement factor D OS=Homo sapiens OX=9606 GN=CFD PE=1 SV=5	27529	7.64	615.06	18	11	5	55.3
530	sp|P06865	Beta-hexosaminidase subunit alpha OS=Homo sapiens OX=9606 GN=HEXA PE=1 SV=2	61120	5.04	530.23	18	11	1.1	22.9
530	sp|P23142	Fibulin-1 OS=Homo sapiens OX=9606 GN=FBLN1 PE=1 SV=4	81268	5.07	496.14	18	9	0.58	16.8
530	sp|Q08629	Testican-1 OS=Homo sapiens OX=9606 GN=SPOCK1 PE=1 SV=1	50518	5.74	318.01	18	6	0.63	16.4
530	sp|Q9BXJ4	Complement C1q tumor necrosis factor-related protein 3 OS=Homo sapiens OX=9606 GN=C1QTNF3 PE=1 SV=1	27262	6.04	180.63	18	4	0.83	16.3
530	sp|Q6MZW2	Follistatin-related protein 4 OS=Homo sapiens OX=9606 GN=FSTL4 PE=2 SV=3	94291	5.88	891.06	17	15	0.93	23.8
530	sp|P23471	Receptor-type tyrosine-protein phosphatase zeta OS=Homo sapiens OX=9606 GN=PTPRZ1 PE=1 SV=4	255683	4.76	527.34	17	9	0.18	4.5
530	sp|Q8IZJ3	C3 and PZP-like alpha-2-macroglobulin domain-containing protein 8 OS=Homo sapiens OX=9606 GN=CPAMD8 PE=1 SV=2	208624	6	649.88	16	13	0.38	12.2
530	sp|Q99972	Myocilin OS=Homo sapiens OX=9606 GN=MYOC PE=1 SV=2	57450	5.44	569.67	16	11	1.37	33.9
530	sp|P15586	N-acetylglucosamine-6-sulfatase OS=Homo sapiens OX=9606 GN=GNS PE=1 SV=3	62840	8.6	453.15	16	9	0.93	17.9
530	sp|P61916	NPC intracellular cholesterol transporter 2 OS=Homo sapiens OX=9606 GN=NPC2 PE=1 SV=1	16902	7.56	377.81	16	8	7.8	51.7
530	sp|Q86UD1	Out at first protein homolog OS=Homo sapiens OX=9606 GN=OAF PE=2 SV=1	31239	6.39	501.07	16	8	1.52	42.1
530	sp|P01860	Immunoglobulin heavy constant gamma 3 OS=Homo sapiens OX=9606 GN=IGHG3 PE=1 SV=2	42287	8.23	357.69	16	7	1.18	22
530	sp|O15537	Retinoschisin OS=Homo sapiens OX=9606 GN=RS1 PE=1 SV=2	26146	5.51	374.4	16	6	2	29.5
530	sp|P07686	Beta-hexosaminidase subunit beta OS=Homo sapiens OX=9606 GN=HEXB PE=1 SV=3	63527	6.29	524.42	15	10	1.66	30.6
530	sp|P07357	Complement component C8 alpha chain OS=Homo sapiens OX=9606 GN=C8A PE=1 SV=2	66832	6.07	548.32	15	9	0.75	19.2
530	sp|Q53EL9	Seizure protein 6 homolog OS=Homo sapiens OX=9606 GN=SEZ6 PE=1 SV=2	108840	5.16	407.84	15	8	0.46	13
530	sp|Q96IY4	Carboxypeptidase B2 OS=Homo sapiens OX=9606 GN=CPB2 PE=1 SV=2	48964	7.61	364.98	15	7	1.33	27
530	sp|P60709	Actin, cytoplasmic 1 OS=Homo sapiens OX=9606 GN=ACTB PE=1 SV=1	42052	5.29	604.06	14	12	2.25	36.3
530	sp|Q96KN2	Beta-Ala-His dipeptidase OS=Homo sapiens OX=9606 GN=CNDP1 PE=1 SV=4	56784	5.14	403.23	14	9	0.93	24.7
530	sp|Q9HAT2	Sialate O-acetylesterase OS=Homo sapiens OX=9606 GN=SIAE PE=1 SV=1	58961	6.93	477.19	14	9	0.63	14.3
530	sp|P04406	Glyceraldehyde-3-phosphate dehydrogenase OS=Homo sapiens OX=9606 GN=GAPDH PE=1 SV=3	36201	8.57	484.06	14	8	1.79	31
530	sp|P07360	Complement component C8 gamma chain OS=Homo sapiens OX=9606 GN=C8G PE=1 SV=3	22435	8.49	448	14	8	4.18	54
530	sp|P10523	S-arrestin OS=Homo sapiens OX=9606 GN=SAG PE=1 SV=3	45263	6.14	344.75	14	7	1.49	30.4
530	sp|P00748	Coagulation factor XII OS=Homo sapiens OX=9606 GN=F12 PE=1 SV=3	70029	8.04	358.57	14	6	0.51	14.6
530	sp|Q7Z794	Keratin, type II cytoskeletal 1b OS=Homo sapiens OX=9606 GN=KRT77 PE=2 SV=3	62149	5.73	121.59	14	2	0.22	5
530	sp|P98164	Low-density lipoprotein receptor-related protein 2 OS=Homo sapiens OX=9606 GN=LRP2 PE=1 SV=3	540376	4.89	550.6	13	10	0.08	2.3
530	sp|Q8WXD2	Secretogranin-3 OS=Homo sapiens OX=9606 GN=SCG3 PE=1 SV=3	52973	4.94	474.74	13	9	1.18	31.4
530	sp|P36980	Complement factor H-related protein 2 OS=Homo sapiens OX=9606 GN=CFHR2 PE=1 SV=1	31543	6	490.37	13	7	1.84	46.3
530	sp|P02746	Complement C1q subcomponent subunit B OS=Homo sapiens OX=9606 GN=C1QB PE=1 SV=3	26933	8.83	380.15	13	6	2.38	28.5
530	sp|Q96S96	Phosphatidylethanolamine-binding protein 4 OS=Homo sapiens OX=9606 GN=PEBP4 PE=1 SV=3	26002	6.08	395.36	13	6	2.02	51.1
530	sp|P02751	Fibronectin OS=Homo sapiens OX=9606 GN=FN1 PE=1 SV=4	266052	5.46	607.6	12	11	0.23	9.2
530	sp|P98160	Basement membrane-specific heparan sulfate proteoglycan core protein OS=Homo sapiens OX=9606 GN=HSPG2 PE=1 SV=4	479253	6.06	487.71	12	10	0.13	4.4
530	sp|Q92859	Neogenin OS=Homo sapiens OX=9606 GN=NEO1 PE=1 SV=2	160658	6.08	426.37	12	10	0.3	9.7
530	sp|P48723	Heat shock 70 kDa protein 13 OS=Homo sapiens OX=9606 GN=HSPA13 PE=1 SV=1	51952	5.52	489.93	12	9	1.6	31
530	sp|Q9Y646	Carboxypeptidase Q OS=Homo sapiens OX=9606 GN=CPQ PE=1 SV=1	52083	5.79	524.91	12	7	0.89	26.7
530	sp|P02743	Serum amyloid P-component OS=Homo sapiens OX=9606 GN=APCS PE=1 SV=2	25485	6.1	330.98	12	6	1.62	26
530	sp|P02747	Complement C1q subcomponent subunit C OS=Homo sapiens OX=9606 GN=C1QC PE=1 SV=3	25985	8.61	419.79	12	6	1.58	25.3
530	sp|P08294	Extracellular superoxide dismutase [Cu-Zn] OS=Homo sapiens OX=9606 GN=SOD3 PE=1 SV=2	26291	6.14	312.2	12	5	1.18	26.7
530	sp|P07998	Ribonuclease pancreatic OS=Homo sapiens OX=9606 GN=RNASE1 PE=1 SV=4	18089	9.1	182.58	12	4	2.09	55.1
530	sp|Q5XKE5	Keratin, type II cytoskeletal 79 OS=Homo sapiens OX=9606 GN=KRT79 PE=1 SV=2	58085	6.75	172.3	12	4	0.43	11
530	sp|O00468	Agrin OS=Homo sapiens OX=9606 GN=AGRN PE=1 SV=6	225333	6.01	494.93	11	10	0.32	8.6
530	sp|P24821	Tenascin OS=Homo sapiens OX=9606 GN=TNC PE=1 SV=3	246345	4.79	542.01	11	10	0.2	6.7
530	sp|P22304	Iduronate 2-sulfatase OS=Homo sapiens OX=9606 GN=IDS PE=1 SV=1	62233	5.21	494.46	11	9	1.08	26.4
530	sp|Q9UHL4	Dipeptidyl peptidase 2 OS=Homo sapiens OX=9606 GN=DPP7 PE=1 SV=3	54763	5.91	424.21	11	9	1.48	36.4
530	sp|O00462	Beta-mannosidase OS=Homo sapiens OX=9606 GN=MANBA PE=2 SV=3	101800	5.33	345.1	11	8	0.44	12.5
530	sp|P19021	Peptidyl-glycine alpha-amidating monooxygenase OS=Homo sapiens OX=9606 GN=PAM PE=1 SV=2	109119	5.98	405.03	11	8	0.52	15.5
530	sp|P33908	Mannosyl-oligosaccharide 1,2-alpha-mannosidase IA OS=Homo sapiens OX=9606 GN=MAN1A1 PE=1 SV=3	73150	6.04	386.82	11	8	0.86	15.9
530	sp|Q15582	Transforming growth factor-beta-induced protein ig-h3 OS=Homo sapiens OX=9606 GN=TGFBI PE=1 SV=1	75261	7.62	390.52	11	8	0.55	12.4
530	sp|Q92752	Tenascin-R OS=Homo sapiens OX=9606 GN=TNR PE=1 SV=3	151805	4.71	493.15	11	8	0.35	12.7
530	sp|Q15904	V-type proton ATPase subunit S1 OS=Homo sapiens OX=9606 GN=ATP6AP1 PE=1 SV=2	52164	5.73	449.47	11	7	0.74	20.6
530	sp|P01861	Immunoglobulin heavy constant gamma 4 OS=Homo sapiens OX=9606 GN=IGHG4 PE=1 SV=1	36431	7.18	345.49	11	6	0.97	23.2
530	sp|P19022	Cadherin-2 OS=Homo sapiens OX=9606 GN=CDH2 PE=1 SV=4	100203	4.64	301.06	11	6	0.39	14.7
530	sp|Q6EMK4	Vasorin OS=Homo sapiens OX=9606 GN=VASN PE=1 SV=1	72751	7.16	341.94	11	6	0.41	11
530	sp|P07711	Cathepsin L1 OS=Homo sapiens OX=9606 GN=CTSL PE=1 SV=2	37996	5.31	296.49	11	5	0.92	25.5
530	sp|P18428	Lipopolysaccharide-binding protein OS=Homo sapiens OX=9606 GN=LBP PE=1 SV=3	53521	6.23	302.19	11	5	0.47	18.7
530	sp|O77727	Keratin, type I cytoskeletal 15 (Contact-Cont) OS=Ovis aries GN=KRT15 PE=2 SV=1	48740	4.73	145.28	11	3	0.66	9.3
530	sp|P01023	Alpha-2-macroglobulin OS=Homo sapiens OX=9606 GN=A2M PE=1 SV=3	164613	6.03	500.7	10	9	0.29	10.2
530	sp|P80108	Phosphatidylinositol-glycan-specific phospholipase D OS=Homo sapiens OX=9606 GN=GPLD1 PE=1 SV=3	92905	5.91	447.23	10	9	0.56	15.6
530	sp|Q86UX2	Inter-alpha-trypsin inhibitor heavy chain H5 OS=Homo sapiens OX=9606 GN=ITIH5 PE=2 SV=2	105025	8.47	445.89	10	9	0.74	18.5
530	sp|P03952	Plasma kallikrein OS=Homo sapiens OX=9606 GN=KLKB1 PE=1 SV=1	73433	8.6	342.95	10	7	0.86	19.3
530	sp|P17050	Alpha-N-acetylgalactosaminidase OS=Homo sapiens OX=9606 GN=NAGA PE=1 SV=2	47047	4.98	341.99	10	7	0.69	20.2
530	sp|Q12841	Follistatin-related protein 1 OS=Homo sapiens OX=9606 GN=FSTL1 PE=1 SV=1	36103	5.39	289.05	10	7	1.23	21.4
530	sp|Q92820	Gamma-glutamyl hydrolase OS=Homo sapiens OX=9606 GN=GGH PE=1 SV=2	36340	6.67	352.88	10	7	1.48	28.3
530	sp|A8MV23	Serpin E3 OS=Homo sapiens OX=9606 GN=SERPINE3 PE=2 SV=2	47332	6.7	378.16	10	6	1.2	17.7
530	sp|Q14118	Dystroglycan OS=Homo sapiens OX=9606 GN=DAG1 PE=1 SV=2	97723	8.71	403.86	10	6	0.35	11.3
530	sp|Q9NZP8	Complement C1r subcomponent-like protein OS=Homo sapiens OX=9606 GN=C1RL PE=1 SV=2	54206	6.75	362.56	10	6	0.58	15.6
530	sp|P60174	Triosephosphate isomerase OS=Homo sapiens OX=9606 GN=TPI1 PE=1 SV=3	31057	5.65	494.56	9	9	2.76	47.9
530	sp|O75787	Renin receptor OS=Homo sapiens OX=9606 GN=ATP6AP2 PE=1 SV=2	38983	5.76	510.7	9	8	1.59	34.6
530	sp|P07858	Cathepsin B OS=Homo sapiens OX=9606 GN=CTSB PE=1 SV=3	38766	5.88	328.36	9	8	1.9	32.7
530	sp|P02458	Collagen alpha-1(II) chain OS=Homo sapiens OX=9606 GN=COL2A1 PE=1 SV=3	142782	6.58	464.85	9	7	0.26	4.8
530	sp|P09972	Fructose-bisphosphate aldolase C OS=Homo sapiens OX=9606 GN=ALDOC PE=1 SV=2	39830	6.41	368.71	9	7	1.29	27.5
530	sp|P10586	Receptor-type tyrosine-protein phosphatase F OS=Homo sapiens OX=9606 GN=PTPRF PE=1 SV=2	213942	5.93	380.14	9	7	0.21	6.3
530	sp|P39060	Collagen alpha-1(XVIII) chain OS=Homo sapiens OX=9606 GN=COL18A1 PE=1 SV=5	179389	5.67	377.16	9	7	0.18	7.6
530	sp|P02652	Apolipoprotein A-II OS=Homo sapiens OX=9606 GN=APOA2 PE=1 SV=1	11282	6.26	331.94	9	6	16.34	69
530	sp|P16035	Metalloproteinase inhibitor 2 OS=Homo sapiens OX=9606 GN=TIMP2 PE=1 SV=2	25067	7.45	362.59	9	6	2.7	38.2
530	sp|P22914	Gamma-crystallin S OS=Homo sapiens OX=9606 GN=CRYGS PE=1 SV=4	21392	6.44	244.33	9	6	3.61	30.3
530	sp|P51888	Prolargin OS=Homo sapiens OX=9606 GN=PRELP PE=1 SV=1	44181	9.47	315.21	9	6	1.32	26.2
530	sp|Q9H3G5	Probable serine carboxypeptidase CPVL OS=Homo sapiens OX=9606 GN=CPVL PE=1 SV=2	54414	5.39	278.77	9	6	0.84	22.5
530	sp|Q9UBR2	Cathepsin Z OS=Homo sapiens OX=9606 GN=CTSZ PE=1 SV=1	34530	6.7	288.94	9	6	1.05	22.1
530	sp|P09104	Gamma-enolase OS=Homo sapiens OX=9606 GN=ENO2 PE=1 SV=3	47581	4.91	520.37	8	8	1	29.5
530	sp|O75882	Attractin OS=Homo sapiens OX=9606 GN=ATRN PE=1 SV=2	163450	7.24	338.66	8	7	0.26	6.2
530	sp|P10645	Chromogranin-A OS=Homo sapiens OX=9606 GN=CHGA PE=1 SV=7	50829	4.58	380.95	8	7	1.08	26.7
530	sp|P09486	SPARC OS=Homo sapiens OX=9606 GN=SPARC PE=1 SV=1	35465	4.73	234.98	8	5	1.01	23.4
530	sp|Q01546	Keratin, type II cytoskeletal 2 oral OS=Homo sapiens OX=9606 GN=KRT76 PE=1 SV=2	66370	8.38	221.22	8	5	0.37	8.9
530	sp|Q16769	Glutaminyl-peptide cyclotransferase OS=Homo sapiens OX=9606 GN=QPCT PE=1 SV=1	40965	6.12	238.02	8	5	1.02	21.1
530	sp|Q14055	Collagen alpha-2(IX) chain OS=Homo sapiens OX=9606 GN=COL9A2 PE=1 SV=2	65319	9.23	247	8	4	0.29	6.7
530	sp|P00761	Trypsin (Laboratory-Cont) OS=Sus scrofa PE=1 SV=1	25078	7	99	8	2	0.39	7.8
530	sp|P14618	Pyruvate kinase PKM OS=Homo sapiens OX=9606 GN=PKM PE=1 SV=4	58470	7.96	316.3	7	7	1.03	24.9
530	sp|Q92743	Serine protease HTRA1 OS=Homo sapiens OX=9606 GN=HTRA1 PE=1 SV=1	52167	8.09	339.7	7	7	0.74	19.8
530	sp|Q13332	Receptor-type tyrosine-protein phosphatase S OS=Homo sapiens OX=9606 GN=PTPRS PE=1 SV=3	218159	6.06	341.59	7	6	0.21	8.5
530	sp|Q14520	Hyaluronan-binding protein 2 OS=Homo sapiens OX=9606 GN=HABP2 PE=1 SV=1	64740	6.09	276.5	7	6	0.56	12
530	sp|Q8IWV2	Contactin-4 OS=Homo sapiens OX=9606 GN=CNTN4 PE=1 SV=1	114181	7.24	331.45	7	6	0.29	9.1
530	sp|Q9BXP8	Pappalysin-2 OS=Homo sapiens OX=9606 GN=PAPPA2 PE=1 SV=4	203486	5.26	359.25	7	6	0.18	5.8
530	sp|Q9UBX1	Cathepsin F OS=Homo sapiens OX=9606 GN=CTSF PE=1 SV=1	53959	8.52	308.54	7	6	0.58	17.1
530	sp|O75503	Ceroid-lipofuscinosis neuronal protein 5 OS=Homo sapiens OX=9606 GN=CLN5 PE=1 SV=2	41869	7.04	213.99	7	5	0.64	12.6
530	sp|P00918	Carbonic anhydrase 2 OS=Homo sapiens OX=9606 GN=CA2 PE=1 SV=2	29285	6.87	240.02	7	5	1.02	25.4
530	sp|P01876	Immunoglobulin heavy constant alpha 1 OS=Homo sapiens OX=9606 GN=IGHA1 PE=1 SV=2	38486	6.08	344.79	7	5	1.12	30
530	sp|P48058	Glutamate receptor 4 OS=Homo sapiens OX=9606 GN=GRIA4 PE=1 SV=2	101548	8.32	285.63	7	5	0.33	8.1
530	sp|Q9BY67	Cell adhesion molecule 1 OS=Homo sapiens OX=9606 GN=CADM1 PE=1 SV=2	48935	4.94	347.65	7	5	0.81	35.5
530	sp|P00742	Coagulation factor X OS=Homo sapiens OX=9606 GN=F10 PE=1 SV=2	56065	5.68	180.98	7	4	0.68	15.2
530	sp|P01033	Metalloproteinase inhibitor 1 OS=Homo sapiens OX=9606 GN=TIMP1 PE=1 SV=1	23840	8.46	257.82	7	4	0.99	30
530	sp|P02745	Complement C1q subcomponent subunit A OS=Homo sapiens OX=9606 GN=C1QA PE=1 SV=2	26285	9.26	184.2	7	4	0.87	16.3
530	sp|P16519	Neuroendocrine convertase 2 OS=Homo sapiens OX=9606 GN=PCSK2 PE=1 SV=2	71091	6.04	204.62	7	4	0.42	11.6
530	sp|P19013	Keratin, type II cytoskeletal 4 OS=Homo sapiens OX=9606 GN=KRT4 PE=1 SV=4	57649	6.25	169.64	7	3	0.24	5.1
530	sp|Q7Z3B1	Neuronal growth regulator 1 OS=Homo sapiens OX=9606 GN=NEGR1 PE=1 SV=3	39379	5.84	174.57	7	3	0.52	12.1
530	sp|A5A3E0	POTE ankyrin domain family member F OS=Homo sapiens OX=9606 GN=POTEF PE=1 SV=2	123020	5.83	343.2	6	6	0.22	6.5
530	sp|P02679	Fibrinogen gamma chain OS=Homo sapiens OX=9606 GN=FGG PE=1 SV=3	52106	5.37	325.02	6	6	0.49	17.4
530	sp|P17174	Aspartate aminotransferase, cytoplasmic OS=Homo sapiens OX=9606 GN=GOT1 PE=1 SV=3	46447	6.52	299.66	6	6	1.04	25.4
530	sp|P27797	Calreticulin OS=Homo sapiens OX=9606 GN=CALR PE=1 SV=1	48283	4.29	259.65	6	6	0.82	20.9
530	sp|Q06033	Inter-alpha-trypsin inhibitor heavy chain H3 OS=Homo sapiens OX=9606 GN=ITIH3 PE=1 SV=2	100072	5.49	318.17	6	6	0.45	14.6
530	sp|Q16610	Extracellular matrix protein 1 OS=Homo sapiens OX=9606 GN=ECM1 PE=1 SV=2	62232	6.25	296.37	6	6	0.94	26.3
530	sp|Q8NHP8	Putative phospholipase B-like 2 OS=Homo sapiens OX=9606 GN=PLBD2 PE=1 SV=2	65886	6.34	284.37	6	6	0.65	15.4
530	sp|Q96JP9	Cadherin-related family member 1 OS=Homo sapiens OX=9606 GN=CDHR1 PE=1 SV=2	93765	5.34	294.43	6	6	0.36	12.5
530	sp|Q9BRK5	45 kDa calcium-binding protein OS=Homo sapiens OX=9606 GN=SDF4 PE=1 SV=1	41895	4.76	268.16	6	6	0.99	18.2
530	sp|P00338	L-lactate dehydrogenase A chain OS=Homo sapiens OX=9606 GN=LDHA PE=1 SV=2	36950	8.44	246.37	6	5	1.44	23.5
530	sp|P07602	Prosaposin OS=Homo sapiens OX=9606 GN=PSAP PE=1 SV=2	59899	5.06	263.85	6	5	0.74	14.9
530	sp|P40189	Interleukin-6 receptor subunit beta OS=Homo sapiens OX=9606 GN=IL6ST PE=1 SV=2	104498	5.62	227.38	6	5	0.43	11.9
530	sp|Q12907	Vesicular integral-membrane protein VIP36 OS=Homo sapiens OX=9606 GN=LMAN2 PE=1 SV=1	40545	6.46	203.3	6	5	0.84	18
530	sp|P20933	N(4)-(beta-N-acetylglucosaminyl)-L-asparaginase OS=Homo sapiens OX=9606 GN=AGA PE=1 SV=2	37812	5.86	224.33	6	4	0.55	19.7
530	sp|Q09328	Alpha-1,6-mannosylglycoprotein 6-beta-N-acetylglucosaminyltransferase A OS=Homo sapiens OX=9606 GN=MGAT5 PE=1 SV=1	85628	8.41	207.07	6	4	0.34	9
530	sp|Q99519	Sialidase-1 OS=Homo sapiens OX=9606 GN=NEU1 PE=1 SV=1	45952	5.58	203.22	6	4	0.88	16.9
530	sp|Q9BYH1	Seizure 6-like protein OS=Homo sapiens OX=9606 GN=SEZ6L PE=1 SV=1	113250	4.68	207.51	6	4	0.2	5.9
530	sp|Q9P2V4	Leucine-rich repeat, immunoglobulin-like domain and transmembrane domain-containing protein 1 OS=Homo sapiens OX=9606 GN=LRIT1 PE=2 SV=1	69024	8.9	207.31	6	4	0.27	7.5
530	sp|O00584	Ribonuclease T2 OS=Homo sapiens OX=9606 GN=RNASET2 PE=1 SV=2	30089	6.66	194.61	6	3	0.73	15.2
530	sp|P05787	Keratin, type II cytoskeletal 8 OS=Homo sapiens OX=9606 GN=KRT8 PE=1 SV=7	53671	5.52	157.77	6	3	0.36	10.4
530	sp|P15291	Beta-1,4-galactosyltransferase 1 OS=Homo sapiens OX=9606 GN=B4GALT1 PE=1 SV=5	44291	8.88	261.05	6	3	0.59	22.4
530	sp|Q9NS85	Carbonic anhydrase-related protein 10 OS=Homo sapiens OX=9606 GN=CA10 PE=2 SV=1	37824	8.22	192.3	6	3	0.39	12.8
530	sp|P13646	Keratin, type I cytoskeletal 13 OS=Homo sapiens OX=9606 GN=KRT13 PE=1 SV=4	49900	4.91	85.37	6	2	0.28	7
530	sp|P00738	Haptoglobin OS=Homo sapiens OX=9606 GN=HP PE=1 SV=1	45861	6.13	246.69	5	5	0.72	17.2
530	sp|P11021	Endoplasmic reticulum chaperone BiP OS=Homo sapiens OX=9606 GN=HSPA5 PE=1 SV=2	72402	5.07	210.62	5	5	0.33	12.8
530	sp|P24592	Insulin-like growth factor-binding protein 6 OS=Homo sapiens OX=9606 GN=IGFBP6 PE=1 SV=1	26219	8.15	317.24	5	5	0.6	15.8
530	sp|P54802	Alpha-N-acetylglucosaminidase OS=Homo sapiens OX=9606 GN=NAGLU PE=1 SV=2	82670	6.2	212.09	5	5	0.42	13.5
530	sp|Q92484	Acid sphingomyelinase-like phosphodiesterase 3a OS=Homo sapiens OX=9606 GN=SMPDL3A PE=1 SV=2	51741	5.88	199.49	5	5	0.62	9.5
530	sp|O14793	Growth/differentiation factor 8 OS=Homo sapiens OX=9606 GN=MSTN PE=1 SV=1	43521	6.34	209.46	5	4	0.77	27.5
530	sp|P08195	4F2 cell-surface antigen heavy chain OS=Homo sapiens OX=9606 GN=SLC3A2 PE=1 SV=3	68180	4.89	208.17	5	4	0.35	12.1
530	sp|P19652	Alpha-1-acid glycoprotein 2 OS=Homo sapiens OX=9606 GN=ORM2 PE=1 SV=2	23873	5.03	177.72	5	4	0.99	22.4
530	sp|P30086	Phosphatidylethanolamine-binding protein 1 OS=Homo sapiens OX=9606 GN=PEBP1 PE=1 SV=3	21158	7.01	223.7	5	4	1.63	43.9
530	sp|P78509	Reelin OS=Homo sapiens OX=9606 GN=RELN PE=1 SV=3	394980	5.54	165.69	5	4	0.07	1.8
530	sp|Q0P6D2	Protein FAM69C OS=Homo sapiens OX=9606 GN=FAM69C PE=2 SV=3	47303	6.38	145.78	5	4	0.42	14.3
530	sp|Q6UX71	Plexin domain-containing protein 2 OS=Homo sapiens OX=9606 GN=PLXDC2 PE=1 SV=1	60116	5.99	223.7	5	4	0.51	10.4
530	sp|Q99969	Retinoic acid receptor responder protein 2 OS=Homo sapiens OX=9606 GN=RARRES2 PE=1 SV=1	18948	9.3	156.5	5	4	1.37	32.5
530	sp|Q9UNW1	Multiple inositol polyphosphate phosphatase 1 OS=Homo sapiens OX=9606 GN=MINPP1 PE=1 SV=1	55643	7.93	156.22	5	4	0.45	14.6
530	sp|P08519	Apolipoprotein(a) OS=Homo sapiens OX=9606 GN=LPA PE=1 SV=1	514737	5.58	174.91	5	3	0.02	1
530	sp|P43234	Cathepsin O OS=Homo sapiens OX=9606 GN=CTSO PE=2 SV=1	36391	7.06	129.56	5	3	0.4	8.1
530	sp|Q92563	Testican-2 OS=Homo sapiens OX=9606 GN=SPOCK2 PE=1 SV=1	48174	4.71	198.5	5	3	0.41	10.8
530	sp|Q9UGM5	Fetuin-B OS=Homo sapiens OX=9606 GN=FETUB PE=1 SV=2	42883	6.46	159.99	5	3	0.62	15.4
530	sp|Q9UM22	Mammalian ependymin-related protein 1 OS=Homo sapiens OX=9606 GN=EPDR1 PE=1 SV=2	25877	6.32	155.33	5	3	0.61	15.6
530	sp|P08729	Keratin, type II cytoskeletal 7 OS=Homo sapiens OX=9606 GN=KRT7 PE=1 SV=5	51411	5.4	114.56	5	2	0.17	7.5
530	sp|P61769	Beta-2-microglobulin OS=Homo sapiens OX=9606 GN=B2M PE=1 SV=1	13820	6.06	88.18	5	2	2.22	38.7
530	sp|Q99456	Keratin, type I cytoskeletal 12 OS=Homo sapiens OX=9606 GN=KRT12 PE=1 SV=1	53592	4.7	79.07	5	2	0.26	3.6
530	sp|O75629	Protein CREG1 OS=Homo sapiens OX=9606 GN=CREG1 PE=1 SV=1	24173	7.05	83.39	5	1	0.66	19.1
530	sp|O76015	Keratin, type I cuticular Ha8 OS=Homo sapiens OX=9606 GN=KRT38 PE=1 SV=3	52044	4.79	51.95	5	1	0.17	3.3
530	sp|P53367	Arfaptin-1 OS=Homo sapiens OX=9606 GN=ARFIP1 PE=1 SV=2	41770	6.24	37.01	5	1	0.22	1.9
530	sp|Q14525	Keratin, type I cuticular Ha3-II OS=Homo sapiens OX=9606 GN=KRT33B PE=1 SV=3	47325	4.81	51.95	5	1	0.09	3.5
530	sp|Q92764	Keratin, type I cuticular Ha5 OS=Homo sapiens OX=9606 GN=KRT35 PE=2 SV=5	51640	4.85	51.95	5	1	0.08	3.1
530	sp|O00461	Golgi integral membrane protein 4 OS=Homo sapiens OX=9606 GN=GOLIM4 PE=1 SV=1	81888	4.73	265.59	4	4	0.16	6
530	sp|O15240	Neurosecretory protein VGF OS=Homo sapiens OX=9606 GN=VGF PE=1 SV=2	67275	4.76	213.95	4	4	0.36	9.3
530	sp|O95428	Papilin OS=Homo sapiens OX=9606 GN=PAPLN PE=2 SV=4	141604	6.45	192.85	4	4	0.16	5.3
530	sp|P04075	Fructose-bisphosphate aldolase A OS=Homo sapiens OX=9606 GN=ALDOA PE=1 SV=2	39851	8.3	185.52	4	4	0.68	20.6
530	sp|P06733	Alpha-enolase OS=Homo sapiens OX=9606 GN=ENO1 PE=1 SV=2	47481	7.01	288.62	4	4	0.54	13.6
530	sp|P40925	Malate dehydrogenase, cytoplasmic OS=Homo sapiens OX=9606 GN=MDH1 PE=1 SV=4	36631	6.91	217.47	4	4	0.76	20.4
530	sp|Q86SR1	Polypeptide N-acetylgalactosaminyltransferase 10 OS=Homo sapiens OX=9606 GN=GALNT10 PE=1 SV=2	69689	8.84	136.59	4	4	0.27	9.5
530	sp|Q9NR34	Mannosyl-oligosaccharide 1,2-alpha-mannosidase IC OS=Homo sapiens OX=9606 GN=MAN1C1 PE=1 SV=1	71094	7.01	148.66	4	4	0.5	12.5
530	sp|Q9NT99	Leucine-rich repeat-containing protein 4B OS=Homo sapiens OX=9606 GN=LRRC4B PE=2 SV=3	77298	6.8	171.95	4	4	0.46	13.6
530	sp|Q9P2S2	Neurexin-2 OS=Homo sapiens OX=9606 GN=NRXN2 PE=2 SV=1	186975	5.61	230.83	4	4	0.12	5.4
530	sp|O75752	UDP-GalNAc:beta-1,3-N-acetylgalactosaminyltransferase 1 OS=Homo sapiens OX=9606 GN=B3GALNT1 PE=1 SV=1	39828	7.67	136.44	4	3	0.68	16.6
530	sp|P00441	Superoxide dismutase [Cu-Zn] OS=Homo sapiens OX=9606 GN=SOD1 PE=1 SV=2	16154	5.7	167.96	4	3	1.13	52.6
530	sp|P04278	Sex hormone-binding globulin OS=Homo sapiens OX=9606 GN=SHBG PE=1 SV=2	43980	6.22	175.46	4	3	0.46	14.7
530	sp|P05060	Secretogranin-1 OS=Homo sapiens OX=9606 GN=CHGB PE=1 SV=2	78343	5.02	183.92	4	3	0.17	6.5
530	sp|P15289	Arylsulfatase A OS=Homo sapiens OX=9606 GN=ARSA PE=1 SV=3	54409	5.65	133.63	4	3	0.26	12.6
530	sp|P17900	Ganglioside GM2 activator OS=Homo sapiens OX=9606 GN=GM2A PE=1 SV=4	21281	5.17	142.53	4	3	1.61	28
530	sp|P47972	Neuronal pentraxin-2 OS=Homo sapiens OX=9606 GN=NPTX2 PE=1 SV=2	47411	5.45	145.06	4	3	0.42	6
530	sp|P49908	Selenoprotein P OS=Homo sapiens OX=9606 GN=SELENOP PE=1 SV=3	44126	8.08	199.74	4	3	0.6	12.3
530	sp|Q01459	Di-N-acetylchitobiase OS=Homo sapiens OX=9606 GN=CTBS PE=1 SV=1	44416	6.19	213.56	4	3	0.59	18.7
530	sp|Q13214	Semaphorin-3B OS=Homo sapiens OX=9606 GN=SEMA3B PE=2 SV=1	84210	9.17	155.05	4	3	0.34	11.6
530	sp|Q16270	Insulin-like growth factor-binding protein 7 OS=Homo sapiens OX=9606 GN=IGFBP7 PE=1 SV=1	30138	8.25	145.24	4	3	0.72	12.8
530	sp|Q562R1	Beta-actin-like protein 2 OS=Homo sapiens OX=9606 GN=ACTBL2 PE=1 SV=2	42318	5.39	176.11	4	3	0.34	11.2
530	sp|Q86Y46	Keratin, type II cytoskeletal 73 OS=Homo sapiens OX=9606 GN=KRT73 PE=1 SV=1	59457	6.93	136.33	4	3	0.32	9.8
530	sp|Q8IV08	Phospholipase D3 OS=Homo sapiens OX=9606 GN=PLD3 PE=1 SV=1	55127	6.02	149.55	4	3	0.25	13.5
530	sp|Q9BQT9	Calsyntenin-3 OS=Homo sapiens OX=9606 GN=CLSTN3 PE=1 SV=1	107456	5.24	173.97	4	3	0.17	5
530	sp|Q9ULB1	Neurexin-1 OS=Homo sapiens OX=9606 GN=NRXN1 PE=2 SV=1	164061	5.61	133	4	3	0.11	5.2
530	sp|P10619	Lysosomal protective protein OS=Homo sapiens OX=9606 GN=CTSA PE=1 SV=2	54944	6.16	149.37	4	2	0.35	8.3
530	sp|P12035	Keratin, type II cytoskeletal 3 OS=Homo sapiens OX=9606 GN=KRT3 PE=1 SV=3	64549	6.12	66.81	4	2	0.14	7.6
530	sp|P49788	Retinoic acid receptor responder protein 1 OS=Homo sapiens OX=9606 GN=RARRES1 PE=1 SV=2	33549	8.74	107.17	4	2	0.28	9.9
530	sp|Q04756	Hepatocyte growth factor activator OS=Homo sapiens OX=9606 GN=HGFAC PE=1 SV=1	72860	6.99	188.93	4	2	0.12	7.9
530	sp|Q14563	Semaphorin-3A OS=Homo sapiens OX=9606 GN=SEMA3A PE=1 SV=1	89916	7.05	125.66	4	2	0.26	6.6
530	sp|Q7Z3Y8	Keratin, type I cytoskeletal 27 OS=Homo sapiens OX=9606 GN=KRT27 PE=1 SV=2	50419	4.98	100.92	4	2	0.28	6.5
530	sp|Q8N7J2	APC membrane recruitment protein 2 OS=Homo sapiens OX=9606 GN=AMER2 PE=1 SV=3	70092	6.55	35.1	4	1	0.06	1
530	sp|Q9BUH8	Brain-enriched guanylate kinase-associated protein OS=Homo sapiens OX=9606 GN=BEGAIN PE=1 SV=1	65390	5.4	48.09	4	1	0.07	1.2
530	sp|O14786	Neuropilin-1 OS=Homo sapiens OX=9606 GN=NRP1 PE=1 SV=3	104323	5.58	160.55	3	3	0.13	5.5
530	sp|O14791	Apolipoprotein L1 OS=Homo sapiens OX=9606 GN=APOL1 PE=1 SV=5	44004	5.6	134.86	3	3	0.21	6
530	sp|P02675	Fibrinogen beta chain OS=Homo sapiens OX=9606 GN=FGB PE=1 SV=2	56577	8.54	110.5	3	3	0.44	11.4
530	sp|P04062	Glucosylceramidase OS=Homo sapiens OX=9606 GN=GBA PE=1 SV=3	60134	7.29	122.54	3	3	0.32	10.6
530	sp|P11117	Lysosomal acid phosphatase OS=Homo sapiens OX=9606 GN=ACP2 PE=1 SV=3	48713	6.28	138.85	3	3	0.29	11.6
530	sp|P13796	Plastin-2 OS=Homo sapiens OX=9606 GN=LCP1 PE=1 SV=6	70814	5.29	106.42	3	3	0.34	9.3
530	sp|P15169	Carboxypeptidase N catalytic chain OS=Homo sapiens OX=9606 GN=CPN1 PE=1 SV=1	52538	6.86	115.07	3	3	0.27	12
530	sp|P18669	Phosphoglycerate mutase 1 OS=Homo sapiens OX=9606 GN=PGAM1 PE=1 SV=2	28900	6.67	147.88	3	3	0.77	22
530	sp|P30530	Tyrosine-protein kinase receptor UFO OS=Homo sapiens OX=9606 GN=AXL PE=1 SV=4	99528	5.23	131.39	3	3	0.13	3.4
530	sp|P63104	14-3-3 protein zeta/delta OS=Homo sapiens OX=9606 GN=YWHAZ PE=1 SV=1	27899	4.73	124.17	3	3	0.8	21.6
530	sp|Q02246	Contactin-2 OS=Homo sapiens OX=9606 GN=CNTN2 PE=1 SV=1	114007	8.11	130.34	3	3	0.12	4.8
530	sp|Q02818	Nucleobindin-1 OS=Homo sapiens OX=9606 GN=NUCB1 PE=1 SV=4	53846	5.15	138.19	3	3	0.26	7.8
530	sp|Q08431	Lactadherin OS=Homo sapiens OX=9606 GN=MFGE8 PE=1 SV=3	43876	8.47	106.61	3	3	0.33	10.1
530	sp|Q15846	Clusterin-like protein 1 OS=Homo sapiens OX=9606 GN=CLUL1 PE=2 SV=1	55035	5.09	169.88	3	3	0.35	11.8
530	sp|Q24JP5	Transmembrane protein 132A OS=Homo sapiens OX=9606 GN=TMEM132A PE=1 SV=1	111011	5.43	216.84	3	3	0.21	9
530	sp|Q6UXD5	Seizure 6-like protein 2 OS=Homo sapiens OX=9606 GN=SEZ6L2 PE=1 SV=2	99038	4.8	120.32	3	3	0.18	4.3
530	sp|Q9NPR2	Semaphorin-4B OS=Homo sapiens OX=9606 GN=SEMA4B PE=1 SV=3	93503	6.51	115.19	3	3	0.3	7.8
530	sp|Q9NZ08	Endoplasmic reticulum aminopeptidase 1 OS=Homo sapiens OX=9606 GN=ERAP1 PE=1 SV=3	107736	6.02	148.94	3	3	0.12	4.4
530	sp|Q9Y4L1	Hypoxia up-regulated protein 1 OS=Homo sapiens OX=9606 GN=HYOU1 PE=1 SV=1	111494	5.16	129.12	3	3	0.12	2.7
530	sp|O95897	Noelin-2 OS=Homo sapiens OX=9606 GN=OLFM2 PE=1 SV=2	51753	8.06	104.13	3	2	0.38	7
530	sp|P02763	Alpha-1-acid glycoprotein 1 OS=Homo sapiens OX=9606 GN=ORM1 PE=1 SV=1	23725	4.93	97.61	3	2	0.41	11.4
530	sp|P07195	L-lactate dehydrogenase B chain OS=Homo sapiens OX=9606 GN=LDHB PE=1 SV=2	36900	5.71	131.91	3	2	0.4	12.3
530	sp|P10915	Hyaluronan and proteoglycan link protein 1 OS=Homo sapiens OX=9606 GN=HAPLN1 PE=2 SV=2	40767	7.1	101.63	3	2	0.22	5.1
530	sp|P23468	Receptor-type tyrosine-protein phosphatase delta OS=Homo sapiens OX=9606 GN=PTPRD PE=1 SV=2	215651	6.14	94.99	3	2	0.06	3.4
530	sp|P23470	Receptor-type tyrosine-protein phosphatase gamma OS=Homo sapiens OX=9606 GN=PTPRG PE=1 SV=4	163042	5.99	92.79	3	2	0.05	1.7
530	sp|P42785	Lysosomal Pro-X carboxypeptidase OS=Homo sapiens OX=9606 GN=PRCP PE=1 SV=1	56277	6.75	140.94	3	2	0.55	13.7
530	sp|P50897	Palmitoyl-protein thioesterase 1 OS=Homo sapiens OX=9606 GN=PPT1 PE=1 SV=1	34627	6.07	127.17	3	2	0.27	7.8
530	sp|Q15166	Serum paraoxonase/lactonase 3 OS=Homo sapiens OX=9606 GN=PON3 PE=1 SV=3	39810	5.24	72.09	3	2	0.23	4.5
530	sp|Q8IUK5	Plexin domain-containing protein 1 OS=Homo sapiens OX=9606 GN=PLXDC1 PE=1 SV=2	56238	5.49	69.08	3	2	0.25	8.6
530	sp|Q99784	Noelin OS=Homo sapiens OX=9606 GN=OLFM1 PE=1 SV=4	55650	6.48	83.73	3	2	0.35	8.9
530	sp|Q5T9A4	ATPase family AAA domain-containing protein 3B OS=Homo sapiens OX=9606 GN=ATAD3B PE=1 SV=1	73098	9.3	37.35	3	1	0.06	3.9
530	sp|Q6KB66	Keratin, type II cytoskeletal 80 OS=Homo sapiens OX=9606 GN=KRT80 PE=1 SV=2	51007	5.58	77.56	3	1	0.18	8
530	sp|Q9BQ16	Testican-3 OS=Homo sapiens OX=9606 GN=SPOCK3 PE=1 SV=2	50937	4.79	59.04	3	1	0.18	4.1
530	sp|Q9BSG5	Retbindin OS=Homo sapiens OX=9606 GN=RTBDN PE=1 SV=2	25397	8.59	70.53	3	1	0.18	6.6
530	sp|O14498	Immunoglobulin superfamily containing leucine-rich repeat protein OS=Homo sapiens OX=9606 GN=ISLR PE=2 SV=1	46596	5	83.82	2	2	0.19	5.4
530	sp|P00558	Phosphoglycerate kinase 1 OS=Homo sapiens OX=9606 GN=PGK1 PE=1 SV=3	44985	8.3	139.89	2	2	0.32	12
530	sp|P09211	Glutathione S-transferase P OS=Homo sapiens OX=9606 GN=GSTP1 PE=1 SV=2	23569	5.43	72.11	2	2	0.69	21.9
530	sp|P12036	Neurofilament heavy polypeptide OS=Homo sapiens OX=9606 GN=NEFH PE=1 SV=4	112639	5.99	99.33	2	2	0.08	2
530	sp|P12259	Coagulation factor V OS=Homo sapiens OX=9606 GN=F5 PE=1 SV=4	252686	5.68	84.58	2	2	0.07	2.2
530	sp|P12955	Xaa-Pro dipeptidase OS=Homo sapiens OX=9606 GN=PEPD PE=1 SV=3	55311	5.64	104.61	2	2	0.25	5.7
530	sp|P14314	Glucosidase 2 subunit beta OS=Homo sapiens OX=9606 GN=PRKCSH PE=1 SV=2	60357	4.33	109.66	2	2	0.32	7.8
530	sp|P16070	CD44 antigen OS=Homo sapiens OX=9606 GN=CD44 PE=1 SV=3	82001	5.13	128.3	2	2	0.16	4
530	sp|P16112	Aggrecan core protein OS=Homo sapiens OX=9606 GN=ACAN PE=1 SV=3	263107	4.06	117.19	2	2	0.02	0.8
530	sp|P20742	Pregnancy zone protein OS=Homo sapiens OX=9606 GN=PZP PE=1 SV=4	165242	5.97	76.66	2	2	0.05	1.7
530	sp|P20774	Mimecan OS=Homo sapiens OX=9606 GN=OGN PE=1 SV=1	34243	5.46	85.2	2	2	0.44	11.4
530	sp|P20849	Collagen alpha-1(IX) chain OS=Homo sapiens OX=9606 GN=COL9A1 PE=1 SV=3	92440	8.94	103.81	2	2	0.09	2.4
530	sp|P22792	Carboxypeptidase N subunit 2 OS=Homo sapiens OX=9606 GN=CPN2 PE=1 SV=3	61373	5.63	100.08	2	2	0.31	8.6
530	sp|P23435	Cerebellin-1 OS=Homo sapiens OX=9606 GN=CBLN1 PE=1 SV=1	21198	6.73	78	2	2	0.78	14
530	sp|P32004	Neural cell adhesion molecule L1 OS=Homo sapiens OX=9606 GN=L1CAM PE=1 SV=2	140885	5.84	83.94	2	2	0.09	2
530	sp|P35052	Glypican-1 OS=Homo sapiens OX=9606 GN=GPC1 PE=1 SV=2	62724	7.07	107.24	2	2	0.14	6.6
530	sp|P49641	Alpha-mannosidase 2x OS=Homo sapiens OX=9606 GN=MAN2A2 PE=2 SV=3	131141	6.35	78.28	2	2	0.1	3.6
530	sp|P55083	Microfibril-associated glycoprotein 4 OS=Homo sapiens OX=9606 GN=MFAP4 PE=1 SV=2	28972	5.38	65.65	2	2	0.53	12.2
530	sp|P62258	14-3-3 protein epsilon OS=Homo sapiens OX=9606 GN=YWHAE PE=1 SV=1	29326	4.63	102.49	2	2	0.75	18.8
530	sp|Q02809	Procollagen-lysine,2-oxoglutarate 5-dioxygenase 1 OS=Homo sapiens OX=9606 GN=PLOD1 PE=1 SV=2	84068	6.47	57.01	2	2	0.16	4.8
530	sp|Q10471	Polypeptide N-acetylgalactosaminyltransferase 2 OS=Homo sapiens OX=9606 GN=GALNT2 PE=1 SV=1	65433	8.63	96.78	2	2	0.21	8.9
530	sp|Q15818	Neuronal pentraxin-1 OS=Homo sapiens OX=9606 GN=NPTX1 PE=2 SV=2	47606	6.16	73.99	2	2	0.41	12
530	sp|Q4G0X9	Coiled-coil domain-containing protein 40 OS=Homo sapiens OX=9606 GN=CCDC40 PE=2 SV=2	130375	5.21	61.83	2	2	0.07	2.6
530	sp|Q4KMG0	Cell adhesion molecule-related/down-regulated by oncogenes OS=Homo sapiens OX=9606 GN=CDON PE=1 SV=2	140656	6.04	105.15	2	2	0.13	5.2
530	sp|Q5KU26	Collectin-12 OS=Homo sapiens OX=9606 GN=COLEC12 PE=1 SV=3	82035	5.48	98.92	2	2	0.16	3.6
530	sp|Q5VU97	VWFA and cache domain-containing protein 1 OS=Homo sapiens OX=9606 GN=CACHD1 PE=2 SV=2	144251	5.97	77.95	2	2	0.09	4
530	sp|Q7Z7M0	Multiple epidermal growth factor-like domains protein 8 OS=Homo sapiens OX=9606 GN=MEGF8 PE=1 SV=2	314021	6.45	83.24	2	2	0.03	1
530	sp|Q86VB7	Scavenger receptor cysteine-rich type 1 protein M130 OS=Homo sapiens OX=9606 GN=CD163 PE=1 SV=2	129589	5.61	78.68	2	2	0.07	1.6
530	sp|Q86Y38	Xylosyltransferase 1 OS=Homo sapiens OX=9606 GN=XYLT1 PE=1 SV=1	108357	9.32	78.33	2	2	0.08	2.2
530	sp|Q8N3J6	Cell adhesion molecule 2 OS=Homo sapiens OX=9606 GN=CADM2 PE=2 SV=1	47980	5.17	96.05	2	2	0.19	5.1
530	sp|Q8NES3	Beta-1,3-N-acetylglucosaminyltransferase lunatic fringe OS=Homo sapiens OX=9606 GN=LFNG PE=1 SV=2	42260	9.35	90.93	2	2	0.48	10
530	sp|Q8TEU8	WAP, Kazal, immunoglobulin, Kunitz and NTR domain-containing protein 2 OS=Homo sapiens OX=9606 GN=WFIKKN2 PE=1 SV=1	66122	5.85	74.32	2	2	0.21	5
530	sp|Q9UBX7	Kallikrein-11 OS=Homo sapiens OX=9606 GN=KLK11 PE=1 SV=2	31780	9.23	109.64	2	2	0.3	6.4
530	sp|Q9UHC6	Contactin-associated protein-like 2 OS=Homo sapiens OX=9606 GN=CNTNAP2 PE=1 SV=1	150183	6.12	92.56	2	2	0.09	2.6
530	sp|Q9UHG2	ProSAAS OS=Homo sapiens OX=9606 GN=PCSK1N PE=1 SV=1	27413	6.22	158.02	2	2	0.35	10.4
530	sp|Q9UJH8	Meteorin OS=Homo sapiens OX=9606 GN=METRN PE=2 SV=2	31928	8.47	70.79	2	2	0.29	11.3
530	sp|Q9UK55	Protein Z-dependent protease inhibitor OS=Homo sapiens OX=9606 GN=SERPINA10 PE=1 SV=1	50788	8.28	74.95	2	2	0.18	5.6
530	sp|Q9ULX7	Carbonic anhydrase 14 OS=Homo sapiens OX=9606 GN=CA14 PE=1 SV=1	37872	5.9	98.52	2	2	0.55	11.3
530	sp|O43286	Beta-1,4-galactosyltransferase 5 OS=Homo sapiens OX=9606 GN=B4GALT5 PE=2 SV=1	45318	8.21	53.81	2	1	0.1	2.1
530	sp|O60888	Protein CutA OS=Homo sapiens OX=9606 GN=CUTA PE=1 SV=2	19218	5.42	62.62	2	1	0.24	11.7
530	sp|O95445	Apolipoprotein M OS=Homo sapiens OX=9606 GN=APOM PE=1 SV=2	21582	5.66	49.45	2	1	0.46	6.9
530	sp|P02741	C-reactive protein OS=Homo sapiens OX=9606 GN=CRP PE=1 SV=1	25194	5.45	78.79	2	1	0.18	4.5
530	sp|P04066	Tissue alpha-L-fucosidase OS=Homo sapiens OX=9606 GN=FUCA1 PE=1 SV=4	53940	6.37	71.74	2	1	0.17	3.9
530	sp|P07320	Gamma-crystallin D OS=Homo sapiens OX=9606 GN=CRYGD PE=1 SV=3	21067	7	39.92	2	1	0.21	4
530	sp|P0DOY2	Immunoglobulin lambda constant 2 OS=Homo sapiens OX=9606 GN=IGLC2 PE=1 SV=1	11458	6.92	44	2	1	1.03	38.7
530	sp|P11362	Fibroblast growth factor receptor 1 OS=Homo sapiens OX=9606 GN=FGFR1 PE=1 SV=3	92892	5.82	56.75	2	1	0.05	1.6
530	sp|P13473	Lysosome-associated membrane glycoprotein 2 OS=Homo sapiens OX=9606 GN=LAMP2 PE=1 SV=2	45503	5.35	41.01	2	1	0.2	4.1
530	sp|P13987	CD59 glycoprotein OS=Homo sapiens OX=9606 GN=CD59 PE=1 SV=1	14795	6.02	64.72	2	1	0.32	6.2
530	sp|P26022	Pentraxin-related protein PTX3 OS=Homo sapiens OX=9606 GN=PTX3 PE=1 SV=3	42519	4.94	41.73	2	1	0.1	3.7
530	sp|P32119	Peroxiredoxin-2 OS=Homo sapiens OX=9606 GN=PRDX2 PE=1 SV=5	22049	5.66	55.73	2	1	0.45	14.1
530	sp|P41271	Neuroblastoma suppressor of tumorigenicity 1 OS=Homo sapiens OX=9606 GN=NBL1 PE=1 SV=2	19965	5.15	49.85	2	1	0.23	3.9
530	sp|Q06830	Peroxiredoxin-1 OS=Homo sapiens OX=9606 GN=PRDX1 PE=1 SV=1	22324	8.27	55.73	2	1	0.44	9.5
530	sp|Q17R60	Interphotoreceptor matrix proteoglycan 1 OS=Homo sapiens OX=9606 GN=IMPG1 PE=1 SV=2	90015	4.79	45.15	2	1	0.1	2.6
530	sp|Q86UW8	Hyaluronan and proteoglycan link protein 4 OS=Homo sapiens OX=9606 GN=HAPLN4 PE=2 SV=1	43402	9.12	53.32	2	1	0.1	5.5
530	sp|Q8N3K9	Cardiomyopathy-associated protein 5 OS=Homo sapiens OX=9606 GN=CMYA5 PE=1 SV=3	450760	4.73	30.23	2	1	0.01	0.6
530	sp|Q8N8K9	Uncharacterized protein KIAA1958 OS=Homo sapiens OX=9606 GN=KIAA1958 PE=1 SV=1	80416	6.38	41.73	2	1	0.05	1.1
530	sp|Q96BY6	Dedicator of cytokinesis protein 10 OS=Homo sapiens OX=9606 GN=DOCK10 PE=1 SV=3	251825	6.72	35.47	2	1	0.03	1.1
530	sp|Q99497	Protein/nucleic acid deglycase DJ-1 OS=Homo sapiens OX=9606 GN=PARK7 PE=1 SV=2	20050	6.33	35.63	2	1	0.84	22.2
530	sp|Q9P121	Neurotrimin OS=Homo sapiens OX=9606 GN=NTM PE=1 SV=1	38518	7.98	53.54	2	1	0.24	6.4
530	sp|Q9Y2M0	Fanconi-associated nuclease 1 OS=Homo sapiens OX=9606 GN=FAN1 PE=1 SV=4	115977	7.1	33.37	2	1	0.04	1.5
273	sp|P01024	Complement C3 OS=Homo sapiens OX=9606 GN=C3 PE=1 SV=2	188569	6.02	15199.9	1071	225	72.25	85.4
273	sp|P02768	Serum albumin OS=Homo sapiens OX=9606 GN=ALB PE=1 SV=2	71317	5.92	8351.76	974	124	332.57	88.7
273	sp|P10745	Retinol-binding protein 3 OS=Homo sapiens OX=9606 GN=RBP3 PE=1 SV=2	135734	4.98	7656.73	504	101	10.89	85.4
273	sp|P00450	Ceruloplasmin OS=Homo sapiens OX=9606 GN=CP PE=1 SV=1	122983	5.44	7611.09	502	106	16	73.8
273	sp|P02766	Transthyretin OS=Homo sapiens OX=9606 GN=TTR PE=1 SV=1	15991	5.52	2903.59	482	33	209.69	80.3
273	sp|P0C0L5	Complement C4-B OS=Homo sapiens OX=9606 GN=C4B PE=1 SV=2	194170	6.89	7602.86	473	112	10.96	70
273	sp|P0C0L4	Complement C4-A OS=Homo sapiens OX=9606 GN=C4A PE=1 SV=2	194261	6.65	7037.7	455	105	9.96	68.8
273	sp|P36955	Pigment epithelium-derived factor OS=Homo sapiens OX=9606 GN=SERPINF1 PE=1 SV=4	46454	5.97	3019.84	437	42	40.65	76.1
273	sp|P02790	Hemopexin OS=Homo sapiens OX=9606 GN=HPX PE=1 SV=2	52385	6.55	3042.47	304	49	54.88	79.2
273	sp|P02774	Vitamin D-binding protein OS=Homo sapiens OX=9606 GN=GC PE=1 SV=2	54480	5.32	3840.3	284	57	37.13	77.4
273	sp|P01011	Alpha-1-antichymotrypsin OS=Homo sapiens OX=9606 GN=SERPINA3 PE=1 SV=2	47792	5.33	3196.05	244	48	36.57	64.1
273	sp|P01008	Antithrombin-III OS=Homo sapiens OX=9606 GN=SERPINC1 PE=1 SV=1	53025	6.32	2959.2	243	46	48.16	69.2
273	sp|P10909	Clusterin OS=Homo sapiens OX=9606 GN=CLU PE=1 SV=1	53031	5.89	2506.23	239	37	11.1	45
273	sp|P41222	Prostaglandin-H2 D-isomerase OS=Homo sapiens OX=9606 GN=PTGDS PE=1 SV=1	21243	7.66	1340.94	188	18	17.11	70
273	sp|P04217	Alpha-1B-glycoprotein OS=Homo sapiens OX=9606 GN=A1BG PE=1 SV=4	54790	5.56	2217.54	184	31	7.26	64.6
273	sp|P05155	Plasma protease C1 inhibitor OS=Homo sapiens OX=9606 GN=SERPING1 PE=1 SV=2	55347	6.09	2285	176	36	9.9	46
273	sp|P00751	Complement factor B OS=Homo sapiens OX=9606 GN=CFB PE=1 SV=2	86847	6.67	3159.67	159	52	10.97	56.8
273	sp|Q14624	Inter-alpha-trypsin inhibitor heavy chain H4 OS=Homo sapiens OX=9606 GN=ITIH4 PE=1 SV=4	103521	6.51	3203.9	153	49	6.71	58.7
273	sp|P02769	Serum albumin (Laboratory-Cont) OS=Bos taurus GN=ALB PE=1 SV=4	71244	5.82	539.7	129	8	0.89	18.1
273	sp|P06396	Gelsolin OS=Homo sapiens OX=9606 GN=GSN PE=1 SV=1	86043	5.9	3309.92	127	46	9.59	62.8
273	sp|P02647	Apolipoprotein A-I OS=Homo sapiens OX=9606 GN=APOA1 PE=1 SV=1	30759	5.56	2070.04	116	36	160.52	75.7
273	sp|P00747	Plasminogen OS=Homo sapiens OX=9606 GN=PLG PE=1 SV=2	93247	7.04	2684.84	103	45	9.09	70.7
273	sp|O94985	Calsyntenin-1 OS=Homo sapiens OX=9606 GN=CLSTN1 PE=1 SV=1	110978	4.81	2136.62	101	36	4.18	50.2
273	sp|P02765	Alpha-2-HS-glycoprotein OS=Homo sapiens OX=9606 GN=AHSG PE=1 SV=2	40114	5.43	1509.32	101	22	10.83	57.2
273	sp|P01019	Angiotensinogen OS=Homo sapiens OX=9606 GN=AGT PE=1 SV=1	53406	5.87	1681.94	98	25	5.41	59
273	sp|P43652	Afamin OS=Homo sapiens OX=9606 GN=AFM PE=1 SV=1	70963	5.64	1716.79	95	30	7.67	58.8
273	sp|P19823	Inter-alpha-trypsin inhibitor heavy chain H2 OS=Homo sapiens OX=9606 GN=ITIH2 PE=1 SV=2	106853	6.4	1768.71	93	31	2.46	43
273	sp|P01009	Alpha-1-antitrypsin OS=Homo sapiens OX=9606 GN=SERPINA1 PE=1 SV=3	46878	5.37	1749.04	91	27	19.04	65.3
273	sp|P25311	Zinc-alpha-2-glycoprotein OS=Homo sapiens OX=9606 GN=AZGP1 PE=1 SV=2	34465	5.71	1660.97	90	27	18.94	60.7
273	sp|P06727	Apolipoprotein A-IV OS=Homo sapiens OX=9606 GN=APOA4 PE=1 SV=3	45371	5.28	2106.71	87	36	27.93	65.4
273	sp|Q9Y6R7	IgGFc-binding protein OS=Homo sapiens OX=9606 GN=FCGBP PE=1 SV=3	596443	5.14	2786.78	84	45	0.4	12.9
273	sp|P01031	Complement C5 OS=Homo sapiens OX=9606 GN=C5 PE=1 SV=4	189897	6.11	2706.38	83	47	3.33	48.3
273	sp|P07339	Cathepsin D OS=Homo sapiens OX=9606 GN=CTSD PE=1 SV=1	45037	6.1	2058.46	81	31	13.25	64.3
273	sp|P00734	Prothrombin OS=Homo sapiens OX=9606 GN=F2 PE=1 SV=2	71475	5.64	2678.58	80	42	8.03	61.1
273	sp|P19827	Inter-alpha-trypsin inhibitor heavy chain H1 OS=Homo sapiens OX=9606 GN=ITIH1 PE=1 SV=3	101782	6.31	2017.53	77	31	2.39	41.8
273	sp|P08603	Complement factor H OS=Homo sapiens OX=9606 GN=CFH PE=1 SV=4	143680	6.21	2337.96	75	43	2.46	47.7
273	sp|P01042	Kininogen-1 OS=Homo sapiens OX=9606 GN=KNG1 PE=1 SV=2	72996	6.34	1303.11	75	20	2.68	32.9
273	sp|Q06481	Amyloid-like protein 2 OS=Homo sapiens OX=9606 GN=APLP2 PE=1 SV=2	87927	4.73	1946.81	74	30	4.72	43.1
273	sp|P05156	Complement factor I OS=Homo sapiens OX=9606 GN=CFI PE=1 SV=2	68102	7.72	1714.38	68	27	4.15	46.5
273	sp|Q13822	Ectonucleotide pyrophosphatase/phosphodiesterase family member 2 OS=Homo sapiens OX=9606 GN=ENPP2 PE=1 SV=3	100811	7.14	1510.68	60	29	3.22	47.6
273	sp|P08697	Alpha-2-antiplasmin OS=Homo sapiens OX=9606 GN=SERPINF2 PE=1 SV=3	54873	5.87	1468.49	60	21	3.52	57.8
273	sp|P02750	Leucine-rich alpha-2-glycoprotein OS=Homo sapiens OX=9606 GN=LRG1 PE=1 SV=2	38382	6.45	1184.77	60	19	7.56	57.1
273	sp|P02787	Serotransferrin OS=Homo sapiens OX=9606 GN=TF PE=1 SV=3	79294	6.81	1985.89	58	31	6.29	52.6
273	sp|Q9UBP4	Dickkopf-related protein 3 OS=Homo sapiens OX=9606 GN=DKK3 PE=1 SV=2	39563	4.59	1017.35	58	17	3.79	38.9
273	sp|P22352	Glutathione peroxidase 3 OS=Homo sapiens OX=9606 GN=GPX3 PE=1 SV=2	25765	8.26	740.26	58	11	6.94	42.5
273	sp|P02748	Complement component C9 OS=Homo sapiens OX=9606 GN=C9 PE=1 SV=2	64615	5.43	1369.04	56	22	2.84	36.9
273	sp|P04004	Vitronectin OS=Homo sapiens OX=9606 GN=VTN PE=1 SV=1	55069	5.55	1030.41	54	18	2.58	32.8
273	sp|P06681	Complement C2 OS=Homo sapiens OX=9606 GN=C2 PE=1 SV=2	84583	7.23	1401.62	53	23	3.14	39.9
273	sp|Q12805	EGF-containing fibulin-like extracellular matrix protein 1 OS=Homo sapiens OX=9606 GN=EFEMP1 PE=1 SV=2	56885	4.95	1301.97	53	21	2.98	41.4
273	sp|P02749	Beta-2-glycoprotein 1 OS=Homo sapiens OX=9606 GN=APOH PE=1 SV=3	39584	8.34	1073.26	52	16	8.87	65.2
273	sp|P02753	Retinol-binding protein 4 OS=Homo sapiens OX=9606 GN=RBP4 PE=1 SV=3	23337	5.76	767.91	48	11	10.73	73.6
273	sp|P29622	Kallistatin OS=Homo sapiens OX=9606 GN=SERPINA4 PE=1 SV=3	48682	7.33	1355.45	47	26	8.06	60.4
273	sp|P04264	Keratin, type II cytoskeletal 1 OS=Homo sapiens OX=9606 GN=KRT1 PE=1 SV=6	66170	8.15	1410.77	46	23	4.41	39.9
273	sp|P04196	Histidine-rich glycoprotein OS=Homo sapiens OX=9606 GN=HRG PE=1 SV=1	60510	7.09	1317.28	46	21	2.2	29.5
273	sp|P36222	Chitinase-3-like protein 1 OS=Homo sapiens OX=9606 GN=CHI3L1 PE=1 SV=2	42998	8.69	1212.26	45	19	6.52	53.8
273	sp|P05546	Heparin cofactor 2 OS=Homo sapiens OX=9606 GN=SERPIND1 PE=1 SV=3	57205	6.41	1086.71	44	21	4.28	38.7
273	sp|P08185	Corticosteroid-binding globulin OS=Homo sapiens OX=9606 GN=SERPINA6 PE=1 SV=1	45283	5.64	1058.67	44	16	2.27	40.2
273	sp|P05543	Thyroxine-binding globulin OS=Homo sapiens OX=9606 GN=SERPINA7 PE=1 SV=2	46637	5.87	1149.23	42	20	6.02	55.9
273	sp|P02649	Apolipoprotein E OS=Homo sapiens OX=9606 GN=APOE PE=1 SV=1	36246	5.65	1345.43	41	20	5.89	60.9
273	sp|P16870	Carboxypeptidase E OS=Homo sapiens OX=9606 GN=CPE PE=1 SV=1	53516	5.03	1073.82	38	20	4.47	60.5
273	sp|P02760	Protein AMBP OS=Homo sapiens OX=9606 GN=AMBP PE=1 SV=1	39886	5.95	805.69	38	12	2.46	46.6
273	sp|Q96PD5	N-acetylmuramoyl-L-alanine amidase OS=Homo sapiens OX=9606 GN=PGLYRP2 PE=1 SV=1	62748	7.25	1134.98	37	18	3	50.7
273	sp|P05154	Plasma serine protease inhibitor OS=Homo sapiens OX=9606 GN=SERPINA5 PE=1 SV=3	45760	9.3	860.13	36	14	2.87	41.6
273	sp|P13645	Keratin, type I cytoskeletal 10 OS=Homo sapiens OX=9606 GN=KRT10 PE=1 SV=6	59020	5.13	979.76	34	18	4.37	44
273	sp|P05067	Amyloid-beta A4 protein OS=Homo sapiens OX=9606 GN=APP PE=1 SV=3	87914	4.73	929.63	33	17	1.45	24.5
273	sp|Q9UBM4	Opticin OS=Homo sapiens OX=9606 GN=OPTC PE=1 SV=1	37579	5.39	934.06	33	14	4.77	49.4
273	sp|P10643	Complement component C7 OS=Homo sapiens OX=9606 GN=C7 PE=1 SV=2	96650	6.09	1186.38	31	19	1.8	36.7
273	sp|Q9HCB6	Spondin-1 OS=Homo sapiens OX=9606 GN=SPON1 PE=1 SV=2	93537	5.85	1010.46	31	18	1.32	29
273	sp|P13671	Complement component C6 OS=Homo sapiens OX=9606 GN=C6 PE=1 SV=3	108367	6.39	1012.52	30	16	1.32	30
273	sp|P51884	Lumican OS=Homo sapiens OX=9606 GN=LUM PE=1 SV=2	38747	6.16	714.01	30	14	5.11	46.7
273	sp|P00736	Complement C1r subcomponent OS=Homo sapiens OX=9606 GN=C1R PE=1 SV=2	81606	5.82	969.96	29	18	2.22	34.2
273	sp|P02751	Fibronectin OS=Homo sapiens OX=9606 GN=FN1 PE=1 SV=4	266052	5.46	1037.54	28	20	0.52	18.4
273	sp|Q8N475	Follistatin-related protein 5 OS=Homo sapiens OX=9606 GN=FSTL5 PE=2 SV=2	97002	5.61	977.4	28	20	1.56	35.3
273	sp|O75326	Semaphorin-7A OS=Homo sapiens OX=9606 GN=SEMA7A PE=1 SV=1	75860	7.57	960.25	28	16	2.71	47.6
273	sp|P51693	Amyloid-like protein 1 OS=Homo sapiens OX=9606 GN=APLP1 PE=1 SV=3	72815	5.54	819.49	28	14	1.35	20.8
273	sp|Q9NQ79	Cartilage acidic protein 1 OS=Homo sapiens OX=9606 GN=CRTAC1 PE=1 SV=2	72174	4.95	775.76	27	15	1.37	31.9
273	sp|Q9Y5W5	Wnt inhibitory factor 1 OS=Homo sapiens OX=9606 GN=WIF1 PE=1 SV=3	43381	7.83	753.02	27	11	1.59	30.1
273	sp|P00748	Coagulation factor XII OS=Homo sapiens OX=9606 GN=F12 PE=1 SV=3	70029	8.04	617.16	26	11	1.29	26.5
273	sp|P01023	Alpha-2-macroglobulin OS=Homo sapiens OX=9606 GN=A2M PE=1 SV=3	164613	6.03	938.27	25	19	1.03	25.2
273	sp|P07225	Vitamin K-dependent protein S OS=Homo sapiens OX=9606 GN=PROS1 PE=1 SV=1	77127	5.48	944.99	25	16	1.77	30.9
273	sp|Q03591	Complement factor H-related protein 1 OS=Homo sapiens OX=9606 GN=CFHR1 PE=1 SV=2	38766	7.38	875.12	25	12	2.99	64.2
273	sp|O00391	Sulfhydryl oxidase 1 OS=Homo sapiens OX=9606 GN=QSOX1 PE=1 SV=3	83324	9.13	809.14	24	15	1.45	28.9
273	sp|P35858	Insulin-like growth factor-binding protein complex acid labile subunit OS=Homo sapiens OX=9606 GN=IGFALS PE=1 SV=1	66735	6.33	814.5	24	15	1.7	32.7
273	sp|O14773	Tripeptidyl-peptidase 1 OS=Homo sapiens OX=9606 GN=TPP1 PE=1 SV=2	61723	6.01	769.52	24	13	1.39	38.2
273	sp|P01857	Immunoglobulin heavy constant gamma 1 OS=Homo sapiens OX=9606 GN=IGHG1 PE=1 SV=1	36596	8.46	631.14	24	11	2.45	42.4
273	sp|O43505	Beta-1,4-glucuronyltransferase 1 OS=Homo sapiens OX=9606 GN=B4GAT1 PE=1 SV=1	47545	6.77	646.69	24	10	3.38	56.4
273	sp|P35527	Keratin, type I cytoskeletal 9 OS=Homo sapiens OX=9606 GN=KRT9 PE=1 SV=3	62255	5.14	946.42	23	13	1.9	41.3
273	sp|P09871	Complement C1s subcomponent OS=Homo sapiens OX=9606 GN=C1S PE=1 SV=1	78174	4.86	727.34	23	12	1.46	29.9
273	sp|Q12860	Contactin-1 OS=Homo sapiens OX=9606 GN=CNTN1 PE=1 SV=1	114104	5.62	913.1	22	18	1.15	25.3
273	sp|Q92823	Neuronal cell adhesion molecule OS=Homo sapiens OX=9606 GN=NRCAM PE=1 SV=3	144655	5.45	813.12	22	15	0.83	25.7
273	sp|Q99574	Neuroserpin OS=Homo sapiens OX=9606 GN=SERPINI1 PE=1 SV=1	46397	4.84	665.59	22	12	3.54	43.7
273	sp|P27169	Serum paraoxonase/arylesterase 1 OS=Homo sapiens OX=9606 GN=PON1 PE=1 SV=3	39877	5.08	613.42	22	11	2.84	47
273	sp|Q9Y4C0	Neurexin-3 OS=Homo sapiens OX=9606 GN=NRXN3 PE=1 SV=4	182651	5.33	805.05	21	17	0.65	15.3
273	sp|P05090	Apolipoprotein D OS=Homo sapiens OX=9606 GN=APOD PE=1 SV=1	21547	5.06	435.22	21	8	5.7	38.1
273	sp|P43251	Biotinidase OS=Homo sapiens OX=9606 GN=BTD PE=1 SV=2	62006	5.81	488.47	21	8	1.08	28.9
273	sp|Q14515	SPARC-like protein 1 OS=Homo sapiens OX=9606 GN=SPARCL1 PE=1 SV=2	76017	4.71	858.89	20	13	1.39	31.9
273	sp|P08571	Monocyte differentiation antigen CD14 OS=Homo sapiens OX=9606 GN=CD14 PE=1 SV=2	40678	5.84	707.58	20	11	2.06	38.4
273	sp|P35908	Keratin, type II cytoskeletal 2 epidermal OS=Homo sapiens OX=9606 GN=KRT2 PE=1 SV=2	65678	8.07	866.36	19	14	2.52	42.9
273	sp|Q99972	Myocilin OS=Homo sapiens OX=9606 GN=MYOC PE=1 SV=2	57450	5.44	656.27	19	13	1.74	38.7
273	sp|Q08380	Galectin-3-binding protein OS=Homo sapiens OX=9606 GN=LGALS3BP PE=1 SV=1	66202	5.13	694.77	19	12	1.56	26.5
273	sp|P07358	Complement component C8 beta chain OS=Homo sapiens OX=9606 GN=C8B PE=1 SV=3	68714	8.5	623.86	18	13	1.62	32.3
273	sp|Q15582	Transforming growth factor-beta-induced protein ig-h3 OS=Homo sapiens OX=9606 GN=TGFBI PE=1 SV=1	75261	7.62	613.04	18	13	1.69	38.8
273	sp|P98164	Low-density lipoprotein receptor-related protein 2 OS=Homo sapiens OX=9606 GN=LRP2 PE=1 SV=3	540376	4.89	637.28	18	12	0.15	5
273	sp|P36980	Complement factor H-related protein 2 OS=Homo sapiens OX=9606 GN=CFHR2 PE=1 SV=1	31543	6	643.71	18	10	2.24	48.9
273	sp|O00533	Neural cell adhesion molecule L1-like protein OS=Homo sapiens OX=9606 GN=CHL1 PE=1 SV=4	136070	5.51	625.99	17	12	0.58	16.4
273	sp|P13591	Neural cell adhesion molecule 1 OS=Homo sapiens OX=9606 GN=NCAM1 PE=1 SV=3	95370	4.79	635.23	17	10	1.09	26.2
273	sp|P23142	Fibulin-1 OS=Homo sapiens OX=9606 GN=FBLN1 PE=1 SV=4	81268	5.07	428.69	17	7	0.67	21.1
273	sp|P01834	Immunoglobulin kappa constant OS=Homo sapiens OX=9606 GN=IGKC PE=1 SV=2	11929	6.11	547.18	16	8	6.71	80.4
273	sp|P08294	Extracellular superoxide dismutase [Cu-Zn] OS=Homo sapiens OX=9606 GN=SOD3 PE=1 SV=2	26291	6.14	435.99	15	7	1.98	38.8
273	sp|Q6EMK4	Vasorin OS=Homo sapiens OX=9606 GN=VASN PE=1 SV=1	72751	7.16	581.56	14	10	0.67	17.4
273	sp|O15537	Retinoschisin OS=Homo sapiens OX=9606 GN=RS1 PE=1 SV=2	26146	5.51	393.41	14	8	3.1	37.5
273	sp|Q16610	Extracellular matrix protein 1 OS=Homo sapiens OX=9606 GN=ECM1 PE=1 SV=2	62232	6.25	413.35	14	8	0.94	24.6
273	sp|P01034	Cystatin-C OS=Homo sapiens OX=9606 GN=CST3 PE=1 SV=1	16017	9	442.15	14	6	2.57	45.2
273	sp|P05452	Tetranectin OS=Homo sapiens OX=9606 GN=CLEC3B PE=1 SV=3	22921	5.52	474.6	13	8	3.2	43.1
273	sp|P60709	Actin, cytoplasmic 1 OS=Homo sapiens OX=9606 GN=ACTB PE=1 SV=1	42052	5.29	472.02	13	8	1.67	27.7
273	sp|Q92765	Secreted frizzled-related protein 3 OS=Homo sapiens OX=9606 GN=FRZB PE=1 SV=2	37257	8.81	316.72	13	5	1.17	20.3
273	sp|P98160	Basement membrane-specific heparan sulfate proteoglycan core protein OS=Homo sapiens OX=9606 GN=HSPG2 PE=1 SV=4	479253	6.06	453.62	12	11	0.2	6.7
273	sp|Q9BXP8	Pappalysin-2 OS=Homo sapiens OX=9606 GN=PAPPA2 PE=1 SV=4	203486	5.26	475.75	12	10	0.28	8.7
273	sp|Q9UHL4	Dipeptidyl peptidase 2 OS=Homo sapiens OX=9606 GN=DPP7 PE=1 SV=3	54763	5.91	435.57	12	9	1.67	33.5
273	sp|Q96KN2	Beta-Ala-His dipeptidase OS=Homo sapiens OX=9606 GN=CNDP1 PE=1 SV=4	56784	5.14	381.59	12	8	1.23	26.8
273	sp|P02746	Complement C1q subcomponent subunit B OS=Homo sapiens OX=9606 GN=C1QB PE=1 SV=3	26933	8.83	384.29	12	7	1.9	35.6
273	sp|P01860	Immunoglobulin heavy constant gamma 3 OS=Homo sapiens OX=9606 GN=IGHG3 PE=1 SV=2	42287	8.23	314.93	12	6	1.18	23.9
273	sp|P02747	Complement C1q subcomponent subunit C OS=Homo sapiens OX=9606 GN=C1QC PE=1 SV=3	25985	8.61	364.11	12	5	1.58	25.3
273	sp|Q06033	Inter-alpha-trypsin inhibitor heavy chain H3 OS=Homo sapiens OX=9606 GN=ITIH3 PE=1 SV=2	100072	5.49	484.49	11	10	0.94	23.5
273	sp|P08253	72 kDa type IV collagenase OS=Homo sapiens OX=9606 GN=MMP2 PE=1 SV=2	74918	5.26	436.25	11	9	1.05	23.8
273	sp|P15586	N-acetylglucosamine-6-sulfatase OS=Homo sapiens OX=9606 GN=GNS PE=1 SV=3	62840	8.6	402.33	11	8	0.81	15.9
273	sp|Q53EL9	Seizure protein 6 homolog OS=Homo sapiens OX=9606 GN=SEZ6 PE=1 SV=2	108840	5.16	353.31	11	8	0.36	11.5
273	sp|P00746	Complement factor D OS=Homo sapiens OX=9606 GN=CFD PE=1 SV=5	27529	7.64	282.68	11	6	2.83	45.1
273	sp|P12109	Collagen alpha-1(VI) chain OS=Homo sapiens OX=9606 GN=COL6A1 PE=1 SV=3	109602	5.26	301.47	11	6	0.46	15.4
273	sp|P06865	Beta-hexosaminidase subunit alpha OS=Homo sapiens OX=9606 GN=HEXA PE=1 SV=2	61120	5.04	366.18	10	8	1.1	24.6
273	sp|P07357	Complement component C8 alpha chain OS=Homo sapiens OX=9606 GN=C8A PE=1 SV=2	66832	6.07	445.74	10	8	0.75	18.5
273	sp|P22304	Iduronate 2-sulfatase OS=Homo sapiens OX=9606 GN=IDS PE=1 SV=1	62233	5.21	394.63	10	8	0.94	27.3
273	sp|P22792	Carboxypeptidase N subunit 2 OS=Homo sapiens OX=9606 GN=CPN2 PE=1 SV=3	61373	5.63	387.38	10	8	0.96	25.9
273	sp|Q96IY4	Carboxypeptidase B2 OS=Homo sapiens OX=9606 GN=CPB2 PE=1 SV=2	48964	7.61	451.04	10	8	1.75	26.2
273	sp|O75882	Attractin OS=Homo sapiens OX=9606 GN=ATRN PE=1 SV=2	163450	7.24	424.97	10	7	0.32	9.7
273	sp|P02458	Collagen alpha-1(II) chain OS=Homo sapiens OX=9606 GN=COL2A1 PE=1 SV=3	142782	6.58	314.46	10	7	0.26	4.3
273	sp|P80108	Phosphatidylinositol-glycan-specific phospholipase D OS=Homo sapiens OX=9606 GN=GPLD1 PE=1 SV=3	92905	5.91	367.33	10	7	0.56	16.3
273	sp|Q8IZJ3	C3 and PZP-like alpha-2-macroglobulin domain-containing protein 8 OS=Homo sapiens OX=9606 GN=CPAMD8 PE=1 SV=2	208624	6	338.94	10	7	0.2	7.2
273	sp|P07360	Complement component C8 gamma chain OS=Homo sapiens OX=9606 GN=C8G PE=1 SV=3	22435	8.49	414.99	10	6	2.59	49
273	sp|Q7Z7G0	Target of Nesh-SH3 OS=Homo sapiens OX=9606 GN=ABI3BP PE=1 SV=1	119253	9.48	381.57	10	6	0.28	7.8
273	sp|P61916	NPC intracellular cholesterol transporter 2 OS=Homo sapiens OX=9606 GN=NPC2 PE=1 SV=1	16902	7.56	271.09	10	5	4.43	51.7
273	sp|Q08629	Testican-1 OS=Homo sapiens OX=9606 GN=SPOCK1 PE=1 SV=1	50518	5.74	268.31	10	5	0.39	9.6
273	sp|Q13510	Acid ceramidase OS=Homo sapiens OX=9606 GN=ASAH1 PE=1 SV=5	45087	7.52	271.26	10	5	1.08	32.9
273	sp|P02652	Apolipoprotein A-II OS=Homo sapiens OX=9606 GN=APOA2 PE=1 SV=1	11282	6.26	375.44	9	7	11.14	64
273	sp|P55058	Phospholipid transfer protein OS=Homo sapiens OX=9606 GN=PLTP PE=1 SV=1	54933	6.53	313.94	9	6	1.66	31.6
273	sp|P01861	Immunoglobulin heavy constant gamma 4 OS=Homo sapiens OX=9606 GN=IGHG4 PE=1 SV=1	36431	7.18	249.21	9	5	0.76	20.2
273	sp|P10451	Osteopontin OS=Homo sapiens OX=9606 GN=SPP1 PE=1 SV=1	35572	4.37	297.58	9	4	0.59	18.5
273	sp|Q92520	Protein FAM3C OS=Homo sapiens OX=9606 GN=FAM3C PE=1 SV=1	24950	8.52	274.06	9	4	2.72	45.8
273	sp|Q9UGM5	Fetuin-B OS=Homo sapiens OX=9606 GN=FETUB PE=1 SV=2	42883	6.46	237.08	9	4	0.96	20.7
273	sp|Q9BXJ4	Complement C1q tumor necrosis factor-related protein 3 OS=Homo sapiens OX=9606 GN=C1QTNF3 PE=1 SV=1	27262	6.04	117.06	9	2	0.83	16.3
273	sp|Q13332	Receptor-type tyrosine-protein phosphatase S OS=Homo sapiens OX=9606 GN=PTPRS PE=1 SV=3	218159	6.06	387.69	8	8	0.28	10.8
273	sp|P03952	Plasma kallikrein OS=Homo sapiens OX=9606 GN=KLKB1 PE=1 SV=1	73433	8.6	285.84	8	6	1.2	22.1
273	sp|Q92752	Tenascin-R OS=Homo sapiens OX=9606 GN=TNR PE=1 SV=3	151805	4.71	311.26	8	6	0.31	10.2
273	sp|Q92859	Neogenin OS=Homo sapiens OX=9606 GN=NEO1 PE=1 SV=2	160658	6.08	314.26	8	6	0.26	9.7
273	sp|P01859	Immunoglobulin heavy constant gamma 2 OS=Homo sapiens OX=9606 GN=IGHG2 PE=1 SV=2	36505	7.66	214.54	8	5	1.47	27.6
273	sp|Q6MZW2	Follistatin-related protein 4 OS=Homo sapiens OX=9606 GN=FSTL4 PE=2 SV=3	94291	5.88	309.99	8	5	0.49	14.8
273	sp|Q13449	Limbic system-associated membrane protein OS=Homo sapiens OX=9606 GN=LSAMP PE=1 SV=2	37883	6.55	212.82	8	3	1.14	23.1
273	sp|P13647	Keratin, type II cytoskeletal 5 OS=Homo sapiens OX=9606 GN=KRT5 PE=1 SV=3	62568	7.59	300.52	7	6	0.59	12.7
273	sp|P39060	Collagen alpha-1(XVIII) chain OS=Homo sapiens OX=9606 GN=COL18A1 PE=1 SV=5	179389	5.67	309.29	7	6	0.2	6.4
273	sp|Q86UX2	Inter-alpha-trypsin inhibitor heavy chain H5 OS=Homo sapiens OX=9606 GN=ITIH5 PE=2 SV=2	105025	8.47	282.39	7	6	0.54	16.7
273	sp|Q99519	Sialidase-1 OS=Homo sapiens OX=9606 GN=NEU1 PE=1 SV=1	45952	5.58	257.13	7	6	0.88	16.6
273	sp|P01876	Immunoglobulin heavy constant alpha 1 OS=Homo sapiens OX=9606 GN=IGHA1 PE=1 SV=2	38486	6.08	291.84	7	5	0.9	16.7
273	sp|P04406	Glyceraldehyde-3-phosphate dehydrogenase OS=Homo sapiens OX=9606 GN=GAPDH PE=1 SV=3	36201	8.57	281.47	7	5	1.79	37.3
273	sp|Q12841	Follistatin-related protein 1 OS=Homo sapiens OX=9606 GN=FSTL1 PE=1 SV=1	36103	5.39	206.1	7	5	0.98	18.2
273	sp|P00742	Coagulation factor X OS=Homo sapiens OX=9606 GN=F10 PE=1 SV=2	56065	5.68	198.91	7	4	0.68	12.1
273	sp|P02743	Serum amyloid P-component OS=Homo sapiens OX=9606 GN=APCS PE=1 SV=2	25485	6.1	231.45	7	4	0.9	17.9
273	sp|P04259	Keratin, type II cytoskeletal 6B OS=Homo sapiens OX=9606 GN=KRT6B PE=1 SV=5	60315	8.09	197.94	7	4	0.51	11.5
273	sp|P07711	Cathepsin L1 OS=Homo sapiens OX=9606 GN=CTSL PE=1 SV=2	37996	5.31	231.57	7	4	0.92	27.6
273	sp|P16035	Metalloproteinase inhibitor 2 OS=Homo sapiens OX=9606 GN=TIMP2 PE=1 SV=2	25067	7.45	184.3	7	4	1.27	24.5
273	sp|P23471	Receptor-type tyrosine-protein phosphatase zeta OS=Homo sapiens OX=9606 GN=PTPRZ1 PE=1 SV=4	255683	4.76	197.13	7	4	0.12	3.8
273	sp|Q15904	V-type proton ATPase subunit S1 OS=Homo sapiens OX=9606 GN=ATP6AP1 PE=1 SV=2	52164	5.73	218.15	7	4	0.37	13
273	sp|Q9NZP8	Complement C1r subcomponent-like protein OS=Homo sapiens OX=9606 GN=C1RL PE=1 SV=2	54206	6.75	236.11	7	4	0.36	10.7
273	sp|P01033	Metalloproteinase inhibitor 1 OS=Homo sapiens OX=9606 GN=TIMP1 PE=1 SV=1	23840	8.46	203.5	7	3	0.67	17.9
273	sp|P00761	Trypsin (Laboratory-Cont) OS=Sus scrofa PE=1 SV=1	25078	7	54.73	7	1	0.18	3.5
273	sp|P02675	Fibrinogen beta chain OS=Homo sapiens OX=9606 GN=FGB PE=1 SV=2	56577	8.54	276.73	6	6	0.55	15.7
273	sp|P20742	Pregnancy zone protein OS=Homo sapiens OX=9606 GN=PZP PE=1 SV=4	165242	5.97	251.59	6	6	0.32	8.5
273	sp|P51888	Prolargin OS=Homo sapiens OX=9606 GN=PRELP PE=1 SV=1	44181	9.47	254.71	6	6	1.11	20.2
273	sp|Q9UBX1	Cathepsin F OS=Homo sapiens OX=9606 GN=CTSF PE=1 SV=1	53959	8.52	265.3	6	6	0.71	15.7
273	sp|O15031	Plexin-B2 OS=Homo sapiens OX=9606 GN=PLXNB2 PE=1 SV=3	207734	5.85	254.46	6	5	0.15	6
273	sp|P10586	Receptor-type tyrosine-protein phosphatase F OS=Homo sapiens OX=9606 GN=PTPRF PE=1 SV=2	213942	5.93	213.51	6	5	0.15	4.7
273	sp|P33908	Mannosyl-oligosaccharide 1,2-alpha-mannosidase IA OS=Homo sapiens OX=9606 GN=MAN1A1 PE=1 SV=3	73150	6.04	253.87	6	5	0.49	12.6
273	sp|Q14767	Latent-transforming growth factor beta-binding protein 2 OS=Homo sapiens OX=9606 GN=LTBP2 PE=1 SV=3	204046	5.06	295.54	6	5	0.2	7.2
273	sp|Q9ULB1	Neurexin-1 OS=Homo sapiens OX=9606 GN=NRXN1 PE=2 SV=1	164061	5.61	220.48	6	5	0.19	4.4
273	sp|A5A3E0	POTE ankyrin domain family member F OS=Homo sapiens OX=9606 GN=POTEF PE=1 SV=2	123020	5.83	253.39	6	4	0.18	5.5
273	sp|A8MV23	Serpin E3 OS=Homo sapiens OX=9606 GN=SERPINE3 PE=2 SV=2	47332	6.7	150.87	6	4	0.55	9.9
273	sp|Q14520	Hyaluronan-binding protein 2 OS=Homo sapiens OX=9606 GN=HABP2 PE=1 SV=1	64740	6.09	198.53	6	4	0.29	11.1
273	sp|P02533	Keratin, type I cytoskeletal 14 OS=Homo sapiens OX=9606 GN=KRT14 PE=1 SV=4	51872	5.09	164.26	6	3	0.61	13.3
273	sp|Q02325	Plasminogen-like protein B OS=Homo sapiens OX=9606 GN=PLGLB1 PE=3 SV=1	11192	6.11	104.01	6	2	1.05	27.1
273	sp|O14594	Neurocan core protein OS=Homo sapiens OX=9606 GN=NCAN PE=1 SV=3	144942	5.22	190.86	5	5	0.22	5.1
273	sp|O75787	Renin receptor OS=Homo sapiens OX=9606 GN=ATP6AP2 PE=1 SV=2	38983	5.76	255.82	5	5	1.1	23.7
273	sp|P10645	Chromogranin-A OS=Homo sapiens OX=9606 GN=CHGA PE=1 SV=7	50829	4.58	247.66	5	5	0.63	17.3
273	sp|P24821	Tenascin OS=Homo sapiens OX=9606 GN=TNC PE=1 SV=3	246345	4.79	278.93	5	5	0.13	2.9
273	sp|P60174	Triosephosphate isomerase OS=Homo sapiens OX=9606 GN=TPI1 PE=1 SV=3	31057	5.65	244.54	5	5	1.21	30.8
273	sp|P78509	Reelin OS=Homo sapiens OX=9606 GN=RELN PE=1 SV=3	394980	5.54	205.26	5	5	0.08	2.1
273	sp|Q7Z7M0	Multiple epidermal growth factor-like domains protein 8 OS=Homo sapiens OX=9606 GN=MEGF8 PE=1 SV=2	314021	6.45	262.7	5	5	0.1	3.6
273	sp|Q8IWV2	Contactin-4 OS=Homo sapiens OX=9606 GN=CNTN4 PE=1 SV=1	114181	7.24	233.02	5	5	0.34	7.7
273	sp|Q8WXD2	Secretogranin-3 OS=Homo sapiens OX=9606 GN=SCG3 PE=1 SV=3	52973	4.94	220.32	5	5	0.6	16.2
273	sp|P02538	Keratin, type II cytoskeletal 6A OS=Homo sapiens OX=9606 GN=KRT6A PE=1 SV=3	60293	8.09	198.19	5	4	0.51	11.3
273	sp|P02679	Fibrinogen gamma chain OS=Homo sapiens OX=9606 GN=FGG PE=1 SV=3	52106	5.37	207.3	5	4	0.61	19
273	sp|P04278	Sex hormone-binding globulin OS=Homo sapiens OX=9606 GN=SHBG PE=1 SV=2	43980	6.22	217.16	5	4	0.93	27.1
273	sp|P07602	Prosaposin OS=Homo sapiens OX=9606 GN=PSAP PE=1 SV=2	59899	5.06	187.94	5	4	0.41	12.4
273	sp|P12259	Coagulation factor V OS=Homo sapiens OX=9606 GN=F5 PE=1 SV=4	252686	5.68	194.27	5	4	0.1	4
273	sp|P19021	Peptidyl-glycine alpha-amidating monooxygenase OS=Homo sapiens OX=9606 GN=PAM PE=1 SV=2	109119	5.98	233.96	5	4	0.3	11.1
273	sp|P19652	Alpha-1-acid glycoprotein 2 OS=Homo sapiens OX=9606 GN=ORM2 PE=1 SV=2	23873	5.03	165.69	5	4	0.99	24.4
273	sp|Q86UD1	Out at first protein homolog OS=Homo sapiens OX=9606 GN=OAF PE=2 SV=1	31239	6.39	231.7	5	4	0.93	22.3
273	sp|Q8IV08	Phospholipase D3 OS=Homo sapiens OX=9606 GN=PLD3 PE=1 SV=1	55127	6.02	187.64	5	4	0.45	13.3
273	sp|Q92820	Gamma-glutamyl hydrolase OS=Homo sapiens OX=9606 GN=GGH PE=1 SV=2	36340	6.67	190.39	5	4	1.78	33.6
273	sp|Q9UBR2	Cathepsin Z OS=Homo sapiens OX=9606 GN=CTSZ PE=1 SV=1	34530	6.7	178.98	5	4	1.05	22.1
273	sp|O77727	Keratin, type I cytoskeletal 15 (Contact-Cont) OS=Ovis aries GN=KRT15 PE=2 SV=1	48740	4.73	141.44	5	3	0.4	7.9
273	sp|Q9UNW1	Multiple inositol polyphosphate phosphatase 1 OS=Homo sapiens OX=9606 GN=MINPP1 PE=1 SV=1	55643	7.93	166.44	5	3	0.35	12.5
273	sp|O00584	Ribonuclease T2 OS=Homo sapiens OX=9606 GN=RNASET2 PE=1 SV=2	30089	6.66	160.57	5	2	0.51	12.9
273	sp|P18428	Lipopolysaccharide-binding protein OS=Homo sapiens OX=9606 GN=LBP PE=1 SV=3	53521	6.23	129.09	5	2	0.26	8.3
273	sp|P07858	Cathepsin B OS=Homo sapiens OX=9606 GN=CTSB PE=1 SV=3	38766	5.88	159.83	4	4	0.7	24.5
273	sp|P13796	Plastin-2 OS=Homo sapiens OX=9606 GN=LCP1 PE=1 SV=6	70814	5.29	150.97	4	4	0.51	14.8
273	sp|Q04756	Hepatocyte growth factor activator OS=Homo sapiens OX=9606 GN=HGFAC PE=1 SV=1	72860	6.99	184.78	4	4	0.41	12.4
273	sp|Q16270	Insulin-like growth factor-binding protein 7 OS=Homo sapiens OX=9606 GN=IGFBP7 PE=1 SV=1	30138	8.25	177.34	4	4	0.72	24.5
273	sp|Q8NHP8	Putative phospholipase B-like 2 OS=Homo sapiens OX=9606 GN=PLBD2 PE=1 SV=2	65886	6.34	157.13	4	4	0.37	13.1
273	sp|O75503	Ceroid-lipofuscinosis neuronal protein 5 OS=Homo sapiens OX=9606 GN=CLN5 PE=1 SV=2	41869	7.04	131.15	4	3	0.48	12
273	sp|P01877	Immunoglobulin heavy constant alpha 2 OS=Homo sapiens OX=9606 GN=IGHA2 PE=1 SV=4	37366	5.85	143	4	3	0.73	14.1
273	sp|P02763	Alpha-1-acid glycoprotein 1 OS=Homo sapiens OX=9606 GN=ORM1 PE=1 SV=1	23725	4.93	139.95	4	3	0.68	15.9
273	sp|P08519	Apolipoprotein(a) OS=Homo sapiens OX=9606 GN=LPA PE=1 SV=1	514737	5.58	188.57	4	3	0.02	0.8
273	sp|P17050	Alpha-N-acetylgalactosaminidase OS=Homo sapiens OX=9606 GN=NAGA PE=1 SV=2	47047	4.98	149.61	4	3	0.55	19.7
273	sp|P19022	Cadherin-2 OS=Homo sapiens OX=9606 GN=CDH2 PE=1 SV=4	100203	4.64	154.15	4	3	0.23	7.7
273	sp|P40189	Interleukin-6 receptor subunit beta OS=Homo sapiens OX=9606 GN=IL6ST PE=1 SV=2	104498	5.62	151.78	4	3	0.22	7.6
273	sp|P50897	Palmitoyl-protein thioesterase 1 OS=Homo sapiens OX=9606 GN=PPT1 PE=1 SV=1	34627	6.07	136.82	4	3	0.61	14.7
273	sp|Q14118	Dystroglycan OS=Homo sapiens OX=9606 GN=DAG1 PE=1 SV=2	97723	8.71	174.79	4	3	0.24	6.9
273	sp|Q14563	Semaphorin-3A OS=Homo sapiens OX=9606 GN=SEMA3A PE=1 SV=1	89916	7.05	143.67	4	3	0.26	7.9
273	sp|Q15113	Procollagen C-endopeptidase enhancer 1 OS=Homo sapiens OX=9606 GN=PCOLCE PE=1 SV=2	48797	7.41	135.92	4	3	0.53	17.6
273	sp|Q16769	Glutaminyl-peptide cyclotransferase OS=Homo sapiens OX=9606 GN=QPCT PE=1 SV=1	40965	6.12	175.68	4	3	0.65	21.1
273	sp|Q9BY67	Cell adhesion molecule 1 OS=Homo sapiens OX=9606 GN=CADM1 PE=1 SV=2	48935	4.94	147.12	4	3	0.4	10.2
273	sp|Q9HAT2	Sialate O-acetylesterase OS=Homo sapiens OX=9606 GN=SIAE PE=1 SV=1	58961	6.93	164.95	4	3	0.32	14.5
273	sp|P00740	Coagulation factor IX OS=Homo sapiens OX=9606 GN=F9 PE=1 SV=2	53114	5.34	133.04	4	2	0.36	11.5
273	sp|P02745	Complement C1q subcomponent subunit A OS=Homo sapiens OX=9606 GN=C1QA PE=1 SV=2	26285	9.26	98.46	4	2	0.37	6.9
273	sp|P13611	Versican core protein OS=Homo sapiens OX=9606 GN=VCAN PE=1 SV=3	374585	4.43	89.98	4	2	0.05	1.1
273	sp|Q15166	Serum paraoxonase/lactonase 3 OS=Homo sapiens OX=9606 GN=PON3 PE=1 SV=3	39810	5.24	76.38	4	2	0.23	4.5
273	sp|Q9BUH8	Brain-enriched guanylate kinase-associated protein OS=Homo sapiens OX=9606 GN=BEGAIN PE=1 SV=1	65390	5.4	44.3	4	1	0.07	1.2
273	sp|O94856	Neurofascin OS=Homo sapiens OX=9606 GN=NFASC PE=1 SV=4	150789	6.24	142.6	3	3	0.32	9.6
273	sp|O95428	Papilin OS=Homo sapiens OX=9606 GN=PAPLN PE=2 SV=4	141604	6.45	148.72	3	3	0.19	8.4
273	sp|P07686	Beta-hexosaminidase subunit beta OS=Homo sapiens OX=9606 GN=HEXB PE=1 SV=3	63527	6.29	97.33	3	3	0.8	15.5
273	sp|P10253	Lysosomal alpha-glucosidase OS=Homo sapiens OX=9606 GN=GAA PE=1 SV=4	106112	5.62	134.79	3	3	0.22	6
273	sp|P14618	Pyruvate kinase PKM OS=Homo sapiens OX=9606 GN=PKM PE=1 SV=4	58470	7.96	151.72	3	3	0.42	9.4
273	sp|P27797	Calreticulin OS=Homo sapiens OX=9606 GN=CALR PE=1 SV=1	48283	4.29	98.94	3	3	1.35	24.5
273	sp|P80188	Neutrophil gelatinase-associated lipocalin OS=Homo sapiens OX=9606 GN=LCN2 PE=1 SV=2	22745	9.02	178.22	3	3	1.06	23.2
273	sp|Q02246	Contactin-2 OS=Homo sapiens OX=9606 GN=CNTN2 PE=1 SV=1	114007	8.11	170.17	3	3	0.2	6.7
273	sp|Q13228	Methanethiol oxidase OS=Homo sapiens OX=9606 GN=SELENBP1 PE=1 SV=2	52928	5.93	112.57	3	3	0.37	11
273	sp|Q6UX71	Plexin domain-containing protein 2 OS=Homo sapiens OX=9606 GN=PLXDC2 PE=1 SV=1	60116	5.99	209.63	3	3	0.51	12.3
273	sp|Q8TEU8	WAP, Kazal, immunoglobulin, Kunitz and NTR domain-containing protein 2 OS=Homo sapiens OX=9606 GN=WFIKKN2 PE=1 SV=1	66122	5.85	118.36	3	3	0.28	6.4
273	sp|Q92563	Testican-2 OS=Homo sapiens OX=9606 GN=SPOCK2 PE=1 SV=1	48174	4.71	129.98	3	3	0.29	10.8
273	sp|Q96JP9	Cadherin-related family member 1 OS=Homo sapiens OX=9606 GN=CDHR1 PE=1 SV=2	93765	5.34	166.64	3	3	0.19	6.1
273	sp|Q96S96	Phosphatidylethanolamine-binding protein 4 OS=Homo sapiens OX=9606 GN=PEBP4 PE=1 SV=3	26002	6.08	219.16	3	3	0.61	26.4
273	sp|Q9BYH1	Seizure 6-like protein OS=Homo sapiens OX=9606 GN=SEZ6L PE=1 SV=1	113250	4.68	180.48	3	3	0.16	3.3
273	sp|Q9NPR2	Semaphorin-4B OS=Homo sapiens OX=9606 GN=SEMA4B PE=1 SV=3	93503	6.51	103.37	3	3	0.3	9.5
273	sp|Q9UHC6	Contactin-associated protein-like 2 OS=Homo sapiens OX=9606 GN=CNTNAP2 PE=1 SV=1	150183	6.12	123.96	3	3	0.12	2.7
273	sp|P02741	C-reactive protein OS=Homo sapiens OX=9606 GN=CRP PE=1 SV=1	25194	5.45	152.42	3	2	1.66	17.4
273	sp|P05787	Keratin, type II cytoskeletal 8 OS=Homo sapiens OX=9606 GN=KRT8 PE=1 SV=7	53671	5.52	123.59	3	2	0.17	7.5
273	sp|P0DOY2	Immunoglobulin lambda constant 2 OS=Homo sapiens OX=9606 GN=IGLC2 PE=1 SV=1	11458	6.92	109.66	3	2	1.89	41.5
273	sp|P13646	Keratin, type I cytoskeletal 13 OS=Homo sapiens OX=9606 GN=KRT13 PE=1 SV=4	49900	4.91	93.1	3	2	0.28	7
273	sp|P23468	Receptor-type tyrosine-protein phosphatase delta OS=Homo sapiens OX=9606 GN=PTPRD PE=1 SV=2	215651	6.14	78.56	3	2	0.06	1.7
273	sp|P24592	Insulin-like growth factor-binding protein 6 OS=Homo sapiens OX=9606 GN=IGFBP6 PE=1 SV=1	26219	8.15	95.27	3	2	0.6	15.8
273	sp|P49788	Retinoic acid receptor responder protein 1 OS=Homo sapiens OX=9606 GN=RARRES1 PE=1 SV=2	33549	8.74	104.23	3	2	0.45	11.9
273	sp|P49908	Selenoprotein P OS=Homo sapiens OX=9606 GN=SELENOP PE=1 SV=3	44126	8.08	135.35	3	2	0.6	16
273	sp|Q02985	Complement factor H-related protein 3 OS=Homo sapiens OX=9606 GN=CFHR3 PE=1 SV=2	38496	7.72	103.59	3	2	0.24	5.5
273	sp|Q13214	Semaphorin-3B OS=Homo sapiens OX=9606 GN=SEMA3B PE=2 SV=1	84210	9.17	92.63	3	2	0.22	7.9
273	sp|Q14055	Collagen alpha-2(IX) chain OS=Homo sapiens OX=9606 GN=COL9A2 PE=1 SV=2	65319	9.23	131.99	3	2	0.14	3.9
273	sp|Q14393	Growth arrest-specific protein 6 OS=Homo sapiens OX=9606 GN=GAS6 PE=1 SV=3	76873	5.46	113.08	3	2	0.18	4
273	sp|Q7Z3Y8	Keratin, type I cytoskeletal 27 OS=Homo sapiens OX=9606 GN=KRT27 PE=1 SV=2	50419	4.98	108.05	3	2	0.28	5.9
273	sp|Q9NS85	Carbonic anhydrase-related protein 10 OS=Homo sapiens OX=9606 GN=CA10 PE=2 SV=1	37824	8.22	132.05	3	2	0.24	6.4
273	sp|Q9Y646	Carboxypeptidase Q OS=Homo sapiens OX=9606 GN=CPQ PE=1 SV=1	52083	5.79	124.09	3	2	0.37	7.6
273	sp|O75629	Protein CREG1 OS=Homo sapiens OX=9606 GN=CREG1 PE=1 SV=1	24173	7.05	48.99	3	1	0.4	19.1
273	sp|P09486	SPARC OS=Homo sapiens OX=9606 GN=SPARC PE=1 SV=1	35465	4.73	52.94	3	1	0.42	14.2
273	sp|P61769	Beta-2-microglobulin OS=Homo sapiens OX=9606 GN=B2M PE=1 SV=1	13820	6.06	69.43	3	1	1.41	31.9
273	sp|Q14CZ7	FAST kinase domain-containing protein mitochondrial OS=Homo sapiens OX=9606 GN=FASTKD3 PE=1 SV=2	76895	8.63	35.97	3	1	0.06	1.1
273	sp|Q8N7J2	APC membrane recruitment protein 2 OS=Homo sapiens OX=9606 GN=AMER2 PE=1 SV=3	70092	6.55	38.74	3	1	0.06	1
273	sp|O00461	Golgi integral membrane protein 4 OS=Homo sapiens OX=9606 GN=GOLIM4 PE=1 SV=1	81888	4.73	87.28	2	2	0.16	4.3
273	sp|O14786	Neuropilin-1 OS=Homo sapiens OX=9606 GN=NRP1 PE=1 SV=3	104323	5.58	68.49	2	2	0.13	4.6
273	sp|O14791	Apolipoprotein L1 OS=Homo sapiens OX=9606 GN=APOL1 PE=1 SV=5	44004	5.6	118.96	2	2	0.21	5.8
273	sp|O14793	Growth/differentiation factor 8 OS=Homo sapiens OX=9606 GN=MSTN PE=1 SV=1	43521	6.34	66.63	2	2	0.33	15.5
273	sp|O43827	Angiopoietin-related protein 7 OS=Homo sapiens OX=9606 GN=ANGPTL7 PE=1 SV=1	40506	7.98	72.27	2	2	0.23	6.9
273	sp|P00338	L-lactate dehydrogenase A chain OS=Homo sapiens OX=9606 GN=LDHA PE=1 SV=2	36950	8.44	86.69	2	2	0.56	14.5
273	sp|P00488	Coagulation factor XIII A chain OS=Homo sapiens OX=9606 GN=F13A1 PE=1 SV=4	83728	5.75	84.23	2	2	0.16	4.6
273	sp|P03951	Coagulation factor XI OS=Homo sapiens OX=9606 GN=F11 PE=1 SV=1	72116	8.47	92.62	2	2	0.26	6.4
273	sp|P05160	Coagulation factor XIII B chain OS=Homo sapiens OX=9606 GN=F13B PE=1 SV=3	77742	6.01	83.63	2	2	0.17	5.3
273	sp|P06733	Alpha-enolase OS=Homo sapiens OX=9606 GN=ENO1 PE=1 SV=2	47481	7.01	141.15	2	2	0.42	14.1
273	sp|P08195	4F2 cell-surface antigen heavy chain OS=Homo sapiens OX=9606 GN=SLC3A2 PE=1 SV=3	68180	4.89	99.01	2	2	0.13	3.8
273	sp|P11021	Endoplasmic reticulum chaperone BiP OS=Homo sapiens OX=9606 GN=HSPA5 PE=1 SV=2	72402	5.07	71.12	2	2	0.12	4
273	sp|P11279	Lysosome-associated membrane glycoprotein 1 OS=Homo sapiens OX=9606 GN=LAMP1 PE=1 SV=3	45367	9	82.46	2	2	0.2	4.8
273	sp|P12111	Collagen alpha-3(VI) chain OS=Homo sapiens OX=9606 GN=COL6A3 PE=1 SV=5	345167	6.26	138.72	2	2	0.05	2
273	sp|P12955	Xaa-Pro dipeptidase OS=Homo sapiens OX=9606 GN=PEPD PE=1 SV=3	55311	5.64	93.02	2	2	0.25	5.7
273	sp|P13929	Beta-enolase OS=Homo sapiens OX=9606 GN=ENO3 PE=1 SV=5	47299	7.59	141.15	2	2	0.3	9
273	sp|P17174	Aspartate aminotransferase, cytoplasmic OS=Homo sapiens OX=9606 GN=GOT1 PE=1 SV=3	46447	6.52	115.57	2	2	0.31	12.3
273	sp|P20774	Mimecan OS=Homo sapiens OX=9606 GN=OGN PE=1 SV=1	34243	5.46	72.08	2	2	0.62	14.4
273	sp|P20933	N(4)-(beta-N-acetylglucosaminyl)-L-asparaginase OS=Homo sapiens OX=9606 GN=AGA PE=1 SV=2	37812	5.86	90.46	2	2	0.39	16.5
273	sp|P26927	Hepatocyte growth factor-like protein OS=Homo sapiens OX=9606 GN=MST1 PE=1 SV=2	82833	7.98	96.79	2	2	0.11	3.7
273	sp|P35052	Glypican-1 OS=Homo sapiens OX=9606 GN=GPC1 PE=1 SV=2	62724	7.07	106.24	2	2	0.22	9.9
273	sp|P48058	Glutamate receptor 4 OS=Homo sapiens OX=9606 GN=GRIA4 PE=1 SV=2	101548	8.32	121.04	2	2	0.23	6.7
273	sp|P54802	Alpha-N-acetylglucosaminidase OS=Homo sapiens OX=9606 GN=NAGLU PE=1 SV=2	82670	6.2	76.94	2	2	0.16	5.9
273	sp|Q01459	Di-N-acetylchitobiase OS=Homo sapiens OX=9606 GN=CTBS PE=1 SV=1	44416	6.19	125.43	2	2	0.2	7.5
273	sp|Q02809	Procollagen-lysine,2-oxoglutarate 5-dioxygenase 1 OS=Homo sapiens OX=9606 GN=PLOD1 PE=1 SV=2	84068	6.47	75	2	2	0.28	7.7
273	sp|Q07954	Prolow-density lipoprotein receptor-related protein 1 OS=Homo sapiens OX=9606 GN=LRP1 PE=1 SV=2	523150	5.16	75.58	2	2	0.02	1.1
273	sp|Q24JP5	Transmembrane protein 132A OS=Homo sapiens OX=9606 GN=TMEM132A PE=1 SV=1	111011	5.43	75.67	2	2	0.12	3.8
273	sp|Q6UXB8	Peptidase inhibitor 16 OS=Homo sapiens OX=9606 GN=PI16 PE=1 SV=1	50124	5.24	117.63	2	2	0.39	9.3
273	sp|Q86VB7	Scavenger receptor cysteine-rich type 1 protein M130 OS=Homo sapiens OX=9606 GN=CD163 PE=1 SV=2	129589	5.61	71.91	2	2	0.07	3
273	sp|Q8WY21	VPS10 domain-containing receptor SorCS1 OS=Homo sapiens OX=9606 GN=SORCS1 PE=1 SV=3	130694	7.38	98.21	2	2	0.17	4.5
273	sp|Q92743	Serine protease HTRA1 OS=Homo sapiens OX=9606 GN=HTRA1 PE=1 SV=1	52167	8.09	105.18	2	2	0.49	21
273	sp|Q96FE7	Phosphoinositide-3-kinase-interacting protein 1 OS=Homo sapiens OX=9606 GN=PIK3IP1 PE=1 SV=2	28686	4.92	89.79	2	2	0.33	9.9
273	sp|Q96GW7	Brevican core protein OS=Homo sapiens OX=9606 GN=BCAN PE=1 SV=2	100539	4.57	71.12	2	2	0.13	3.1
273	sp|Q9BQT9	Calsyntenin-3 OS=Homo sapiens OX=9606 GN=CLSTN3 PE=1 SV=1	107456	5.24	98.31	2	2	0.12	5.2
273	sp|Q9NR34	Mannosyl-oligosaccharide 1,2-alpha-mannosidase IC OS=Homo sapiens OX=9606 GN=MAN1C1 PE=1 SV=1	71094	7.01	88.18	2	2	0.5	12.4
273	sp|Q9P2S2	Neurexin-2 OS=Homo sapiens OX=9606 GN=NRXN2 PE=2 SV=1	186975	5.61	88.35	2	2	0.17	5.4
273	sp|Q9P2V4	Leucine-rich repeat, immunoglobulin-like domain and transmembrane domain-containing protein 1 OS=Homo sapiens OX=9606 GN=LRIT1 PE=2 SV=1	69024	8.9	108.5	2	2	0.27	8.2
273	sp|O15078	Centrosomal protein of 290 kDa OS=Homo sapiens OX=9606 GN=CEP290 PE=1 SV=2	290892	5.75	34.79	2	1	0.03	1.6
273	sp|O43286	Beta-1,4-galactosyltransferase 5 OS=Homo sapiens OX=9606 GN=B4GALT5 PE=2 SV=1	45318	8.21	49.27	2	1	0.1	2.1
273	sp|O76013	Keratin, type I cuticular Ha6 OS=Homo sapiens OX=9606 GN=KRT36 PE=2 SV=1	53354	4.9	45.38	2	1	0.08	3
273	sp|O76015	Keratin, type I cuticular Ha8 OS=Homo sapiens OX=9606 GN=KRT38 PE=1 SV=3	52044	4.79	45.38	2	1	0.17	3.3
273	sp|O76061	Stanniocalcin-2 OS=Homo sapiens OX=9606 GN=STC2 PE=1 SV=1	34083	6.93	32.01	2	1	0.13	2.6
273	sp|O94913	Pre-mRNA cleavage complex 2 protein Pcf11 OS=Homo sapiens OX=9606 GN=PCF11 PE=1 SV=3	173628	8.65	35.66	2	1	0.02	1
273	sp|P14136	Glial fibrillary acidic protein OS=Homo sapiens OX=9606 GN=GFAP PE=1 SV=1	49907	5.42	64.18	2	1	0.18	4.2
273	sp|P15291	Beta-1,4-galactosyltransferase 1 OS=Homo sapiens OX=9606 GN=B4GALT1 PE=1 SV=5	44291	8.88	49.27	2	1	0.2	9.3
273	sp|P16070	CD44 antigen OS=Homo sapiens OX=9606 GN=CD44 PE=1 SV=3	82001	5.13	55.64	2	1	0.05	3
273	sp|P19013	Keratin, type II cytoskeletal 4 OS=Homo sapiens OX=9606 GN=KRT4 PE=1 SV=4	57649	6.25	64.18	2	1	0.15	3.7
273	sp|P41271	Neuroblastoma suppressor of tumorigenicity 1 OS=Homo sapiens OX=9606 GN=NBL1 PE=1 SV=2	19965	5.15	54.84	2	1	0.23	3.9
273	sp|P50750	Cyclin-dependent kinase 9 OS=Homo sapiens OX=9606 GN=CDK9 PE=1 SV=3	43149	8.97	38.39	2	1	0.1	2.4
273	sp|Q02818	Nucleobindin-1 OS=Homo sapiens OX=9606 GN=NUCB1 PE=1 SV=4	53846	5.15	66.27	2	1	0.08	2.2
273	sp|Q14004	Cyclin-dependent kinase 13 OS=Homo sapiens OX=9606 GN=CDK13 PE=1 SV=2	165564	9.71	38.39	2	1	0.03	1.2
273	sp|Q5T9A4	ATPase family AAA domain-containing protein 3B OS=Homo sapiens OX=9606 GN=ATAD3B PE=1 SV=1	73098	9.3	42.24	2	1	0.12	1.2
273	sp|Q5XKE5	Keratin, type II cytoskeletal 79 OS=Homo sapiens OX=9606 GN=KRT79 PE=1 SV=2	58085	6.75	62.58	2	1	0.07	4.7
273	sp|Q6KB66	Keratin, type II cytoskeletal 80 OS=Homo sapiens OX=9606 GN=KRT80 PE=1 SV=2	51007	5.58	64.18	2	1	0.18	6
273	sp|Q7Z794	Keratin, type II cytoskeletal 1b OS=Homo sapiens OX=9606 GN=KRT77 PE=2 SV=3	62149	5.73	83.11	2	1	0.07	3.6
273	sp|Q8NEN0	Armadillo repeat-containing protein 2 OS=Homo sapiens OX=9606 GN=ARMC2 PE=2 SV=4	98060	8.53	47.07	2	1	0.04	1.8
273	sp|Q92764	Keratin, type I cuticular Ha5 OS=Homo sapiens OX=9606 GN=KRT35 PE=2 SV=5	51640	4.85	45.38	2	1	0.08	3.1
273	sp|Q99456	Keratin, type I cytoskeletal 12 OS=Homo sapiens OX=9606 GN=KRT12 PE=1 SV=1	53592	4.7	43.03	2	1	0.17	3.2
273	sp|Q9NYV4	Cyclin-dependent kinase 12 OS=Homo sapiens OX=9606 GN=CDK12 PE=1 SV=2	164738	9.46	38.39	2	1	0.03	1.1
273	sp|Q9UM22	Mammalian ependymin-related protein 1 OS=Homo sapiens OX=9606 GN=EPDR1 PE=1 SV=2	25877	6.32	50.16	2	1	0.17	4.9
361	sp|P02768	Serum albumin OS=Homo sapiens OX=9606 GN=ALB PE=1 SV=2	71317	5.92	9205.82	1237	133	419.26	90.6
361	sp|P01024	Complement C3 OS=Homo sapiens OX=9606 GN=C3 PE=1 SV=2	188569	6.02	13841.6	835	207	44.08	82.4
361	sp|P36955	Pigment epithelium-derived factor OS=Homo sapiens OX=9606 GN=SERPINF1 PE=1 SV=4	46454	5.97	4810.67	753	72	187.22	86.4
361	sp|P10745	Retinol-binding protein 3 OS=Homo sapiens OX=9606 GN=RBP3 PE=1 SV=2	135734	4.98	8893.65	732	118	10.18	82.3
361	sp|P02766	Transthyretin OS=Homo sapiens OX=9606 GN=TTR PE=1 SV=1	15991	5.52	3060.5	704	36	270.6	80.3
361	sp|P0C0L4	Complement C4-A OS=Homo sapiens OX=9606 GN=C4A PE=1 SV=2	194261	6.65	9125.04	671	132	11.45	70.9
361	sp|P0C0L5	Complement C4-B OS=Homo sapiens OX=9606 GN=C4B PE=1 SV=2	194170	6.89	9203.88	669	132	11.21	70.3
361	sp|P00450	Ceruloplasmin OS=Homo sapiens OX=9606 GN=CP PE=1 SV=1	122983	5.44	7707.45	485	114	14.88	71.3
361	sp|P41222	Prostaglandin-H2 D-isomerase OS=Homo sapiens OX=9606 GN=PTGDS PE=1 SV=1	21243	7.66	1728.38	419	22	25.63	73.7
361	sp|P02790	Hemopexin OS=Homo sapiens OX=9606 GN=HPX PE=1 SV=2	52385	6.55	3576.28	377	58	59.41	76.6
361	sp|P01008	Antithrombin-III OS=Homo sapiens OX=9606 GN=SERPINC1 PE=1 SV=1	53025	6.32	3443.58	326	56	44.44	68.1
361	sp|P02769	Serum albumin (Laboratory-Cont) OS=Bos taurus GN=ALB PE=1 SV=4	71244	5.82	3488.31	282	55	17.25	74
361	sp|P01011	Alpha-1-antichymotrypsin OS=Homo sapiens OX=9606 GN=SERPINA3 PE=1 SV=2	47792	5.33	3350.85	277	51	56.8	64.1
361	sp|P02774	Vitamin D-binding protein OS=Homo sapiens OX=9606 GN=GC PE=1 SV=2	54480	5.32	3910.31	264	56	29.35	75.3
361	sp|P10909	Clusterin OS=Homo sapiens OX=9606 GN=CLU PE=1 SV=1	53031	5.89	2330.34	229	35	11.09	48.8
361	sp|P04217	Alpha-1B-glycoprotein OS=Homo sapiens OX=9606 GN=A1BG PE=1 SV=4	54790	5.56	2183.97	175	30	5.1	61.8
361	sp|P05155	Plasma protease C1 inhibitor OS=Homo sapiens OX=9606 GN=SERPING1 PE=1 SV=2	55347	6.09	2257.58	172	34	8.38	44.8
361	sp|P00751	Complement factor B OS=Homo sapiens OX=9606 GN=CFB PE=1 SV=2	86847	6.67	3062.9	152	51	9.87	59.9
361	sp|P02647	Apolipoprotein A-I OS=Homo sapiens OX=9606 GN=APOA1 PE=1 SV=1	30759	5.56	2242.94	152	37	240.04	76.4
361	sp|O94985	Calsyntenin-1 OS=Homo sapiens OX=9606 GN=CLSTN1 PE=1 SV=1	110978	4.81	3031.8	149	48	5.47	53.4
361	sp|P06396	Gelsolin OS=Homo sapiens OX=9606 GN=GSN PE=1 SV=1	86043	5.9	3726.9	146	52	9.59	59
361	sp|P07339	Cathepsin D OS=Homo sapiens OX=9606 GN=CTSD PE=1 SV=1	45037	6.1	2442.33	131	36	23.68	65.3
361	sp|P02787	Serotransferrin OS=Homo sapiens OX=9606 GN=TF PE=1 SV=3	79294	6.81	3536.02	124	59	11.94	66.5
361	sp|P01019	Angiotensinogen OS=Homo sapiens OX=9606 GN=AGT PE=1 SV=1	53406	5.87	2276.81	123	33	5.92	59
361	sp|Q06481	Amyloid-like protein 2 OS=Homo sapiens OX=9606 GN=APLP2 PE=1 SV=2	87927	4.73	2524.7	117	38	4.46	40
361	sp|P02765	Alpha-2-HS-glycoprotein OS=Homo sapiens OX=9606 GN=AHSG PE=1 SV=2	40114	5.43	1629.12	117	23	7.68	49.6
361	sp|P01009	Alpha-1-antitrypsin OS=Homo sapiens OX=9606 GN=SERPINA1 PE=1 SV=3	46878	5.37	2165.52	115	34	17.34	65.1
361	sp|Q14624	Inter-alpha-trypsin inhibitor heavy chain H4 OS=Homo sapiens OX=9606 GN=ITIH4 PE=1 SV=4	103521	6.51	2681.62	102	44	4.37	48.9
361	sp|P00747	Plasminogen OS=Homo sapiens OX=9606 GN=PLG PE=1 SV=2	93247	7.04	2281.59	93	38	4.92	54.7
361	sp|P01042	Kininogen-1 OS=Homo sapiens OX=9606 GN=KNG1 PE=1 SV=2	72996	6.34	1685.79	92	28	3.37	34.5
361	sp|Q9UBP4	Dickkopf-related protein 3 OS=Homo sapiens OX=9606 GN=DKK3 PE=1 SV=2	39563	4.59	1212.92	91	17	3.78	43.7
361	sp|P02649	Apolipoprotein E OS=Homo sapiens OX=9606 GN=APOE PE=1 SV=1	36246	5.65	2319.59	90	33	16.08	73.8
361	sp|Q13822	Ectonucleotide pyrophosphatase/phosphodiesterase family member 2 OS=Homo sapiens OX=9606 GN=ENPP2 PE=1 SV=3	100811	7.14	1954.83	89	35	4.63	49.7
361	sp|P43652	Afamin OS=Homo sapiens OX=9606 GN=AFM PE=1 SV=1	70963	5.64	1540.36	87	26	4.76	50.8
361	sp|P22352	Glutathione peroxidase 3 OS=Homo sapiens OX=9606 GN=GPX3 PE=1 SV=2	25765	8.26	733.76	85	11	9.92	42.5
361	sp|P06727	Apolipoprotein A-IV OS=Homo sapiens OX=9606 GN=APOA4 PE=1 SV=3	45371	5.28	2157.46	77	35	21.01	59.6
361	sp|P01034	Cystatin-C OS=Homo sapiens OX=9606 GN=CST3 PE=1 SV=1	16017	9	1061.89	74	15	11.77	56.8
361	sp|Q9Y6R7	IgGFc-binding protein OS=Homo sapiens OX=9606 GN=FCGBP PE=1 SV=3	596443	5.14	2351.18	73	41	0.34	11.3
361	sp|P25311	Zinc-alpha-2-glycoprotein OS=Homo sapiens OX=9606 GN=AZGP1 PE=1 SV=2	34465	5.71	1689.58	72	29	18.92	63.8
361	sp|P02753	Retinol-binding protein 4 OS=Homo sapiens OX=9606 GN=RBP4 PE=1 SV=3	23337	5.76	1116.12	70	16	10.73	73.6
361	sp|P05156	Complement factor I OS=Homo sapiens OX=9606 GN=CFI PE=1 SV=2	68102	7.72	1775.88	69	30	4.82	47.7
361	sp|P16870	Carboxypeptidase E OS=Homo sapiens OX=9606 GN=CPE PE=1 SV=1	53516	5.03	1651.75	66	27	6.45	63.7
361	sp|P01031	Complement C5 OS=Homo sapiens OX=9606 GN=C5 PE=1 SV=4	189897	6.11	2205.96	65	42	1.92	35.4
361	sp|Q12805	EGF-containing fibulin-like extracellular matrix protein 1 OS=Homo sapiens OX=9606 GN=EFEMP1 PE=1 SV=2	56885	4.95	1344.41	65	20	3.95	41.4
361	sp|O14773	Tripeptidyl-peptidase 1 OS=Homo sapiens OX=9606 GN=TPP1 PE=1 SV=2	61723	6.01	1864.11	63	25	2.82	48.8
361	sp|P04264	Keratin, type II cytoskeletal 1 OS=Homo sapiens OX=9606 GN=KRT1 PE=1 SV=6	66170	8.15	1759.72	62	28	5.13	43.2
361	sp|P02750	Leucine-rich alpha-2-glycoprotein OS=Homo sapiens OX=9606 GN=LRG1 PE=1 SV=2	38382	6.45	1116.18	60	17	5.2	55.3
361	sp|P36222	Chitinase-3-like protein 1 OS=Homo sapiens OX=9606 GN=CHI3L1 PE=1 SV=2	42998	8.69	1444.09	59	22	5.83	49.3
361	sp|P08697	Alpha-2-antiplasmin OS=Homo sapiens OX=9606 GN=SERPINF2 PE=1 SV=3	54873	5.87	1371.4	57	22	3.52	51.5
361	sp|P00734	Prothrombin OS=Homo sapiens OX=9606 GN=F2 PE=1 SV=2	71475	5.64	1883.45	55	29	5.38	48.7
361	sp|O75326	Semaphorin-7A OS=Homo sapiens OX=9606 GN=SEMA7A PE=1 SV=1	75860	7.57	1705.94	55	27	4.15	50.6
361	sp|P04196	Histidine-rich glycoprotein OS=Homo sapiens OX=9606 GN=HRG PE=1 SV=1	60510	7.09	1294.72	55	20	2.42	29.3
361	sp|P19823	Inter-alpha-trypsin inhibitor heavy chain H2 OS=Homo sapiens OX=9606 GN=ITIH2 PE=1 SV=2	106853	6.4	1609.38	54	27	1.64	35.5
361	sp|P05543	Thyroxine-binding globulin OS=Homo sapiens OX=9606 GN=SERPINA7 PE=1 SV=2	46637	5.87	1365.02	53	22	6.67	57.6
361	sp|P08603	Complement factor H OS=Homo sapiens OX=9606 GN=CFH PE=1 SV=4	143680	6.21	1672.54	52	31	1.91	40.7
361	sp|Q92823	Neuronal cell adhesion molecule OS=Homo sapiens OX=9606 GN=NRCAM PE=1 SV=3	144655	5.45	1703.74	51	29	1.58	32.6
361	sp|Q8N475	Follistatin-related protein 5 OS=Homo sapiens OX=9606 GN=FSTL5 PE=2 SV=2	97002	5.61	1719.53	50	29	2.6	41.9
361	sp|P19827	Inter-alpha-trypsin inhibitor heavy chain H1 OS=Homo sapiens OX=9606 GN=ITIH1 PE=1 SV=3	101782	6.31	1605.94	50	28	2	43.6
361	sp|P05067	Amyloid-beta A4 protein OS=Homo sapiens OX=9606 GN=APP PE=1 SV=3	87914	4.73	1044.5	48	20	1.82	29.2
361	sp|P08185	Corticosteroid-binding globulin OS=Homo sapiens OX=9606 GN=SERPINA6 PE=1 SV=1	45283	5.64	929.39	47	14	2.92	48.6
361	sp|Q96PD5	N-acetylmuramoyl-L-alanine amidase OS=Homo sapiens OX=9606 GN=PGLYRP2 PE=1 SV=1	62748	7.25	1492.66	45	22	2.74	50.7
361	sp|Q9Y5W5	Wnt inhibitory factor 1 OS=Homo sapiens OX=9606 GN=WIF1 PE=1 SV=3	43381	7.83	683.64	45	12	1.85	32.7
361	sp|P13645	Keratin, type I cytoskeletal 10 OS=Homo sapiens OX=9606 GN=KRT10 PE=1 SV=6	59020	5.13	1348.57	44	22	4.76	45.9
361	sp|Q9NQ79	Cartilage acidic protein 1 OS=Homo sapiens OX=9606 GN=CRTAC1 PE=1 SV=2	72174	4.95	1241.43	44	21	2.34	41.5
361	sp|P02748	Complement component C9 OS=Homo sapiens OX=9606 GN=C9 PE=1 SV=2	64615	5.43	1083.67	44	17	2.6	34.2
361	sp|Q9UBM4	Opticin OS=Homo sapiens OX=9606 GN=OPTC PE=1 SV=1	37579	5.39	1150.12	44	17	6.18	50.6
361	sp|P29622	Kallistatin OS=Homo sapiens OX=9606 GN=SERPINA4 PE=1 SV=3	48682	7.33	1178.51	43	21	6.65	63
361	sp|Q12860	Contactin-1 OS=Homo sapiens OX=9606 GN=CNTN1 PE=1 SV=1	114104	5.62	1477.85	42	25	1.57	33
361	sp|P43251	Biotinidase OS=Homo sapiens OX=9606 GN=BTD PE=1 SV=2	62006	5.81	948.98	42	14	1.91	34.1
361	sp|Q9HCB6	Spondin-1 OS=Homo sapiens OX=9606 GN=SPON1 PE=1 SV=2	93537	5.85	1251.16	41	22	1.77	30.9
361	sp|O43505	Beta-1,4-glucuronyltransferase 1 OS=Homo sapiens OX=9606 GN=B4GAT1 PE=1 SV=1	47545	6.77	1010.77	41	17	3.78	46
361	sp|Q14515	SPARC-like protein 1 OS=Homo sapiens OX=9606 GN=SPARCL1 PE=1 SV=2	76017	4.71	1693.74	40	26	2.5	38.9
361	sp|P51884	Lumican OS=Homo sapiens OX=9606 GN=LUM PE=1 SV=2	38747	6.16	1009.51	40	20	6.55	46.7
361	sp|P35527	Keratin, type I cytoskeletal 9 OS=Homo sapiens OX=9606 GN=KRT9 PE=1 SV=3	62255	5.14	1455.69	39	19	2.53	48
361	sp|Q9Y4C0	Neurexin-3 OS=Homo sapiens OX=9606 GN=NRXN3 PE=1 SV=4	182651	5.33	1448.81	38	26	1.17	28.2
361	sp|P35908	Keratin, type II cytoskeletal 2 epidermal OS=Homo sapiens OX=9606 GN=KRT2 PE=1 SV=2	65678	8.07	1429.19	38	24	3.83	49.9
361	sp|Q8IZJ3	C3 and PZP-like alpha-2-macroglobulin domain-containing protein 8 OS=Homo sapiens OX=9606 GN=CPAMD8 PE=1 SV=2	208624	6	1394.75	36	25	1.13	25.9
361	sp|Q08380	Galectin-3-binding protein OS=Homo sapiens OX=9606 GN=LGALS3BP PE=1 SV=1	66202	5.13	989.12	36	17	1.9	31.8
361	sp|P02749	Beta-2-glycoprotein 1 OS=Homo sapiens OX=9606 GN=APOH PE=1 SV=3	39584	8.34	808.16	36	13	4.86	60.9
361	sp|P05546	Heparin cofactor 2 OS=Homo sapiens OX=9606 GN=SERPIND1 PE=1 SV=3	57205	6.41	925.34	35	18	2.95	41.1
361	sp|P13591	Neural cell adhesion molecule 1 OS=Homo sapiens OX=9606 GN=NCAM1 PE=1 SV=3	95370	4.79	1113.93	34	20	1.49	31.7
361	sp|P06681	Complement C2 OS=Homo sapiens OX=9606 GN=C2 PE=1 SV=2	84583	7.23	1092.28	34	19	2.08	29.8
361	sp|P04004	Vitronectin OS=Homo sapiens OX=9606 GN=VTN PE=1 SV=1	55069	5.55	782.49	33	14	2.32	28
361	sp|Q7Z7G0	Target of Nesh-SH3 OS=Homo sapiens OX=9606 GN=ABI3BP PE=1 SV=1	119253	9.48	993.51	32	17	1.01	23.3
361	sp|Q99574	Neuroserpin OS=Homo sapiens OX=9606 GN=SERPINI1 PE=1 SV=1	46397	4.84	846.5	32	14	3.54	41.7
361	sp|O00391	Sulfhydryl oxidase 1 OS=Homo sapiens OX=9606 GN=QSOX1 PE=1 SV=3	83324	9.13	957.59	30	18	1.45	28.5
361	sp|P51693	Amyloid-like protein 1 OS=Homo sapiens OX=9606 GN=APLP1 PE=1 SV=3	72815	5.54	867.82	30	14	1.63	23.2
361	sp|P13611	Versican core protein OS=Homo sapiens OX=9606 GN=VCAN PE=1 SV=3	374585	4.43	802.6	30	12	0.17	5.2
361	sp|P09871	Complement C1s subcomponent OS=Homo sapiens OX=9606 GN=C1S PE=1 SV=1	78174	4.86	1021.29	29	16	2.21	41.6
361	sp|P00736	Complement C1r subcomponent OS=Homo sapiens OX=9606 GN=C1R PE=1 SV=2	81606	5.82	1039.59	28	18	1.76	37
361	sp|P35858	Insulin-like growth factor-binding protein complex acid labile subunit OS=Homo sapiens OX=9606 GN=IGFALS PE=1 SV=1	66735	6.33	798.63	28	14	2.05	36.9
361	sp|P02760	Protein AMBP OS=Homo sapiens OX=9606 GN=AMBP PE=1 SV=1	39886	5.95	713.89	28	11	2.12	39.5
361	sp|O00533	Neural cell adhesion molecule L1-like protein OS=Homo sapiens OX=9606 GN=CHL1 PE=1 SV=4	136070	5.51	922.17	27	18	0.9	23.5
361	sp|P08571	Monocyte differentiation antigen CD14 OS=Homo sapiens OX=9606 GN=CD14 PE=1 SV=2	40678	5.84	865.15	25	11	2.05	44.8
361	sp|O15537	Retinoschisin OS=Homo sapiens OX=9606 GN=RS1 PE=1 SV=2	26146	5.51	506.38	25	9	3.79	40.2
361	sp|P01857	Immunoglobulin heavy constant gamma 1 OS=Homo sapiens OX=9606 GN=IGHG1 PE=1 SV=1	36596	8.46	611.29	24	11	2.45	47
361	sp|P15586	N-acetylglucosamine-6-sulfatase OS=Homo sapiens OX=9606 GN=GNS PE=1 SV=3	62840	8.6	602.77	24	11	1.2	22.1
361	sp|P01023	Alpha-2-macroglobulin OS=Homo sapiens OX=9606 GN=A2M PE=1 SV=3	164613	6.03	1029.13	23	20	0.74	20.9
361	sp|P10643	Complement component C7 OS=Homo sapiens OX=9606 GN=C7 PE=1 SV=2	96650	6.09	814.98	23	14	0.99	20.8
361	sp|P12109	Collagen alpha-1(VI) chain OS=Homo sapiens OX=9606 GN=COL6A1 PE=1 SV=3	109602	5.26	694.35	23	14	1.13	26.2
361	sp|P07225	Vitamin K-dependent protein S OS=Homo sapiens OX=9606 GN=PROS1 PE=1 SV=1	77127	5.48	818.4	23	13	1.12	26.2
361	sp|P07686	Beta-hexosaminidase subunit beta OS=Homo sapiens OX=9606 GN=HEXB PE=1 SV=3	63527	6.29	637.55	23	13	1.84	30.2
361	sp|P22304	Iduronate 2-sulfatase OS=Homo sapiens OX=9606 GN=IDS PE=1 SV=1	62233	5.21	785.83	22	14	1.37	34
361	sp|Q9UHL4	Dipeptidyl peptidase 2 OS=Homo sapiens OX=9606 GN=DPP7 PE=1 SV=3	54763	5.91	789.31	22	14	2.61	48.6
361	sp|Q92520	Protein FAM3C OS=Homo sapiens OX=9606 GN=FAM3C PE=1 SV=1	24950	8.52	805.17	22	11	5.09	49.8
361	sp|Q9BXJ4	Complement C1q tumor necrosis factor-related protein 3 OS=Homo sapiens OX=9606 GN=C1QTNF3 PE=1 SV=1	27262	6.04	200.85	22	4	0.83	16.3
361	sp|Q99972	Myocilin OS=Homo sapiens OX=9606 GN=MYOC PE=1 SV=2	57450	5.44	847.25	21	16	3.86	45
361	sp|P06865	Beta-hexosaminidase subunit alpha OS=Homo sapiens OX=9606 GN=HEXA PE=1 SV=2	61120	5.04	728.03	21	14	2.16	32.3
361	sp|O14594	Neurocan core protein OS=Homo sapiens OX=9606 GN=NCAN PE=1 SV=3	144942	5.22	626.2	21	12	0.49	11.5
361	sp|P08253	72 kDa type IV collagenase OS=Homo sapiens OX=9606 GN=MMP2 PE=1 SV=2	74918	5.26	773.33	20	16	1.7	38
361	sp|P98164	Low-density lipoprotein receptor-related protein 2 OS=Homo sapiens OX=9606 GN=LRP2 PE=1 SV=3	540376	4.89	701.49	20	13	0.14	3.8
361	sp|P05154	Plasma serine protease inhibitor OS=Homo sapiens OX=9606 GN=SERPINA5 PE=1 SV=3	45760	9.3	565.19	20	9	1.95	31.3
361	sp|Q03591	Complement factor H-related protein 1 OS=Homo sapiens OX=9606 GN=CFHR1 PE=1 SV=2	38766	7.38	647.72	20	9	1.9	35.5
361	sp|P05452	Tetranectin OS=Homo sapiens OX=9606 GN=CLEC3B PE=1 SV=3	22921	5.52	651.83	19	10	6.18	60.4
361	sp|P23142	Fibulin-1 OS=Homo sapiens OX=9606 GN=FBLN1 PE=1 SV=4	81268	5.07	517.21	19	9	0.66	16.8
361	sp|Q92752	Tenascin-R OS=Homo sapiens OX=9606 GN=TNR PE=1 SV=3	151805	4.71	1001.48	18	16	0.73	17.4
361	sp|P07358	Complement component C8 beta chain OS=Homo sapiens OX=9606 GN=C8B PE=1 SV=3	68714	8.5	613.5	18	13	1.19	23.5
361	sp|P01834	Immunoglobulin kappa constant OS=Homo sapiens OX=9606 GN=IGKC PE=1 SV=2	11929	6.11	621.07	18	9	6.71	79.4
361	sp|Q13449	Limbic system-associated membrane protein OS=Homo sapiens OX=9606 GN=LSAMP PE=1 SV=2	37883	6.55	405.65	18	7	1.39	29
361	sp|Q08629	Testican-1 OS=Homo sapiens OX=9606 GN=SPOCK1 PE=1 SV=1	50518	5.74	242.73	18	4	0.51	11.8
361	sp|P98160	Basement membrane-specific heparan sulfate proteoglycan core protein OS=Homo sapiens OX=9606 GN=HSPG2 PE=1 SV=4	479253	6.06	805.87	17	15	0.19	5.6
361	sp|Q86UX2	Inter-alpha-trypsin inhibitor heavy chain H5 OS=Homo sapiens OX=9606 GN=ITIH5 PE=2 SV=2	105025	8.47	664.37	17	14	1.29	26.8
361	sp|Q6MZW2	Follistatin-related protein 4 OS=Homo sapiens OX=9606 GN=FSTL4 PE=2 SV=3	94291	5.88	691.96	17	13	1.11	24.3
361	sp|P13671	Complement component C6 OS=Homo sapiens OX=9606 GN=C6 PE=1 SV=3	108367	6.39	721.05	17	12	0.84	25.5
361	sp|Q96KN2	Beta-Ala-His dipeptidase OS=Homo sapiens OX=9606 GN=CNDP1 PE=1 SV=4	56784	5.14	585.2	17	11	1.98	33.3
361	sp|P00748	Coagulation factor XII OS=Homo sapiens OX=9606 GN=F12 PE=1 SV=3	70029	8.04	553.45	17	10	0.92	25.4
361	sp|Q13510	Acid ceramidase OS=Homo sapiens OX=9606 GN=ASAH1 PE=1 SV=5	45087	7.52	527.57	17	10	2.29	42.3
361	sp|P61916	NPC intracellular cholesterol transporter 2 OS=Homo sapiens OX=9606 GN=NPC2 PE=1 SV=1	16902	7.56	404.41	17	8	10.2	51.7
361	sp|P55058	Phospholipid transfer protein OS=Homo sapiens OX=9606 GN=PLTP PE=1 SV=1	54933	6.53	513.21	16	10	1.29	32.9
361	sp|P08294	Extracellular superoxide dismutase [Cu-Zn] OS=Homo sapiens OX=9606 GN=SOD3 PE=1 SV=2	26291	6.14	521.57	16	8	2.49	42.9
361	sp|P23471	Receptor-type tyrosine-protein phosphatase zeta OS=Homo sapiens OX=9606 GN=PTPRZ1 PE=1 SV=4	255683	4.76	409.43	16	8	0.14	3.5
361	sp|Q53EL9	Seizure protein 6 homolog OS=Homo sapiens OX=9606 GN=SEZ6 PE=1 SV=2	108840	5.16	358.86	15	8	0.52	14
361	sp|P07858	Cathepsin B OS=Homo sapiens OX=9606 GN=CTSB PE=1 SV=3	38766	5.88	475.89	14	10	2.22	35.7
361	sp|Q96GW7	Brevican core protein OS=Homo sapiens OX=9606 GN=BCAN PE=1 SV=2	100539	4.57	391.97	14	10	0.51	8.3
361	sp|P04259	Keratin, type II cytoskeletal 6B OS=Homo sapiens OX=9606 GN=KRT6B PE=1 SV=5	60315	8.09	310.4	14	6	0.73	13.5
361	sp|A8MV23	Serpin E3 OS=Homo sapiens OX=9606 GN=SERPINE3 PE=2 SV=2	47332	6.7	546.81	13	11	1.39	20
361	sp|P19022	Cadherin-2 OS=Homo sapiens OX=9606 GN=CDH2 PE=1 SV=4	100203	4.64	460.02	13	9	0.45	15.9
361	sp|P05090	Apolipoprotein D OS=Homo sapiens OX=9606 GN=APOD PE=1 SV=1	21547	5.06	364.89	13	7	2.78	33.3
361	sp|P07602	Prosaposin OS=Homo sapiens OX=9606 GN=PSAP PE=1 SV=2	59899	5.06	380.58	13	7	0.62	14.9
361	sp|P36980	Complement factor H-related protein 2 OS=Homo sapiens OX=9606 GN=CFHR2 PE=1 SV=1	31543	6	498.58	13	7	1.49	33
361	sp|Q9HAT2	Sialate O-acetylesterase OS=Homo sapiens OX=9606 GN=SIAE PE=1 SV=1	58961	6.93	420.94	13	7	0.88	26.6
361	sp|Q92765	Secreted frizzled-related protein 3 OS=Homo sapiens OX=9606 GN=FRZB PE=1 SV=2	37257	8.81	375.4	13	6	0.94	19.7
361	sp|Q16610	Extracellular matrix protein 1 OS=Homo sapiens OX=9606 GN=ECM1 PE=1 SV=2	62232	6.25	460.78	12	9	1.08	29.1
361	sp|Q6EMK4	Vasorin OS=Homo sapiens OX=9606 GN=VASN PE=1 SV=1	72751	7.16	684.21	12	9	0.58	21
361	sp|P27169	Serum paraoxonase/arylesterase 1 OS=Homo sapiens OX=9606 GN=PON1 PE=1 SV=3	39877	5.08	416.71	12	8	1.29	27.9
361	sp|Q9BY67	Cell adhesion molecule 1 OS=Homo sapiens OX=9606 GN=CADM1 PE=1 SV=2	48935	4.94	480.92	12	8	1.14	32.4
361	sp|Q86UD1	Out at first protein homolog OS=Homo sapiens OX=9606 GN=OAF PE=2 SV=1	31239	6.39	415.86	12	7	1.52	34.4
361	sp|Q96IY4	Carboxypeptidase B2 OS=Homo sapiens OX=9606 GN=CPB2 PE=1 SV=2	48964	7.61	325	12	7	0.96	24.6
361	sp|P01860	Immunoglobulin heavy constant gamma 3 OS=Homo sapiens OX=9606 GN=IGHG3 PE=1 SV=2	42287	8.23	318.04	12	6	0.98	22
361	sp|P01033	Metalloproteinase inhibitor 1 OS=Homo sapiens OX=9606 GN=TIMP1 PE=1 SV=1	23840	8.46	255.18	12	4	0.99	30
361	sp|O15031	Plexin-B2 OS=Homo sapiens OX=9606 GN=PLXNB2 PE=1 SV=3	207734	5.85	509.78	11	10	0.25	7.7
361	sp|P02746	Complement C1q subcomponent subunit B OS=Homo sapiens OX=9606 GN=C1QB PE=1 SV=3	26933	8.83	462.63	11	8	2.38	37.5
361	sp|P00746	Complement factor D OS=Homo sapiens OX=9606 GN=CFD PE=1 SV=5	27529	7.64	369.83	11	7	3.45	44.3
361	sp|P02747	Complement C1q subcomponent subunit C OS=Homo sapiens OX=9606 GN=C1QC PE=1 SV=3	25985	8.61	414.96	11	7	1.58	25.3
361	sp|Q96S96	Phosphatidylethanolamine-binding protein 4 OS=Homo sapiens OX=9606 GN=PEBP4 PE=1 SV=3	26002	6.08	438.83	11	7	2.02	48
361	sp|Q9BXP8	Pappalysin-2 OS=Homo sapiens OX=9606 GN=PAPPA2 PE=1 SV=4	203486	5.26	356.11	11	7	0.2	6.9
361	sp|P07711	Cathepsin L1 OS=Homo sapiens OX=9606 GN=CTSL PE=1 SV=2	37996	5.31	321.51	11	6	1.14	27.6
361	sp|Q9Y646	Carboxypeptidase Q OS=Homo sapiens OX=9606 GN=CPQ PE=1 SV=1	52083	5.79	459.12	11	6	1.04	24.8
361	sp|Q12841	Follistatin-related protein 1 OS=Homo sapiens OX=9606 GN=FSTL1 PE=1 SV=1	36103	5.39	230.1	11	5	0.98	18.2
361	sp|Q9BQ16	Testican-3 OS=Homo sapiens OX=9606 GN=SPOCK3 PE=1 SV=2	50937	4.79	229.14	11	4	0.38	10.3
361	sp|P10451	Osteopontin OS=Homo sapiens OX=9606 GN=SPP1 PE=1 SV=1	35572	4.37	229.3	11	3	0.59	17.5
361	sp|P10586	Receptor-type tyrosine-protein phosphatase F OS=Homo sapiens OX=9606 GN=PTPRF PE=1 SV=2	213942	5.93	471.26	10	9	0.24	7.9
361	sp|Q92859	Neogenin OS=Homo sapiens OX=9606 GN=NEO1 PE=1 SV=2	160658	6.08	461.8	10	9	0.4	10.9
361	sp|P13647	Keratin, type II cytoskeletal 5 OS=Homo sapiens OX=9606 GN=KRT5 PE=1 SV=3	62568	7.59	384.5	10	8	0.94	17.8
361	sp|P01859	Immunoglobulin heavy constant gamma 2 OS=Homo sapiens OX=9606 GN=IGHG2 PE=1 SV=2	36505	7.66	332.36	10	7	1.47	30.7
361	sp|P07357	Complement component C8 alpha chain OS=Homo sapiens OX=9606 GN=C8A PE=1 SV=2	66832	6.07	377.41	10	7	0.64	13.9
361	sp|P07360	Complement component C8 gamma chain OS=Homo sapiens OX=9606 GN=C8G PE=1 SV=3	22435	8.49	419.76	10	7	2.59	51
361	sp|P60174	Triosephosphate isomerase OS=Homo sapiens OX=9606 GN=TPI1 PE=1 SV=3	31057	5.65	426.77	10	7	2.76	55.6
361	sp|P10645	Chromogranin-A OS=Homo sapiens OX=9606 GN=CHGA PE=1 SV=7	50829	4.58	294.27	10	6	0.77	17.3
361	sp|P27797	Calreticulin OS=Homo sapiens OX=9606 GN=CALR PE=1 SV=1	48283	4.29	260.27	10	6	0.98	27.3
361	sp|P07998	Ribonuclease pancreatic OS=Homo sapiens OX=9606 GN=RNASE1 PE=1 SV=4	18089	9.1	227.07	10	4	1.47	48.1
361	sp|Q13332	Receptor-type tyrosine-protein phosphatase S OS=Homo sapiens OX=9606 GN=PTPRS PE=1 SV=3	218159	6.06	518.66	9	9	0.31	10.7
361	sp|P54802	Alpha-N-acetylglucosaminidase OS=Homo sapiens OX=9606 GN=NAGLU PE=1 SV=2	82670	6.2	438.98	9	8	0.57	20.2
361	sp|Q02246	Contactin-2 OS=Homo sapiens OX=9606 GN=CNTN2 PE=1 SV=1	114007	8.11	435.6	9	8	0.39	12.6
361	sp|O00462	Beta-mannosidase OS=Homo sapiens OX=9606 GN=MANBA PE=2 SV=3	101800	5.33	293.52	9	7	0.44	9.8
361	sp|P01876	Immunoglobulin heavy constant alpha 1 OS=Homo sapiens OX=9606 GN=IGHA1 PE=1 SV=2	38486	6.08	414.14	9	7	1.12	25.8
361	sp|Q6UX71	Plexin domain-containing protein 2 OS=Homo sapiens OX=9606 GN=PLXDC2 PE=1 SV=1	60116	5.99	391.42	9	7	0.99	23.4
361	sp|Q92820	Gamma-glutamyl hydrolase OS=Homo sapiens OX=9606 GN=GGH PE=1 SV=2	36340	6.67	352.05	9	7	1.78	35.2
361	sp|Q9ULB1	Neurexin-1 OS=Homo sapiens OX=9606 GN=NRXN1 PE=2 SV=1	164061	5.61	293.26	9	7	0.26	8.3
361	sp|P02458	Collagen alpha-1(II) chain OS=Homo sapiens OX=9606 GN=COL2A1 PE=1 SV=3	142782	6.58	365.1	9	6	0.26	4.2
361	sp|P02538	Keratin, type II cytoskeletal 6A OS=Homo sapiens OX=9606 GN=KRT6A PE=1 SV=3	60293	8.09	310.81	9	6	0.73	13.3
361	sp|P03952	Plasma kallikrein OS=Homo sapiens OX=9606 GN=KLKB1 PE=1 SV=1	73433	8.6	329.18	9	6	0.76	16
361	sp|P01861	Immunoglobulin heavy constant gamma 4 OS=Homo sapiens OX=9606 GN=IGHG4 PE=1 SV=1	36431	7.18	281.18	9	5	0.97	24.8
361	sp|P02533	Keratin, type I cytoskeletal 14 OS=Homo sapiens OX=9606 GN=KRT14 PE=1 SV=4	51872	5.09	228.02	9	5	0.61	11.4
361	sp|Q15904	V-type proton ATPase subunit S1 OS=Homo sapiens OX=9606 GN=ATP6AP1 PE=1 SV=2	52164	5.73	338.01	9	5	0.61	18.5
361	sp|O75629	Protein CREG1 OS=Homo sapiens OX=9606 GN=CREG1 PE=1 SV=1	24173	7.05	174.61	9	4	1.33	34.1
361	sp|O94856	Neurofascin OS=Homo sapiens OX=9606 GN=NFASC PE=1 SV=4	150789	6.24	353.93	8	8	0.35	9.9
361	sp|P14618	Pyruvate kinase PKM OS=Homo sapiens OX=9606 GN=PKM PE=1 SV=4	58470	7.96	435.43	8	8	1.34	27.7
361	sp|O00468	Agrin OS=Homo sapiens OX=9606 GN=AGRN PE=1 SV=6	225333	6.01	345.49	8	7	0.2	5.4
361	sp|O95428	Papilin OS=Homo sapiens OX=9606 GN=PAPLN PE=2 SV=4	141604	6.45	350.27	8	7	0.26	11.3
361	sp|P02751	Fibronectin OS=Homo sapiens OX=9606 GN=FN1 PE=1 SV=4	266052	5.46	333.91	8	7	0.19	4.9
361	sp|P60709	Actin, cytoplasmic 1 OS=Homo sapiens OX=9606 GN=ACTB PE=1 SV=1	42052	5.29	349.12	8	7	1.94	33.6
361	sp|Q06033	Inter-alpha-trypsin inhibitor heavy chain H3 OS=Homo sapiens OX=9606 GN=ITIH3 PE=1 SV=2	100072	5.49	389.98	8	7	0.45	16.6
361	sp|Q8WY21	VPS10 domain-containing receptor SorCS1 OS=Homo sapiens OX=9606 GN=SORCS1 PE=1 SV=3	130694	7.38	354.67	8	7	0.37	10.4
361	sp|O75882	Attractin OS=Homo sapiens OX=9606 GN=ATRN PE=1 SV=2	163450	7.24	298.67	8	6	0.36	9.1
361	sp|P23515	Oligodendrocyte-myelin glycoprotein OS=Homo sapiens OX=9606 GN=OMG PE=1 SV=2	50032	8.06	282.11	8	6	0.64	15.7
361	sp|P40189	Interleukin-6 receptor subunit beta OS=Homo sapiens OX=9606 GN=IL6ST PE=1 SV=2	104498	5.62	230.67	8	6	0.49	12.9
361	sp|Q8IWV2	Contactin-4 OS=Homo sapiens OX=9606 GN=CNTN4 PE=1 SV=1	114181	7.24	303.69	8	6	0.34	10.2
361	sp|Q8NHP8	Putative phospholipase B-like 2 OS=Homo sapiens OX=9606 GN=PLBD2 PE=1 SV=2	65886	6.34	191.7	8	5	0.46	9.5
361	sp|Q9NZP8	Complement C1r subcomponent-like protein OS=Homo sapiens OX=9606 GN=C1RL PE=1 SV=2	54206	6.75	309.3	8	5	0.46	12.1
361	sp|Q14055	Collagen alpha-2(IX) chain OS=Homo sapiens OX=9606 GN=COL9A2 PE=1 SV=2	65319	9.23	302.01	8	4	0.21	5.7
361	sp|P49788	Retinoic acid receptor responder protein 1 OS=Homo sapiens OX=9606 GN=RARRES1 PE=1 SV=2	33549	8.74	173.43	8	3	0.85	18
361	sp|O75787	Renin receptor OS=Homo sapiens OX=9606 GN=ATP6AP2 PE=1 SV=2	38983	5.76	348.57	7	7	1.33	27.7
361	sp|P12259	Coagulation factor V OS=Homo sapiens OX=9606 GN=F5 PE=1 SV=4	252686	5.68	312.29	7	7	0.14	5
361	sp|P80108	Phosphatidylinositol-glycan-specific phospholipase D OS=Homo sapiens OX=9606 GN=GPLD1 PE=1 SV=3	92905	5.91	371.09	7	7	0.43	12.5
361	sp|P01877	Immunoglobulin heavy constant alpha 2 OS=Homo sapiens OX=9606 GN=IGHA2 PE=1 SV=4	37366	5.85	332.73	7	6	0.94	23.5
361	sp|P50897	Palmitoyl-protein thioesterase 1 OS=Homo sapiens OX=9606 GN=PPT1 PE=1 SV=1	34627	6.07	304.5	7	6	1.04	26.1
361	sp|Q15582	Transforming growth factor-beta-induced protein ig-h3 OS=Homo sapiens OX=9606 GN=TGFBI PE=1 SV=1	75261	7.62	233.09	7	6	0.64	18.3
361	sp|Q16270	Insulin-like growth factor-binding protein 7 OS=Homo sapiens OX=9606 GN=IGFBP7 PE=1 SV=1	30138	8.25	304.56	7	6	1.26	27
361	sp|P20933	N(4)-(beta-N-acetylglucosaminyl)-L-asparaginase OS=Homo sapiens OX=9606 GN=AGA PE=1 SV=2	37812	5.86	285.34	7	5	0.92	25.1
361	sp|P22914	Gamma-crystallin S OS=Homo sapiens OX=9606 GN=CRYGS PE=1 SV=4	21392	6.44	227.48	7	5	5.76	47.8
361	sp|P33908	Mannosyl-oligosaccharide 1,2-alpha-mannosidase IA OS=Homo sapiens OX=9606 GN=MAN1A1 PE=1 SV=3	73150	6.04	257.65	7	5	0.49	11.2
361	sp|P48058	Glutamate receptor 4 OS=Homo sapiens OX=9606 GN=GRIA4 PE=1 SV=2	101548	8.32	282.93	7	5	0.28	8.2
361	sp|Q9P2S2	Neurexin-2 OS=Homo sapiens OX=9606 GN=NRXN2 PE=2 SV=1	186975	5.61	229.9	7	5	0.22	6.7
361	sp|Q9P121	Neurotrimin OS=Homo sapiens OX=9606 GN=NTM PE=1 SV=1	38518	7.98	216.18	7	4	1.12	25
361	sp|Q9UM22	Mammalian ependymin-related protein 1 OS=Homo sapiens OX=9606 GN=EPDR1 PE=1 SV=2	25877	6.32	199.88	7	4	1.21	22.3
361	sp|Q16769	Glutaminyl-peptide cyclotransferase OS=Homo sapiens OX=9606 GN=QPCT PE=1 SV=1	40965	6.12	169.52	7	3	1.02	19.4
361	sp|P00761	Trypsin (Laboratory-Cont) OS=Sus scrofa PE=1 SV=1	25078	7	97.89	7	2	0.39	7.8
361	sp|O95568	Histidine protein methyltransferase 1 homolog OS=Homo sapiens OX=9606 GN=METTL18 PE=1 SV=1	42464	6.29	57.34	7	1	0.1	3.8
361	sp|Q9BUH8	Brain-enriched guanylate kinase-associated protein OS=Homo sapiens OX=9606 GN=BEGAIN PE=1 SV=1	65390	5.4	44.31	7	1	0.07	2.4
361	sp|P02652	Apolipoprotein A-II OS=Homo sapiens OX=9606 GN=APOA2 PE=1 SV=1	11282	6.26	332.48	6	6	11.13	64
361	sp|P39060	Collagen alpha-1(XVIII) chain OS=Homo sapiens OX=9606 GN=COL18A1 PE=1 SV=5	179389	5.67	347.63	6	6	0.18	8
361	sp|Q9NPR2	Semaphorin-4B OS=Homo sapiens OX=9606 GN=SEMA4B PE=1 SV=3	93503	6.51	239.38	6	6	0.36	9.9
[truncated: 2,107 more rows]

## Sheet: MASCOT_Protein list_each sample
Table S2.2 - Protein list corresponding to proteins identified in each vitreous samples using MASCOT.
Main Protein	Protein names	Gene names	PSMsDMI-181D	PSMsDMI-219D	PSMsDMI-515D	PSMsDMI-530D	PSMsMEM-273D	PSMsMEM-361D	PSMsMEM-429D	PSMsMEM-445D	PSMsPDR-514D	PSMsPDR-548D	PSMsPDR-723D	PSMsPDR-770D
sp|P62258	14-3-3 protein epsilon OS=Homo sapiens OX=9606 GN=YWHAE PE=1 SV=1	YWHAE	1	#N/A	#N/A	2	1	1	#N/A	2	1	1	1	1
sp|P63104	14-3-3 protein zeta/delta OS=Homo sapiens OX=9606 GN=YWHAZ PE=1 SV=1	YWHAZ	2	#N/A	#N/A	3	1	#N/A	#N/A	3	#N/A	1	1	1
sp|Q9BRK5	45 kDa calcium-binding protein OS=Homo sapiens OX=9606 GN=SDF4 PE=1 SV=1	SDF4	7	#N/A	2	6	#N/A	2	3	1	#N/A	#N/A	#N/A	#N/A
sp|P08195	4F2 cell-surface antigen heavy chain OS=Homo sapiens OX=9606 GN=SLC3A2 PE=1 SV=3	SLC3A2	2	1	6	5	2	3	4	3	1	#N/A	1	#N/A
sp|P08253	72 kDa type IV collagenase OS=Homo sapiens OX=9606 GN=MMP2 PE=1 SV=2	MMP2	16	8	13	19	11	20	8	13	8	11	3	2
sp|Q9UHI8	A disintegrin and metalloproteinase with thrombospondin motifs 1 OS=Homo sapiens OX=9606 GN=ADAMTS1 PE=1 SV=4	ADAMTS1	2	#N/A	#N/A	#N/A	1	2	1	3	#N/A	1	1	#N/A
sp|P22303	Acetylcholinesterase OS=Homo sapiens OX=9606 GN=ACHE PE=1 SV=1	ACHE	1	#N/A	2	1	#N/A	2	1	1	#N/A	#N/A	#N/A	#N/A
sp|Q13510	Acid ceramidase OS=Homo sapiens OX=9606 GN=ASAH1 PE=1 SV=5	ASAH1	13	6	9	24	10	17	12	19	2	7	2	3
sp|Q92484	Acid sphingomyelinase-like phosphodiesterase 3a OS=Homo sapiens OX=9606 GN=SMPDL3A PE=1 SV=2	SMPDL3A	3	2	2	5	1	4	2	3	1	#N/A	1	1
sp|P62736	Actin, aortic smooth muscle OS=Homo sapiens OX=9606 GN=ACTA2 PE=1 SV=1	ACTA2	#N/A	#N/A	#N/A	#N/A	#N/A	#N/A	#N/A	15	#N/A	#N/A	#N/A	#N/A
sp|P60709	Actin, cytoplasmic 1 OS=Homo sapiens OX=9606 GN=ACTB PE=1 SV=1	ACTB	15	19	14	14	13	8	8	25	12	20	16	9
sp|Q15848	Adiponectin OS=Homo sapiens OX=9606 GN=ADIPOQ PE=1 SV=1	ADIPOQ	2	1	1	1	#N/A	1	#N/A	#N/A	1	1	1	2
sp|P43652	Afamin OS=Homo sapiens OX=9606 GN=AFM PE=1 SV=1	AFM	52	144	74	80	95	87	60	64	92	116	98	74
sp|P16112	Aggrecan core protein OS=Homo sapiens OX=9606 GN=ACAN PE=1 SV=3	ACAN	3	1	2	2	#N/A	1	2	#N/A	2	#N/A	1	#N/A
sp|O00468	Agrin OS=Homo sapiens OX=9606 GN=AGRN PE=1 SV=6	AGRN	2	2	2	11	1	8	3	3	2	2	1	1
sp|Q09328	Alpha-1,6-mannosylglycoprotein 6-beta-N-acetylglucosaminyltransferase A OS=Homo sapiens OX=9606 GN=MGAT5 PE=1 SV=1	MGAT5	3	1	2	6	1	2	2	1	1	#N/A	1	1
sp|P02763	Alpha-1-acid glycoprotein 1 OS=Homo sapiens OX=9606 GN=ORM1 PE=1 SV=1	ORM1	7	1	9	3	4	1	7	3	4	3	3	8
sp|P19652	Alpha-1-acid glycoprotein 2 OS=Homo sapiens OX=9606 GN=ORM2 PE=1 SV=2	ORM2	7	#N/A	8	5	5	#N/A	5	2	4	2	4	9
sp|P01011	Alpha-1-antichymotrypsin OS=Homo sapiens OX=9606 GN=SERPINA3 PE=1 SV=2	SERPINA3	499	295	361	333	244	277	333	275	351	334	361	401
sp|P01009	Alpha-1-antitrypsin OS=Homo sapiens OX=9606 GN=SERPINA1 PE=1 SV=3	SERPINA1	138	147	145	116	91	115	96	77	155	111	123	107
sp|P04217	Alpha-1B-glycoprotein OS=Homo sapiens OX=9606 GN=A1BG PE=1 SV=4	A1BG	147	194	171	143	184	175	147	130	245	182	239	169
sp|P08697	Alpha-2-antiplasmin OS=Homo sapiens OX=9606 GN=SERPINF2 PE=1 SV=3	SERPINF2	65	96	74	73	60	57	67	54	96	66	93	84
sp|P02765	Alpha-2-HS-glycoprotein OS=Homo sapiens OX=9606 GN=AHSG PE=1 SV=2	AHSG	113	181	108	144	101	117	105	117	169	172	125	119
sp|P01023	Alpha-2-macroglobulin OS=Homo sapiens OX=9606 GN=A2M PE=1 SV=3	A2M	35	14	12	10	25	23	20	16	21	30	19	9
sp|P06733	Alpha-enolase OS=Homo sapiens OX=9606 GN=ENO1 PE=1 SV=2	ENO1	2	#N/A	2	4	2	1	1	5	#N/A	3	2	2
sp|P49641	Alpha-mannosidase 2x OS=Homo sapiens OX=9606 GN=MAN2A2 PE=2 SV=3	MAN2A2	1	#N/A	1	2	#N/A	1	#N/A	#N/A	#N/A	#N/A	#N/A	#N/A
sp|P17050	Alpha-N-acetylgalactosaminidase OS=Homo sapiens OX=9606 GN=NAGA PE=1 SV=2	NAGA	8	1	8	10	4	6	7	8	1	2	1	1
sp|P54802	Alpha-N-acetylglucosaminidase OS=Homo sapiens OX=9606 GN=NAGLU PE=1 SV=2	NAGLU	6	2	2	5	2	9	#N/A	1	2	2	#N/A	#N/A
sp|P05067	Amyloid-beta A4 protein OS=Homo sapiens OX=9606 GN=APP PE=1 SV=3	APP	43	16	39	51	33	48	31	43	15	18	9	13
sp|P51693	Amyloid-like protein 1 OS=Homo sapiens OX=9606 GN=APLP1 PE=1 SV=3	APLP1	32	12	27	29	28	30	25	34	13	16	20	9
sp|Q06481	Amyloid-like protein 2 OS=Homo sapiens OX=9606 GN=APLP2 PE=1 SV=2	APLP2	104	30	96	93	74	117	82	90	26	41	6	28
sp|O43827	Angiopoietin-related protein 7 OS=Homo sapiens OX=9606 GN=ANGPTL7 PE=1 SV=1	ANGPTL7	#N/A	#N/A	#N/A	#N/A	2	#N/A	#N/A	1	#N/A	#N/A	#N/A	#N/A
sp|P01019	Angiotensinogen OS=Homo sapiens OX=9606 GN=AGT PE=1 SV=1	AGT	105	120	123	123	98	123	101	107	360	149	178	98
sp|P01008	Antithrombin-III OS=Homo sapiens OX=9606 GN=SERPINC1 PE=1 SV=1	SERPINC1	251	372	371	340	243	326	284	245	428	396	358	437
sp|Q8N7J2	APC membrane recruitment protein 2 OS=Homo sapiens OX=9606 GN=AMER2 PE=1 SV=3	AMER2	3	5	3	4	3	2	3	4	3	7	3	5
sp|P02647	Apolipoprotein A-I OS=Homo sapiens OX=9606 GN=APOA1 PE=1 SV=1	APOA1	105	132	113	179	116	152	171	166	168	163	140	102
sp|P02652	Apolipoprotein A-II OS=Homo sapiens OX=9606 GN=APOA2 PE=1 SV=1	APOA2	5	6	9	9	9	6	11	11	21	12	16	6
sp|P06727	Apolipoprotein A-IV OS=Homo sapiens OX=9606 GN=APOA4 PE=1 SV=3	APOA4	93	113	73	151	87	77	91	100	136	132	173	134
sp|P04114	Apolipoprotein B-100 OS=Homo sapiens OX=9606 GN=APOB PE=1 SV=2	APOB	46	#N/A	#N/A	#N/A	#N/A	#N/A	#N/A	#N/A	2	#N/A	#N/A	#N/A
sp|P02656	Apolipoprotein C-III OS=Homo sapiens OX=9606 GN=APOC3 PE=1 SV=1	APOC3	#N/A	#N/A	#N/A	#N/A	#N/A	#N/A	#N/A	#N/A	2	#N/A	4	#N/A
sp|P05090	Apolipoprotein D OS=Homo sapiens OX=9606 GN=APOD PE=1 SV=1	APOD	17	26	10	23	21	13	14	24	14	21	20	22
sp|P02649	Apolipoprotein E OS=Homo sapiens OX=9606 GN=APOE PE=1 SV=1	APOE	114	62	69	141	41	90	79	141	91	65	112	60
sp|O14791	Apolipoprotein L1 OS=Homo sapiens OX=9606 GN=APOL1 PE=1 SV=5	APOL1	1	7	2	3	2	1	#N/A	#N/A	11	3	#N/A	2
sp|O95445	Apolipoprotein M OS=Homo sapiens OX=9606 GN=APOM PE=1 SV=2	APOM	2	2	1	2	1	2	2	3	3	3	3	2
sp|P08519	Apolipoprotein(a) OS=Homo sapiens OX=9606 GN=LPA PE=1 SV=1	LPA	#N/A	4	3	5	4	3	#N/A	3	5	#N/A	3	4
sp|P53367	Arfaptin-1 OS=Homo sapiens OX=9606 GN=ARFIP1 PE=1 SV=2	ARFIP1	2	2	1	5	1	2	2	6	1	2	1	1
sp|Q8NEN0	Armadillo repeat-containing protein 2 OS=Homo sapiens OX=9606 GN=ARMC2 PE=2 SV=4	ARMC2	1	2	1	#N/A	2	1	#N/A	1	1	#N/A	2	1
sp|P15289	Arylsulfatase A OS=Homo sapiens OX=9606 GN=ARSA PE=1 SV=3	ARSA	1	#N/A	3	4	#N/A	6	#N/A	6	#N/A	#N/A	#N/A	#N/A
sp|P15848	Arylsulfatase B OS=Homo sapiens OX=9606 GN=ARSB PE=1 SV=1	ARSB	2	#N/A	2	1	#N/A	2	1	2	#N/A	#N/A	#N/A	#N/A
sp|P17174	Aspartate aminotransferase, cytoplasmic OS=Homo sapiens OX=9606 GN=GOT1 PE=1 SV=3	GOT1	1	2	5	6	2	#N/A	1	5	#N/A	1	2	2
sp|Q5T9A4	ATPase family AAA domain-containing protein 3B OS=Homo sapiens OX=9606 GN=ATAD3B PE=1 SV=1	ATAD3B	1	1	2	3	2	1	1	3	5	3	4	4
sp|O75882	Attractin OS=Homo sapiens OX=9606 GN=ATRN PE=1 SV=2	ATRN	5	13	15	8	10	8	9	9	8	15	12	7
sp|P98160	Basement membrane-specific heparan sulfate proteoglycan core protein OS=Homo sapiens OX=9606 GN=HSPG2 PE=1 SV=4	HSPG2	11	6	12	12	12	17	11	27	24	15	25	17
sp|Q8NES3	Beta-1,3-N-acetylglucosaminyltransferase lunatic fringe OS=Homo sapiens OX=9606 GN=LFNG PE=1 SV=2	LFNG	1	#N/A	#N/A	2	1	1	1	3	#N/A	1	#N/A	#N/A
sp|P15291	Beta-1,4-galactosyltransferase 1 OS=Homo sapiens OX=9606 GN=B4GALT1 PE=1 SV=5	B4GALT1	8	2	3	6	2	4	4	4	2	3	1	1
sp|O43286	Beta-1,4-galactosyltransferase 5 OS=Homo sapiens OX=9606 GN=B4GALT5 PE=2 SV=1	B4GALT5	2	1	1	2	2	2	2	2	1	1	1	1
sp|O43505	Beta-1,4-glucuronyltransferase 1 OS=Homo sapiens OX=9606 GN=B4GAT1 PE=1 SV=1	B4GAT1	44	17	43	49	24	41	29	42	24	17	25	16
sp|P02749	Beta-2-glycoprotein 1 OS=Homo sapiens OX=9606 GN=APOH PE=1 SV=3	APOH	66	64	58	78	52	36	43	63	109	93	46	78
sp|P61769	Beta-2-microglobulin OS=Homo sapiens OX=9606 GN=B2M PE=1 SV=1	B2M	6	#N/A	3	5	3	4	3	5	#N/A	#N/A	1	2
sp|Q562R1	Beta-actin-like protein 2 OS=Homo sapiens OX=9606 GN=ACTBL2 PE=1 SV=2	ACTBL2	#N/A	4	1	4	#N/A	#N/A	#N/A	#N/A	#N/A	2	#N/A	#N/A
sp|Q96KN2	Beta-Ala-His dipeptidase OS=Homo sapiens OX=9606 GN=CNDP1 PE=1 SV=4	CNDP1	14	22	27	14	12	17	13	12	16	15	17	9
sp|P43320	Beta-crystallin B2 OS=Homo sapiens OX=9606 GN=CRYBB2 PE=1 SV=2	CRYBB2	5	#N/A	4	1	#N/A	4	#N/A	#N/A	#N/A	#N/A	#N/A	#N/A
sp|P13929	Beta-enolase OS=Homo sapiens OX=9606 GN=ENO3 PE=1 SV=5	ENO3	#N/A	#N/A	#N/A	#N/A	2	1	#N/A	3	#N/A	2	#N/A	#N/A
sp|P06865	Beta-hexosaminidase subunit alpha OS=Homo sapiens OX=9606 GN=HEXA PE=1 SV=2	HEXA	26	5	21	18	10	21	9	15	4	7	3	1
sp|P07686	Beta-hexosaminidase subunit beta OS=Homo sapiens OX=9606 GN=HEXB PE=1 SV=3	HEXB	19	3	17	15	3	23	10	26	2	4	3	#N/A
sp|O00462	Beta-mannosidase OS=Homo sapiens OX=9606 GN=MANBA PE=2 SV=3	MANBA	8	#N/A	3	11	#N/A	9	3	4	1	1	#N/A	#N/A
sp|P21810	Biglycan OS=Homo sapiens OX=9606 GN=BGN PE=1 SV=2	BGN	#N/A	#N/A	#N/A	#N/A	#N/A	#N/A	#N/A	#N/A	#N/A	#N/A	6	#N/A
sp|P43251	Biotinidase OS=Homo sapiens OX=9606 GN=BTD PE=1 SV=2	BTD	37	26	30	30	21	42	26	28	15	20	22	19
sp|Q9BUH8	Brain-enriched guanylate kinase-associated protein OS=Homo sapiens OX=9606 GN=BEGAIN PE=1 SV=1	BEGAIN	7	4	5	4	4	7	6	8	2	2	2	3
sp|Q96GW7	Brevican core protein OS=Homo sapiens OX=9606 GN=BCAN PE=1 SV=2	BCAN	14	3	7	26	2	14	7	8	4	2	2	1
sp|Q8IZJ3	C3 and PZP-like alpha-2-macroglobulin domain-containing protein 8 OS=Homo sapiens OX=9606 GN=CPAMD8 PE=1 SV=2	CPAMD8	12	15	24	16	10	36	17	24	11	12	7	14
sp|P04003	C4b-binding protein alpha chain OS=Homo sapiens OX=9606 GN=C4BPA PE=1 SV=2	C4BPA	23	#N/A	#N/A	#N/A	#N/A	#N/A	#N/A	#N/A	3	1	1	2
sp|P19022	Cadherin-2 OS=Homo sapiens OX=9606 GN=CDH2 PE=1 SV=4	CDH2	18	#N/A	9	11	4	13	13	17	#N/A	1	#N/A	#N/A
sp|P33151	Cadherin-5 OS=Homo sapiens OX=9606 GN=CDH5 PE=1 SV=5	CDH5	#N/A	6	1	#N/A	1	1	#N/A	2	3	4	3	3
sp|P55285	Cadherin-6 OS=Homo sapiens OX=9606 GN=CDH6 PE=1 SV=1	CDH6	#N/A	#N/A	#N/A	#N/A	#N/A	#N/A	#N/A	#N/A	#N/A	2	#N/A	#N/A
sp|Q96JP9	Cadherin-related family member 1 OS=Homo sapiens OX=9606 GN=CDHR1 PE=1 SV=2	CDHR1	18	#N/A	1	6	3	3	2	#N/A	1	#N/A	#N/A	#N/A
sp|P27797	Calreticulin OS=Homo sapiens OX=9606 GN=CALR PE=1 SV=1	CALR	9	3	10	6	3	10	6	9	2	3	#N/A	3
sp|O94985	Calsyntenin-1 OS=Homo sapiens OX=9606 GN=CLSTN1 PE=1 SV=1	CLSTN1	111	54	106	117	101	149	69	107	49	47	28	25
sp|Q9H4D0	Calsyntenin-2 OS=Homo sapiens OX=9606 GN=CLSTN2 PE=1 SV=2	CLSTN2	2	#N/A	1	1	1	4	#N/A	4	#N/A	#N/A	#N/A	#N/A
sp|Q9BQT9	Calsyntenin-3 OS=Homo sapiens OX=9606 GN=CLSTN3 PE=1 SV=1	CLSTN3	4	#N/A	4	4	2	4	#N/A	2	1	#N/A	#N/A	#N/A
sp|P00915	Carbonic anhydrase 1 OS=Homo sapiens OX=9606 GN=CA1 PE=1 SV=2	CA1	14	#N/A	#N/A	#N/A	#N/A	#N/A	#N/A	#N/A	13	#N/A	20	#N/A
sp|Q9ULX7	Carbonic anhydrase 14 OS=Homo sapiens OX=9606 GN=CA14 PE=1 SV=1	CA14	2	#N/A	1	2	#N/A	3	1	3	#N/A	#N/A	#N/A	#N/A
sp|P00918	Carbonic anhydrase 2 OS=Homo sapiens OX=9606 GN=CA2 PE=1 SV=2	CA2	#N/A	#N/A	#N/A	7	1	3	2	6	1	#N/A	#N/A	#N/A
sp|Q9NS85	Carbonic anhydrase-related protein 10 OS=Homo sapiens OX=9606 GN=CA10 PE=2 SV=1	CA10	3	#N/A	2	6	3	1	4	1	#N/A	1	#N/A	#N/A
sp|Q96IY4	Carboxypeptidase B2 OS=Homo sapiens OX=9606 GN=CPB2 PE=1 SV=2	CPB2	14	15	17	15	10	12	8	12	21	14	12	19
sp|P16870	Carboxypeptidase E OS=Homo sapiens OX=9606 GN=CPE PE=1 SV=1	CPE	54	18	53	53	38	66	46	69	17	16	15	11
sp|P15169	Carboxypeptidase N catalytic chain OS=Homo sapiens OX=9606 GN=CPN1 PE=1 SV=1	CPN1	1	3	1	3	1	1	#N/A	#N/A	2	3	9	4
sp|P22792	Carboxypeptidase N subunit 2 OS=Homo sapiens OX=9606 GN=CPN2 PE=1 SV=3	CPN2	8	9	3	2	10	2	2	1	4	7	11	7
sp|Q9Y646	Carboxypeptidase Q OS=Homo sapiens OX=9606 GN=CPQ PE=1 SV=1	CPQ	9	1	11	12	3	11	7	11	2	5	1	#N/A
sp|Q8N3K9	Cardiomyopathy-associated protein 5 OS=Homo sapiens OX=9606 GN=CMYA5 PE=1 SV=3	CMYA5	1	2	#N/A	2	#N/A	4	4	2	3	#N/A	2	#N/A
sp|Q9NQ79	Cartilage acidic protein 1 OS=Homo sapiens OX=9606 GN=CRTAC1 PE=1 SV=2	CRTAC1	37	24	39	32	27	44	27	34	18	11	10	16
sp|P49747	Cartilage oligomeric matrix protein OS=Homo sapiens OX=9606 GN=COMP PE=1 SV=2	COMP	#N/A	2	1	1	1	1	1	1	1	2	#N/A	#N/A
sp|P04040	Catalase OS=Homo sapiens OX=9606 GN=CAT PE=1 SV=3	CAT	#N/A	#N/A	#N/A	#N/A	#N/A	#N/A	#N/A	#N/A	#N/A	#N/A	3	#N/A
sp|P07858	Cathepsin B OS=Homo sapiens OX=9606 GN=CTSB PE=1 SV=3	CTSB	10	3	8	9	4	14	7	16	2	8	6	5
sp|P07339	Cathepsin D OS=Homo sapiens OX=9606 GN=CTSD PE=1 SV=1	CTSD	137	52	116	129	81	131	84	102	83	101	60	62
sp|Q9UBX1	Cathepsin F OS=Homo sapiens OX=9606 GN=CTSF PE=1 SV=1	CTSF	9	3	7	7	6	5	4	3	#N/A	1	#N/A	#N/A
sp|P07711	Cathepsin L1 OS=Homo sapiens OX=9606 GN=CTSL PE=1 SV=2	CTSL	12	2	12	11	7	11	12	9	4	5	4	4
sp|P43234	Cathepsin O OS=Homo sapiens OX=9606 GN=CTSO PE=2 SV=1	CTSO	1	#N/A	#N/A	5	1	1	2	3	#N/A	#N/A	#N/A	#N/A
sp|Q9UBR2	Cathepsin Z OS=Homo sapiens OX=9606 GN=CTSZ PE=1 SV=1	CTSZ	7	2	7	9	5	6	6	7	4	4	3	2
sp|P16070	CD44 antigen OS=Homo sapiens OX=9606 GN=CD44 PE=1 SV=3	CD44	2	2	2	2	2	3	2	3	2	4	2	2
sp|P13987	CD59 glycoprotein OS=Homo sapiens OX=9606 GN=CD59 PE=1 SV=1	CD59	2	#N/A	2	2	1	2	3	3	1	2	1	#N/A
sp|Q9BY67	Cell adhesion molecule 1 OS=Homo sapiens OX=9606 GN=CADM1 PE=1 SV=2	CADM1	10	1	10	7	4	12	3	7	1	2	1	3
sp|Q8N3J6	Cell adhesion molecule 2 OS=Homo sapiens OX=9606 GN=CADM2 PE=2 SV=1	CADM2	4	1	1	2	1	4	#N/A	2	#N/A	1	#N/A	1
sp|Q8NFZ8	Cell adhesion molecule 4 OS=Homo sapiens OX=9606 GN=CADM4 PE=1 SV=1	CADM4	2	#N/A	2	#N/A	#N/A	1	#N/A	2	#N/A	1	1	#N/A
sp|Q4KMG0	Cell adhesion molecule-related/down-regulated by oncogenes OS=Homo sapiens OX=9606 GN=CDON PE=1 SV=2	CDON	1	1	1	2	1	2	1	1	1	#N/A	#N/A	#N/A
sp|P43121	Cell surface glycoprotein MUC18 OS=Homo sapiens OX=9606 GN=MCAM PE=1 SV=2	MCAM	#N/A	2	#N/A	1	1	#N/A	#N/A	#N/A	1	1	#N/A	2
sp|Q8TEP8	Centrosomal protein of 192 kDa OS=Homo sapiens OX=9606 GN=CEP192 PE=1 SV=3	CEP192	2	1	#N/A	#N/A	#N/A	#N/A	#N/A	1	#N/A	#N/A	#N/A	2
sp|O15078	Centrosomal protein of 290 kDa OS=Homo sapiens OX=9606 GN=CEP290 PE=1 SV=2	CEP290	#N/A	#N/A	1	1	2	1	#N/A	#N/A	1	2	#N/A	#N/A
sp|P23435	Cerebellin-1 OS=Homo sapiens OX=9606 GN=CBLN1 PE=1 SV=1	CBLN1	#N/A	#N/A	1	2	#N/A	1	1	2	#N/A	1	#N/A	#N/A
sp|Q8IUK8	Cerebellin-2 OS=Homo sapiens OX=9606 GN=CBLN2 PE=2 SV=1	CBLN2	1	#N/A	1	1	#N/A	3	#N/A	2	#N/A	#N/A	#N/A	#N/A
sp|O75503	Ceroid-lipofuscinosis neuronal protein 5 OS=Homo sapiens OX=9606 GN=CLN5 PE=1 SV=2	CLN5	7	#N/A	7	7	4	6	3	6	1	1	#N/A	1
sp|P00450	Ceruloplasmin OS=Homo sapiens OX=9606 GN=CP PE=1 SV=1	CP	470	482	441	407	502	485	288	376	581	541	421	537
sp|P36222	Chitinase-3-like protein 1 OS=Homo sapiens OX=9606 GN=CHI3L1 PE=1 SV=2	CHI3L1	70	26	64	67	45	59	39	69	38	52	29	66
sp|Q13231	Chitotriosidase-1 OS=Homo sapiens OX=9606 GN=CHIT1 PE=1 SV=1	CHIT1	12	#N/A	#N/A	#N/A	#N/A	#N/A	#N/A	2	5	4	#N/A	2
sp|P06276	Cholinesterase OS=Homo sapiens OX=9606 GN=BCHE PE=1 SV=1	BCHE	3	1	1	1	#N/A	1	#N/A	1	1	#N/A	5	2
sp|Q9BU40	Chordin-like protein 1 OS=Homo sapiens OX=9606 GN=CHRDL1 PE=1 SV=1	CHRDL1	1	#N/A	1	1	#N/A	1	#N/A	3	#N/A	#N/A	#N/A	#N/A
sp|P10645	Chromogranin-A OS=Homo sapiens OX=9606 GN=CHGA PE=1 SV=7	CHGA	7	1	9	8	5	10	9	4	5	2	2	#N/A
sp|P26992	Ciliary neurotrophic factor receptor subunit alpha OS=Homo sapiens OX=9606 GN=CNTFR PE=1 SV=2	CNTFR	1	#N/A	1	1	#N/A	2	#N/A	1	#N/A	#N/A	#N/A	#N/A
sp|P10909	Clusterin OS=Homo sapiens OX=9606 GN=CLU PE=1 SV=1	CLU	282	161	202	400	239	229	256	318	206	214	201	140
sp|Q15846	Clusterin-like protein 1 OS=Homo sapiens OX=9606 GN=CLUL1 PE=2 SV=1	CLUL1	14	#N/A	#N/A	3	#N/A	1	1	#N/A	1	1	#N/A	#N/A
sp|P00740	Coagulation factor IX OS=Homo sapiens OX=9606 GN=F9 PE=1 SV=2	F9	3	4	3	1	4	3	2	2	9	3	3	5
sp|P12259	Coagulation factor V OS=Homo sapiens OX=9606 GN=F5 PE=1 SV=4	F5	#N/A	1	2	2	5	7	5	12	1	6	1	#N/A
sp|P00742	Coagulation factor X OS=Homo sapiens OX=9606 GN=F10 PE=1 SV=2	F10	5	6	6	7	7	4	3	6	9	8	6	7
sp|P03951	Coagulation factor XI OS=Homo sapiens OX=9606 GN=F11 PE=1 SV=1	F11	#N/A	3	#N/A	#N/A	2	#N/A	1	1	4	1	5	1
sp|P00748	Coagulation factor XII OS=Homo sapiens OX=9606 GN=F12 PE=1 SV=3	F12	17	17	18	14	26	17	11	20	23	21	36	26
sp|P00488	Coagulation factor XIII A chain OS=Homo sapiens OX=9606 GN=F13A1 PE=1 SV=4	F13A1	2	2	#N/A	#N/A	2	#N/A	#N/A	#N/A	1	2	1	2
sp|P05160	Coagulation factor XIII B chain OS=Homo sapiens OX=9606 GN=F13B PE=1 SV=3	F13B	1	2	#N/A	1	2	1	#N/A	#N/A	5	3	3	3
sp|Q4G0X9	Coiled-coil domain-containing protein 40 OS=Homo sapiens OX=9606 GN=CCDC40 PE=2 SV=2	CCDC40	2	#N/A	#N/A	2	#N/A	1	#N/A	#N/A	#N/A	#N/A	#N/A	#N/A
sp|P02452	Collagen alpha-1(I) chain OS=Homo sapiens OX=9606 GN=COL1A1 PE=1 SV=5	COL1A1	#N/A	#N/A	#N/A	#N/A	#N/A	#N/A	2	#N/A	4	#N/A	12	2
sp|P02458	Collagen alpha-1(II) chain OS=Homo sapiens OX=9606 GN=COL2A1 PE=1 SV=3	COL2A1	11	4	11	9	10	9	8	13	5	8	3	5
sp|P02461	Collagen alpha-1(III) chain OS=Homo sapiens OX=9606 GN=COL3A1 PE=1 SV=4	COL3A1	#N/A	#N/A	#N/A	#N/A	#N/A	#N/A	#N/A	#N/A	#N/A	#N/A	5	#N/A
sp|P20849	Collagen alpha-1(IX) chain OS=Homo sapiens OX=9606 GN=COL9A1 PE=1 SV=3	COL9A1	#N/A	#N/A	1	2	#N/A	3	#N/A	2	#N/A	#N/A	#N/A	#N/A
sp|P20908	Collagen alpha-1(V) chain OS=Homo sapiens OX=9606 GN=COL5A1 PE=1 SV=3	COL5A1	2	#N/A	#N/A	#N/A	#N/A	#N/A	#N/A	#N/A	#N/A	#N/A	#N/A	#N/A
sp|P12109	Collagen alpha-1(VI) chain OS=Homo sapiens OX=9606 GN=COL6A1 PE=1 SV=3	COL6A1	15	4	13	18	11	23	10	15	7	4	12	7
sp|P39060	Collagen alpha-1(XVIII) chain OS=Homo sapiens OX=9606 GN=COL18A1 PE=1 SV=5	COL18A1	8	#N/A	3	9	7	6	9	13	#N/A	2	3	#N/A
sp|P08123	Collagen alpha-2(I) chain OS=Homo sapiens OX=9606 GN=COL1A2 PE=1 SV=7	COL1A2	#N/A	#N/A	#N/A	#N/A	#N/A	1	#N/A	1	1	#N/A	8	#N/A
sp|Q14055	Collagen alpha-2(IX) chain OS=Homo sapiens OX=9606 GN=COL9A2 PE=1 SV=2	COL9A2	1	2	5	8	3	8	3	6	1	3	1	2
sp|P12111	Collagen alpha-3(VI) chain OS=Homo sapiens OX=9606 GN=COL6A3 PE=1 SV=5	COL6A3	1	#N/A	#N/A	1	2	#N/A	#N/A	#N/A	1	1	10	2
sp|Q5KU26	Collectin-12 OS=Homo sapiens OX=9606 GN=COLEC12 PE=1 SV=3	COLEC12	2	#N/A	2	2	1	3	#N/A	3	#N/A	#N/A	#N/A	#N/A
sp|P02745	Complement C1q subcomponent subunit A OS=Homo sapiens OX=9606 GN=C1QA PE=1 SV=2	C1QA	9	3	1	7	4	4	5	5	4	6	7	1
sp|P02746	Complement C1q subcomponent subunit B OS=Homo sapiens OX=9606 GN=C1QB PE=1 SV=3	C1QB	21	12	7	13	12	11	15	19	12	13	12	10
sp|P02747	Complement C1q subcomponent subunit C OS=Homo sapiens OX=9606 GN=C1QC PE=1 SV=3	C1QC	20	13	7	12	12	11	12	17	10	16	12	8
sp|Q9BXJ4	Complement C1q tumor necrosis factor-related protein 3 OS=Homo sapiens OX=9606 GN=C1QTNF3 PE=1 SV=1	C1QTNF3	20	6	8	18	9	22	12	18	7	8	7	1
sp|Q9BXJ0	Complement C1q tumor necrosis factor-related protein 5 OS=Homo sapiens OX=9606 GN=C1QTNF5 PE=1 SV=1	C1QTNF5	3	#N/A	1	1	1	1	2	2	#N/A	#N/A	1	#N/A
sp|P00736	Complement C1r subcomponent OS=Homo sapiens OX=9606 GN=C1R PE=1 SV=2	C1R	45	22	18	33	29	28	18	33	11	26	17	19
sp|Q9NZP8	Complement C1r subcomponent-like protein OS=Homo sapiens OX=9606 GN=C1RL PE=1 SV=2	C1RL	5	8	8	10	7	8	7	5	8	9	8	7
sp|P09871	Complement C1s subcomponent OS=Homo sapiens OX=9606 GN=C1S PE=1 SV=1	C1S	33	20	21	25	23	29	15	24	9	23	14	13
sp|P06681	Complement C2 OS=Homo sapiens OX=9606 GN=C2 PE=1 SV=2	C2	44	52	40	46	53	34	33	30	67	61	71	60
sp|P01024	Complement C3 OS=Homo sapiens OX=9606 GN=C3 PE=1 SV=2	C3	849	1551	950	1071	1071	835	876	777	1276	1501	1151	1048
sp|P0C0L4	Complement C4-A OS=Homo sapiens OX=9606 GN=C4A PE=1 SV=2	C4A	635	579	365	314	455	671	539	781	534	711	896	396
sp|P0C0L5	Complement C4-B OS=Homo sapiens OX=9606 GN=C4B PE=1 SV=2	C4B	646	587	361	303	473	669	549	784	545	713	898	395
sp|P01031	Complement C5 OS=Homo sapiens OX=9606 GN=C5 PE=1 SV=4	C5	85	116	62	77	83	65	58	50	92	113	93	94
sp|P13671	Complement component C6 OS=Homo sapiens OX=9606 GN=C6 PE=1 SV=3	C6	20	35	25	32	30	17	16	18	27	35	29	29
sp|P10643	Complement component C7 OS=Homo sapiens OX=9606 GN=C7 PE=1 SV=2	C7	32	46	24	28	31	23	9	25	17	51	35	25
sp|P07357	Complement component C8 alpha chain OS=Homo sapiens OX=9606 GN=C8A PE=1 SV=2	C8A	17	17	13	15	10	10	16	12	23	20	28	22
sp|P07358	Complement component C8 beta chain OS=Homo sapiens OX=9606 GN=C8B PE=1 SV=3	C8B	33	30	32	31	18	18	27	25	37	40	36	31
sp|P07360	Complement component C8 gamma chain OS=Homo sapiens OX=9606 GN=C8G PE=1 SV=3	C8G	16	16	11	14	10	10	15	16	20	24	16	17
sp|P02748	Complement component C9 OS=Homo sapiens OX=9606 GN=C9 PE=1 SV=2	C9	73	73	51	65	56	44	62	43	70	77	78	76
sp|P00751	Complement factor B OS=Homo sapiens OX=9606 GN=CFB PE=1 SV=2	CFB	124	229	142	147	159	152	141	100	222	196	195	180
sp|P00746	Complement factor D OS=Homo sapiens OX=9606 GN=CFD PE=1 SV=5	CFD	12	7	6	18	11	11	8	12	6	8	3	8
sp|P08603	Complement factor H OS=Homo sapiens OX=9606 GN=CFH PE=1 SV=4	CFH	53	107	54	44	75	52	53	49	99	115	91	104
sp|Q03591	Complement factor H-related protein 1 OS=Homo sapiens OX=9606 GN=CFHR1 PE=1 SV=2	CFHR1	17	25	16	19	25	20	9	27	28	30	15	22
sp|P36980	Complement factor H-related protein 2 OS=Homo sapiens OX=9606 GN=CFHR2 PE=1 SV=1	CFHR2	14	17	10	13	18	13	9	20	19	18	7	12
sp|Q02985	Complement factor H-related protein 3 OS=Homo sapiens OX=9606 GN=CFHR3 PE=1 SV=2	CFHR3	3	6	#N/A	#N/A	3	#N/A	#N/A	#N/A	#N/A	#N/A	#N/A	6
sp|Q9BXR6	Complement factor H-related protein 5 OS=Homo sapiens OX=9606 GN=CFHR5 PE=1 SV=1	CFHR5	#N/A	#N/A	1	#N/A	#N/A	2	#N/A	3	1	2	1	2
sp|P05156	Complement factor I OS=Homo sapiens OX=9606 GN=CFI PE=1 SV=2	CFI	75	63	66	74	68	69	53	76	66	76	66	70
sp|Q12860	Contactin-1 OS=Homo sapiens OX=9606 GN=CNTN1 PE=1 SV=1	CNTN1	25	12	29	29	22	42	15	28	7	12	9	8
sp|Q02246	Contactin-2 OS=Homo sapiens OX=9606 GN=CNTN2 PE=1 SV=1	CNTN2	1	#N/A	4	3	3	9	4	2	#N/A	1	#N/A	#N/A
sp|Q8IWV2	Contactin-4 OS=Homo sapiens OX=9606 GN=CNTN4 PE=1 SV=1	CNTN4	3	3	6	7	5	8	4	6	1	5	3	#N/A
sp|Q9UHC6	Contactin-associated protein-like 2 OS=Homo sapiens OX=9606 GN=CNTNAP2 PE=1 SV=1	CNTNAP2	#N/A	#N/A	1	2	3	5	#N/A	#N/A	#N/A	#N/A	#N/A	#N/A
sp|Q9C0A0	Contactin-associated protein-like 4 OS=Homo sapiens OX=9606 GN=CNTNAP4 PE=1 SV=3	CNTNAP4	#N/A	#N/A	#N/A	#N/A	#N/A	2	#N/A	#N/A	#N/A	#N/A	#N/A	#N/A
sp|P08185	Corticosteroid-binding globulin OS=Homo sapiens OX=9606 GN=SERPINA6 PE=1 SV=1	SERPINA6	42	71	57	47	44	47	42	41	129	64	68	66
sp|P02741	C-reactive protein OS=Homo sapiens OX=9606 GN=CRP PE=1 SV=1	CRP	4	4	5	2	3	1	4	#N/A	8	2	18	4
sp|Q9NYV4	Cyclin-dependent kinase 12 OS=Homo sapiens OX=9606 GN=CDK12 PE=1 SV=2	CDK12	#N/A	#N/A	#N/A	#N/A	2	1	#N/A	#N/A	#N/A	#N/A	#N/A	#N/A
sp|Q14004	Cyclin-dependent kinase 13 OS=Homo sapiens OX=9606 GN=CDK13 PE=1 SV=2	CDK13	#N/A	#N/A	#N/A	#N/A	2	1	#N/A	#N/A	#N/A	#N/A	#N/A	#N/A
sp|P50750	Cyclin-dependent kinase 9 OS=Homo sapiens OX=9606 GN=CDK9 PE=1 SV=3	CDK9	#N/A	#N/A	#N/A	#N/A	2	1	#N/A	#N/A	#N/A	#N/A	#N/A	#N/A
sp|P01034	Cystatin-C OS=Homo sapiens OX=9606 GN=CST3 PE=1 SV=1	CST3	56	2	63	42	14	74	26	57	9	5	9	6
sp|Q96BY6	Dedicator of cytokinesis protein 10 OS=Homo sapiens OX=9606 GN=DOCK10 PE=1 SV=3	DOCK10	#N/A	2	1	2	1	2	2	1	2	2	#N/A	1
sp|O00115	Deoxyribonuclease-2-alpha OS=Homo sapiens OX=9606 GN=DNASE2 PE=1 SV=2	DNASE2	1	#N/A	2	1	#N/A	1	2	2	#N/A	#N/A	1	#N/A
sp|P17661	Desmin OS=Homo sapiens OX=9606 GN=DES PE=1 SV=3	DES	3	#N/A	#N/A	#N/A	#N/A	#N/A	#N/A	#N/A	#N/A	#N/A	#N/A	#N/A
sp|Q14126	Desmoglein-2 OS=Homo sapiens OX=9606 GN=DSG2 PE=1 SV=2	DSG2	#N/A	#N/A	#N/A	1	#N/A	2	#N/A	1	#N/A	1	#N/A	#N/A
sp|Q9UBP4	Dickkopf-related protein 3 OS=Homo sapiens OX=9606 GN=DKK3 PE=1 SV=2	DKK3	94	37	74	82	58	91	66	82	66	54	67	36
sp|Q01459	Di-N-acetylchitobiase OS=Homo sapiens OX=9606 GN=CTBS PE=1 SV=1	CTBS	3	1	2	4	2	3	2	2	1	3	1	#N/A
sp|Q9UHL4	Dipeptidyl peptidase 2 OS=Homo sapiens OX=9606 GN=DPP7 PE=1 SV=3	DPP7	8	3	11	11	12	22	15	21	8	3	5	2
sp|Q9P0K1	Disintegrin and metalloproteinase domain-containing protein 22 OS=Homo sapiens OX=9606 GN=ADAM22 PE=1 SV=1	ADAM22	1	#N/A	#N/A	1	1	#N/A	2	#N/A	#N/A	#N/A	#N/A	#N/A
sp|Q5FWF4	DNA annealing helicase and endonuclease ZRANB3 OS=Homo sapiens OX=9606 GN=ZRANB3 PE=1 SV=2	ZRANB3	#N/A	2	1	1	1	2	2	2	2	1	1	1
sp|P09172	Dopamine beta-hydroxylase OS=Homo sapiens OX=9606 GN=DBH PE=1 SV=3	DBH	#N/A	#N/A	#N/A	#N/A	#N/A	#N/A	#N/A	#N/A	#N/A	#N/A	2	#N/A
sp|Q14118	Dystroglycan OS=Homo sapiens OX=9606 GN=DAG1 PE=1 SV=2	DAG1	3	#N/A	6	10	4	4	7	8	2	3	2	1
sp|Q5XPI4	E3 ubiquitin-protein ligase RNF123 OS=Homo sapiens OX=9606 GN=RNF123 PE=1 SV=1	RNF123	1	#N/A	#N/A	1	1	#N/A	#N/A	#N/A	2	1	#N/A	1
sp|P53804	E3 ubiquitin-protein ligase TTC3 OS=Homo sapiens OX=9606 GN=TTC3 PE=1 SV=2	TTC3	#N/A	#N/A	#N/A	#N/A	#N/A	#N/A	#N/A	1	1	#N/A	1	4
sp|Q93070	Ecto-ADP-ribosyltransferase 4 OS=Homo sapiens OX=9606 GN=ART4 PE=2 SV=2	ART4	#N/A	#N/A	#N/A	#N/A	1	5	#N/A	1	1	#N/A	#N/A	#N/A
sp|Q13822	Ectonucleotide pyrophosphatase/phosphodiesterase family member 2 OS=Homo sapiens OX=9606 GN=ENPP2 PE=1 SV=3	ENPP2	73	53	69	62	60	89	46	61	39	50	31	28
sp|Q12805	EGF-containing fibulin-like extracellular matrix protein 1 OS=Homo sapiens OX=9606 GN=EFEMP1 PE=1 SV=2	EFEMP1	63	53	57	58	53	65	44	60	37	58	39	36
sp|O95967	EGF-containing fibulin-like extracellular matrix protein 2 OS=Homo sapiens OX=9606 GN=EFEMP2 PE=1 SV=3	EFEMP2	5	1	#N/A	#N/A	#N/A	2	3	#N/A	#N/A	1	#N/A	#N/A
sp|Q9NZ08	Endoplasmic reticulum aminopeptidase 1 OS=Homo sapiens OX=9606 GN=ERAP1 PE=1 SV=3	ERAP1	7	#N/A	1	3	1	4	1	#N/A	#N/A	#N/A	#N/A	1
sp|P11021	Endoplasmic reticulum chaperone BiP OS=Homo sapiens OX=9606 GN=HSPA5 PE=1 SV=2	HSPA5	3	#N/A	4	5	2	4	1	1	#N/A	#N/A	2	2
sp|P14625	Endoplasmin OS=Homo sapiens OX=9606 GN=HSP90B1 PE=1 SV=1	HSP90B1	3	#N/A	#N/A	1	1	2	#N/A	#N/A	1	#N/A	3	#N/A
sp|Q9UNN8	Endothelial protein C receptor OS=Homo sapiens OX=9606 GN=PROCR PE=1 SV=1	PROCR	#N/A	#N/A	#N/A	#N/A	1	#N/A	1	#N/A	#N/A	#N/A	#N/A	2
sp|Q9Y2E5	Epididymis-specific alpha-mannosidase OS=Homo sapiens OX=9606 GN=MAN2B2 PE=1 SV=4	MAN2B2	#N/A	#N/A	1	1	#N/A	3	#N/A	1	#N/A	#N/A	#N/A	#N/A
sp|Q16610	Extracellular matrix protein 1 OS=Homo sapiens OX=9606 GN=ECM1 PE=1 SV=2	ECM1	9	10	9	6	14	12	3	7	7	11	7	12
sp|P08294	Extracellular superoxide dismutase [Cu-Zn] OS=Homo sapiens OX=9606 GN=SOD3 PE=1 SV=2	SOD3	12	12	11	12	15	16	14	22	6	8	7	6
sp|Q9Y2M0	Fanconi-associated nuclease 1 OS=Homo sapiens OX=9606 GN=FAN1 PE=1 SV=4	FAN1	1	#N/A	#N/A	2	#N/A	#N/A	1	1	2	#N/A	#N/A	#N/A
sp|Q14CZ7	FAST kinase domain-containing protein mitochondrial OS=Homo sapiens OX=9606 GN=FASTKD3 PE=1 SV=2	FASTKD3	1	6	3	#N/A	3	2	3	1	2	6	1	1
sp|Q9UKT5	F-box only protein 4 OS=Homo sapiens OX=9606 GN=FBXO4 PE=1 SV=2	FBXO4	2	1	1	#N/A	1	1	2	#N/A	1	1	2	2
sp|Q5SYB0	FERM and PDZ domain-containing protein 1 OS=Homo sapiens OX=9606 GN=FRMPD1 PE=1 SV=1	FRMPD1	#N/A	2	#N/A	#N/A	#N/A	2	#N/A	2	#N/A	#N/A	#N/A	#N/A
sp|P02794	Ferritin heavy chain OS=Homo sapiens OX=9606 GN=FTH1 PE=1 SV=2	FTH1	3	#N/A	#N/A	#N/A	#N/A	1	#N/A	1	#N/A	#N/A	5	#N/A
sp|P02792	Ferritin light chain OS=Homo sapiens OX=9606 GN=FTL PE=1 SV=2	FTL	13	#N/A	3	#N/A	#N/A	#N/A	#N/A	2	4	7	23	4
sp|Q9UGM5	Fetuin-B OS=Homo sapiens OX=9606 GN=FETUB PE=1 SV=2	FETUB	7	8	13	5	9	5	5	6	20	9	8	8
sp|P02671	Fibrinogen alpha chain OS=Homo sapiens OX=9606 GN=FGA PE=1 SV=2	FGA	53	#N/A	2	1	1	1	6	#N/A	5	10	15	#N/A
sp|P02675	Fibrinogen beta chain OS=Homo sapiens OX=9606 GN=FGB PE=1 SV=2	FGB	93	4	8	3	6	2	3	2	7	13	18	3
sp|P02679	Fibrinogen gamma chain OS=Homo sapiens OX=9606 GN=FGG PE=1 SV=3	FGG	83	4	10	6	5	5	10	2	10	20	19	2
sp|P11362	Fibroblast growth factor receptor 1 OS=Homo sapiens OX=9606 GN=FGFR1 PE=1 SV=3	FGFR1	#N/A	#N/A	#N/A	2	1	1	#N/A	#N/A	#N/A	#N/A	#N/A	#N/A
sp|P02751	Fibronectin OS=Homo sapiens OX=9606 GN=FN1 PE=1 SV=4	FN1	28	19	3	12	28	8	17	7	42	23	85	10
sp|P23142	Fibulin-1 OS=Homo sapiens OX=9606 GN=FBLN1 PE=1 SV=4	FBLN1	13	15	11	18	17	19	9	12	5	21	6	9
sp|P98095	Fibulin-2 OS=Homo sapiens OX=9606 GN=FBLN2 PE=1 SV=2	FBLN2	#N/A	#N/A	#N/A	#N/A	#N/A	#N/A	#N/A	#N/A	#N/A	#N/A	2	#N/A
sp|Q12841	Follistatin-related protein 1 OS=Homo sapiens OX=9606 GN=FSTL1 PE=1 SV=1	FSTL1	9	3	10	10	7	11	5	12	6	5	5	4
sp|Q6MZW2	Follistatin-related protein 4 OS=Homo sapiens OX=9606 GN=FSTL4 PE=2 SV=3	FSTL4	23	#N/A	10	17	8	17	2	9	1	#N/A	1	1
sp|Q8N475	Follistatin-related protein 5 OS=Homo sapiens OX=9606 GN=FSTL5 PE=2 SV=2	FSTL5	44	2	21	29	28	50	5	17	2	6	2	#N/A
sp|P00883	Fructose-bisphosphate aldolase A (MW-Marker) OS=Oryctolagus cuniculus GN=ALDOA PE=1 SV=2	ALDOA	#N/A	1	3	#N/A	1	1	1	#N/A	3	3	3	#N/A
sp|P04075	Fructose-bisphosphate aldolase A OS=Homo sapiens OX=9606 GN=ALDOA PE=1 SV=2	ALDOA	2	#N/A	3	4	#N/A	#N/A	#N/A	4	#N/A	#N/A	#N/A	5
sp|P05062	Fructose-bisphosphate aldolase B OS=Homo sapiens OX=9606 GN=ALDOB PE=1 SV=2	ALDOB	#N/A	#N/A	#N/A	#N/A	#N/A	#N/A	#N/A	#N/A	#N/A	#N/A	4	#N/A
sp|P09972	Fructose-bisphosphate aldolase C OS=Homo sapiens OX=9606 GN=ALDOC PE=1 SV=2	ALDOC	1	#N/A	2	9	#N/A	2	4	2	#N/A	1	#N/A	2
sp|P16930	Fumarylacetoacetase OS=Homo sapiens OX=9606 GN=FAH PE=1 SV=2	FAH	#N/A	#N/A	#N/A	#N/A	#N/A	#N/A	#N/A	#N/A	#N/A	#N/A	2	#N/A
sp|Q08380	Galectin-3-binding protein OS=Homo sapiens OX=9606 GN=LGALS3BP PE=1 SV=1	LGALS3BP	31	12	22	32	19	36	18	20	1	2	4	3
sp|P07315	Gamma-crystallin C OS=Homo sapiens OX=9606 GN=CRYGC PE=1 SV=2	CRYGC	#N/A	#N/A	4	#N/A	#N/A	#N/A	#N/A	#N/A	#N/A	#N/A	#N/A	#N/A
sp|P07320	Gamma-crystallin D OS=Homo sapiens OX=9606 GN=CRYGD PE=1 SV=3	CRYGD	1	#N/A	2	2	#N/A	2	1	2	#N/A	#N/A	#N/A	#N/A
sp|P22914	Gamma-crystallin S OS=Homo sapiens OX=9606 GN=CRYGS PE=1 SV=4	CRYGS	2	#N/A	15	9	#N/A	7	2	4	#N/A	#N/A	#N/A	#N/A
sp|P09104	Gamma-enolase OS=Homo sapiens OX=9606 GN=ENO2 PE=1 SV=3	ENO2	3	#N/A	4	8	#N/A	2	2	3	#N/A	1	1	2
sp|Q92820	Gamma-glutamyl hydrolase OS=Homo sapiens OX=9606 GN=GGH PE=1 SV=2	GGH	3	6	7	10	5	9	6	15	5	4	2	3
sp|P17900	Ganglioside GM2 activator OS=Homo sapiens OX=9606 GN=GM2A PE=1 SV=4	GM2A	7	1	3	4	1	6	6	7	3	3	#N/A	1
sp|P06396	Gelsolin OS=Homo sapiens OX=9606 GN=GSN PE=1 SV=1	GSN	171	132	116	139	127	146	117	151	122	152	95	112
sp|P14136	Glial fibrillary acidic protein OS=Homo sapiens OX=9606 GN=GFAP PE=1 SV=1	GFAP	#N/A	#N/A	#N/A	#N/A	2	4	#N/A	#N/A	2	2	2	#N/A
sp|P06744	Glucose-6-phosphate isomerase OS=Homo sapiens OX=9606 GN=GPI PE=1 SV=4	GPI	#N/A	#N/A	2	#N/A	#N/A	1	#N/A	#N/A	#N/A	#N/A	2	#N/A
sp|P14314	Glucosidase 2 subunit beta OS=Homo sapiens OX=9606 GN=PRKCSH PE=1 SV=2	PRKCSH	1	#N/A	1	2	1	4	1	2	#N/A	#N/A	#N/A	#N/A
sp|P04062	Glucosylceramidase OS=Homo sapiens OX=9606 GN=GBA PE=1 SV=3	GBA	1	#N/A	1	3	#N/A	1	#N/A	1	#N/A	#N/A	#N/A	#N/A
sp|P48058	Glutamate receptor 4 OS=Homo sapiens OX=9606 GN=GRIA4 PE=1 SV=2	GRIA4	8	5	7	7	2	7	5	8	2	3	2	#N/A
sp|Q16769	Glutaminyl-peptide cyclotransferase OS=Homo sapiens OX=9606 GN=QPCT PE=1 SV=1	QPCT	7	1	9	8	4	7	7	10	2	2	3	3
sp|P22352	Glutathione peroxidase 3 OS=Homo sapiens OX=9606 GN=GPX3 PE=1 SV=2	GPX3	83	59	77	96	58	85	64	113	74	84	76	60
sp|P09211	Glutathione S-transferase P OS=Homo sapiens OX=9606 GN=GSTP1 PE=1 SV=2	GSTP1	#N/A	#N/A	#N/A	2	#N/A	#N/A	#N/A	2	#N/A	#N/A	1	#N/A
sp|P04406	Glyceraldehyde-3-phosphate dehydrogenase OS=Homo sapiens OX=9606 GN=GAPDH PE=1 SV=3	GAPDH	11	3	7	14	7	6	10	14	4	9	9	6
sp|P35052	Glypican-1 OS=Homo sapiens OX=9606 GN=GPC1 PE=1 SV=2	GPC1	3	#N/A	1	2	2	4	2	6	#N/A	1	#N/A	#N/A
sp|O00461	Golgi integral membrane protein 4 OS=Homo sapiens OX=9606 GN=GOLIM4 PE=1 SV=1	GOLIM4	1	#N/A	2	4	2	2	1	2	#N/A	#N/A	#N/A	#N/A
sp|Q8NCC3	Group XV phospholipase A2 OS=Homo sapiens OX=9606 GN=PLA2G15 PE=1 SV=2	PLA2G15	2	1	#N/A	1	#N/A	1	1	2	#N/A	#N/A	#N/A	#N/A
sp|Q14393	Growth arrest-specific protein 6 OS=Homo sapiens OX=9606 GN=GAS6 PE=1 SV=3	GAS6	3	1	3	#N/A	3	4	1	3	1	#N/A	2	#N/A
sp|O95390	Growth/differentiation factor 11 OS=Homo sapiens OX=9606 GN=GDF11 PE=1 SV=1	GDF11	2	#N/A	#N/A	#N/A	#N/A	#N/A	#N/A	#N/A	1	1	#N/A	#N/A
sp|O14793	Growth/differentiation factor 8 OS=Homo sapiens OX=9606 GN=MSTN PE=1 SV=1	MSTN	4	#N/A	2	5	2	2	3	4	#N/A	#N/A	2	#N/A
sp|P00738	Haptoglobin OS=Homo sapiens OX=9606 GN=HP PE=1 SV=1	HP	#N/A	4	14	5	#N/A	2	23	#N/A	#N/A	11	#N/A	2
sp|P00739	Haptoglobin-related protein OS=Homo sapiens OX=9606 GN=HPR PE=2 SV=2	HPR	#N/A	#N/A	8	#N/A	#N/A	#N/A	13	#N/A	#N/A	6	#N/A	#N/A
sp|P48723	Heat shock 70 kDa protein 13 OS=Homo sapiens OX=9606 GN=HSPA13 PE=1 SV=1	HSPA13	9	1	9	12	1	5	5	6	3	2	#N/A	#N/A
sp|P54652	Heat shock-related 70 kDa protein 2 OS=Homo sapiens OX=9606 GN=HSPA2 PE=1 SV=1	HSPA2	1	#N/A	1	#N/A	#N/A	#N/A	#N/A	2	#N/A	#N/A	1	#N/A
sp|P69905	Hemoglobin subunit alpha OS=Homo sapiens OX=9606 GN=HBA1 PE=1 SV=2	HBA1	10	#N/A	#N/A	#N/A	#N/A	#N/A	#N/A	#N/A	25	#N/A	35	#N/A
sp|P68871	Hemoglobin subunit beta OS=Homo sapiens OX=9606 GN=HBB PE=1 SV=2	HBB	14	#N/A	#N/A	#N/A	#N/A	#N/A	#N/A	#N/A	37	#N/A	51	#N/A
sp|P02042	Hemoglobin subunit delta OS=Homo sapiens OX=9606 GN=HBD PE=1 SV=2	HBD	7	#N/A	#N/A	#N/A	#N/A	#N/A	#N/A	#N/A	27	#N/A	28	#N/A
sp|P02790	Hemopexin OS=Homo sapiens OX=9606 GN=HPX PE=1 SV=2	HPX	339	440	395	378	304	377	299	300	430	419	272	399
sp|P05546	Heparin cofactor 2 OS=Homo sapiens OX=9606 GN=SERPIND1 PE=1 SV=3	SERPIND1	38	69	46	44	44	35	55	40	102	66	60	57
sp|Q04756	Hepatocyte growth factor activator OS=Homo sapiens OX=9606 GN=HGFAC PE=1 SV=1	HGFAC	2	7	#N/A	4	4	2	#N/A	1	2	5	4	4
sp|P26927	Hepatocyte growth factor-like protein OS=Homo sapiens OX=9606 GN=MST1 PE=1 SV=2	MST1	#N/A	#N/A	#N/A	1	2	#N/A	#N/A	#N/A	#N/A	3	#N/A	1
sp|O95568	Histidine protein methyltransferase 1 homolog OS=Homo sapiens OX=9606 GN=METTL18 PE=1 SV=1	METTL18	#N/A	#N/A	7	#N/A	#N/A	7	8	8	11	#N/A	#N/A	10
sp|P04196	Histidine-rich glycoprotein OS=Homo sapiens OX=9606 GN=HRG PE=1 SV=1	HRG	46	93	56	54	46	55	68	68	53	80	63	66
sp|P01891	HLA class I histocompatibility antigen, A-68 alpha chain OS=Homo sapiens OX=9606 GN=HLA-A PE=1 SV=4	HLA-A	#N/A	#N/A	2	#N/A	#N/A	#N/A	1	#N/A	#N/A	#N/A	#N/A	2
sp|Q86YZ3	Hornerin OS=Homo sapiens OX=9606 GN=HRNR PE=1 SV=2	HRNR	#N/A	#N/A	#N/A	1	1	1	#N/A	#N/A	2	1	1	#N/A
sp|P10915	Hyaluronan and proteoglycan link protein 1 OS=Homo sapiens OX=9606 GN=HAPLN1 PE=2 SV=2	HAPLN1	#N/A	#N/A	#N/A	3	#N/A	#N/A	1	#N/A	#N/A	#N/A	#N/A	#N/A
sp|Q96S86	Hyaluronan and proteoglycan link protein 3 OS=Homo sapiens OX=9606 GN=HAPLN3 PE=2 SV=1	HAPLN3	4	#N/A	1	21	#N/A	1	5	4	1	#N/A	#N/A	#N/A
sp|Q86UW8	Hyaluronan and proteoglycan link protein 4 OS=Homo sapiens OX=9606 GN=HAPLN4 PE=2 SV=1	HAPLN4	#N/A	#N/A	#N/A	2	#N/A	#N/A	#N/A	#N/A	#N/A	#N/A	#N/A	#N/A
sp|Q14520	Hyaluronan-binding protein 2 OS=Homo sapiens OX=9606 GN=HABP2 PE=1 SV=1	HABP2	6	5	5	7	6	4	5	3	10	4	9	7
sp|Q9Y4L1	Hypoxia up-regulated protein 1 OS=Homo sapiens OX=9606 GN=HYOU1 PE=1 SV=1	HYOU1	2	#N/A	#N/A	3	#N/A	1	#N/A	1	1	1	1	#N/A
sp|O75144	ICOS ligand OS=Homo sapiens OX=9606 GN=ICOSLG PE=1 SV=2	ICOSLG	2	2	#N/A	1	1	2	1	#N/A	1	1	#N/A	#N/A
sp|P22304	Iduronate 2-sulfatase OS=Homo sapiens OX=9606 GN=IDS PE=1 SV=1	IDS	17	2	11	11	10	22	9	8	4	3	3	1
sp|Q9Y6R7	IgGFc-binding protein OS=Homo sapiens OX=9606 GN=FCGBP PE=1 SV=3	FCGBP	195	139	60	154	84	73	89	107	84	116	145	46
sp|P01876	Immunoglobulin heavy constant alpha 1 OS=Homo sapiens OX=9606 GN=IGHA1 PE=1 SV=2	IGHA1	21	11	20	7	7	9	14	16	11	16	22	7
sp|P01877	Immunoglobulin heavy constant alpha 2 OS=Homo sapiens OX=9606 GN=IGHA2 PE=1 SV=4	IGHA2	11	#N/A	11	#N/A	4	7	8	10	#N/A	5	12	#N/A
sp|P01857	Immunoglobulin heavy constant gamma 1 OS=Homo sapiens OX=9606 GN=IGHG1 PE=1 SV=1	IGHG1	20	37	14	23	24	24	26	14	22	35	21	18
sp|P01859	Immunoglobulin heavy constant gamma 2 OS=Homo sapiens OX=9606 GN=IGHG2 PE=1 SV=2	IGHG2	9	12	11	20	8	10	22	11	12	24	13	7
sp|P01860	Immunoglobulin heavy constant gamma 3 OS=Homo sapiens OX=9606 GN=IGHG3 PE=1 SV=2	IGHG3	12	19	11	16	12	12	16	11	13	26	13	10
sp|P01861	Immunoglobulin heavy constant gamma 4 OS=Homo sapiens OX=9606 GN=IGHG4 PE=1 SV=1	IGHG4	10	14	8	11	9	9	12	6	14	16	10	6
sp|A0A0B4J1V1	Immunoglobulin heavy variable 3-21 OS=Homo sapiens OX=9606 GN=IGHV3-21 PE=1 SV=1	IGHV3-21	#N/A	#N/A	#N/A	#N/A	#N/A	#N/A	#N/A	#N/A	#N/A	#N/A	2	#N/A
sp|P01834	Immunoglobulin kappa constant OS=Homo sapiens OX=9606 GN=IGKC PE=1 SV=2	IGKC	10	28	8	19	16	18	25	19	6	21	20	13
sp|P01619	Immunoglobulin kappa variable 3-20 OS=Homo sapiens OX=9606 GN=IGKV3-20 PE=1 SV=2	IGKV3-20	1	1	#N/A	1	#N/A	1	#N/A	2	#N/A	#N/A	#N/A	#N/A
sp|A0A0C4DH25	Immunoglobulin kappa variable 3D-20 OS=Homo sapiens OX=9606 GN=IGKV3D-20 PE=3 SV=1	IGKV3D-20	#N/A	#N/A	#N/A	#N/A	1	#N/A	2	#N/A	#N/A	#N/A	#N/A	1
sp|P0DOY2	Immunoglobulin lambda constant 2 OS=Homo sapiens OX=9606 GN=IGLC2 PE=1 SV=1	IGLC2	6	7	1	2	3	3	5	5	2	14	5	2
sp|A0A075B6I4	Immunoglobulin lambda variable 10-54 OS=Homo sapiens OX=9606 GN=IGLV10-54 PE=3 SV=1	IGLV10-54	2	1	#N/A	1	#N/A	#N/A	#N/A	1	#N/A	1	#N/A	#N/A
sp|B9A064	Immunoglobulin lambda-like polypeptide 5 OS=Homo sapiens OX=9606 GN=IGLL5 PE=2 SV=2	IGLL5	#N/A	3	#N/A	#N/A	#N/A	#N/A	1	#N/A	2	8	4	#N/A
sp|O14498	Immunoglobulin superfamily containing leucine-rich repeat protein OS=Homo sapiens OX=9606 GN=ISLR PE=2 SV=1	ISLR	3	2	3	2	1	3	1	5	#N/A	1	#N/A	2
sp|Q8N3Z0	Inactive serine protease 35 OS=Homo sapiens OX=9606 GN=PRSS35 PE=1 SV=2	PRSS35	#N/A	#N/A	#N/A	1	#N/A	2	#N/A	#N/A	#N/A	#N/A	#N/A	#N/A
sp|Q14643	Inositol 1,4,5-trisphosphate receptor type 1 OS=Homo sapiens OX=9606 GN=ITPR1 PE=1 SV=3	ITPR1	#N/A	#N/A	#N/A	#N/A	1	#N/A	1	1	1	#N/A	3	#N/A
sp|P18065	Insulin-like growth factor-binding protein 2 OS=Homo sapiens OX=9606 GN=IGFBP2 PE=1 SV=2	IGFBP2	2	#N/A	#N/A	#N/A	#N/A	#N/A	1	1	2	1	1	1
sp|P24593	Insulin-like growth factor-binding protein 5 OS=Homo sapiens OX=9606 GN=IGFBP5 PE=1 SV=1	IGFBP5	1	#N/A	2	1	1	1	1	1	#N/A	#N/A	#N/A	2
sp|P24592	Insulin-like growth factor-binding protein 6 OS=Homo sapiens OX=9606 GN=IGFBP6 PE=1 SV=1	IGFBP6	2	1	2	5	3	3	6	6	3	4	1	3
sp|Q16270	Insulin-like growth factor-binding protein 7 OS=Homo sapiens OX=9606 GN=IGFBP7 PE=1 SV=1	IGFBP7	4	5	6	4	4	7	10	12	5	4	1	1
sp|P35858	Insulin-like growth factor-binding protein complex acid labile subunit OS=Homo sapiens OX=9606 GN=IGFALS PE=1 SV=1	IGFALS	18	23	20	25	24	28	14	13	34	15	31	28
sp|P19827	Inter-alpha-trypsin inhibitor heavy chain H1 OS=Homo sapiens OX=9606 GN=ITIH1 PE=1 SV=3	ITIH1	40	88	30	40	77	50	67	43	58	107	59	27
sp|P19823	Inter-alpha-trypsin inhibitor heavy chain H2 OS=Homo sapiens OX=9606 GN=ITIH2 PE=1 SV=2	ITIH2	31	94	32	47	93	54	60	50	36	115	49	32
sp|Q06033	Inter-alpha-trypsin inhibitor heavy chain H3 OS=Homo sapiens OX=9606 GN=ITIH3 PE=1 SV=2	ITIH3	6	26	3	6	11	8	5	6	3	11	6	2
sp|Q14624	Inter-alpha-trypsin inhibitor heavy chain H4 OS=Homo sapiens OX=9606 GN=ITIH4 PE=1 SV=4	ITIH4	109	146	91	105	153	102	88	80	145	117	115	127
sp|Q86UX2	Inter-alpha-trypsin inhibitor heavy chain H5 OS=Homo sapiens OX=9606 GN=ITIH5 PE=2 SV=2	ITIH5	12	4	8	10	7	17	5	12	10	8	3	1
sp|P05362	Intercellular adhesion molecule 1 OS=Homo sapiens OX=9606 GN=ICAM1 PE=1 SV=2	ICAM1	#N/A	#N/A	#N/A	#N/A	#N/A	#N/A	#N/A	#N/A	#N/A	1	2	#N/A
sp|Q9NPH3	Interleukin-1 receptor accessory protein OS=Homo sapiens OX=9606 GN=IL1RAP PE=1 SV=2	IL1RAP	2	#N/A	2	1	#N/A	2	#N/A	1	3	1	#N/A	#N/A
sp|P40189	Interleukin-6 receptor subunit beta OS=Homo sapiens OX=9606 GN=IL6ST PE=1 SV=2	IL6ST	10	#N/A	2	6	4	8	6	3	2	3	5	2
sp|Q17R60	Interphotoreceptor matrix proteoglycan 1 OS=Homo sapiens OX=9606 GN=IMPG1 PE=1 SV=2	IMPG1	3	#N/A	1	2	#N/A	1	1	#N/A	#N/A	#N/A	1	#N/A
sp|Q9UBX7	Kallikrein-11 OS=Homo sapiens OX=9606 GN=KLK11 PE=1 SV=2	KLK11	#N/A	#N/A	1	2	#N/A	#N/A	#N/A	#N/A	#N/A	#N/A	#N/A	#N/A
sp|P29622	Kallistatin OS=Homo sapiens OX=9606 GN=SERPINA4 PE=1 SV=3	SERPINA4	32	44	58	55	47	43	40	55	71	65	46	69
sp|Q14525	Keratin, type I cuticular Ha3-II OS=Homo sapiens OX=9606 GN=KRT33B PE=1 SV=3	KRT33B	#N/A	#N/A	#N/A	5	#N/A	#N/A	#N/A	2	#N/A	#N/A	#N/A	#N/A
sp|Q92764	Keratin, type I cuticular Ha5 OS=Homo sapiens OX=9606 GN=KRT35 PE=2 SV=5	KRT35	2	3	3	5	2	3	3	2	2	3	3	5
sp|O76013	Keratin, type I cuticular Ha6 OS=Homo sapiens OX=9606 GN=KRT36 PE=2 SV=1	KRT36	#N/A	#N/A	#N/A	#N/A	2	#N/A	#N/A	#N/A	#N/A	#N/A	#N/A	#N/A
sp|O76015	Keratin, type I cuticular Ha8 OS=Homo sapiens OX=9606 GN=KRT38 PE=1 SV=3	KRT38	2	3	3	5	2	3	3	2	2	3	3	5
sp|P13645	Keratin, type I cytoskeletal 10 OS=Homo sapiens OX=9606 GN=KRT10 PE=1 SV=6	KRT10	45	44	35	79	34	44	30	36	42	49	56	75
sp|Q99456	Keratin, type I cytoskeletal 12 OS=Homo sapiens OX=9606 GN=KRT12 PE=1 SV=1	KRT12	#N/A	3	3	5	2	3	#N/A	#N/A	5	3	#N/A	6
sp|P13646	Keratin, type I cytoskeletal 13 OS=Homo sapiens OX=9606 GN=KRT13 PE=1 SV=4	KRT13	#N/A	6	3	6	3	#N/A	#N/A	3	5	6	7	7
sp|P02533	Keratin, type I cytoskeletal 14 OS=Homo sapiens OX=9606 GN=KRT14 PE=1 SV=4	KRT14	10	15	9	22	6	9	10	12	11	11	14	21
sp|O77727	Keratin, type I cytoskeletal 15 (Contact-Cont) OS=Ovis aries GN=KRT15 PE=2 SV=1	KRT15	#N/A	7	#N/A	11	5	#N/A	#N/A	6	#N/A	#N/A	10	12
sp|P19012	Keratin, type I cytoskeletal 15 OS=Homo sapiens OX=9606 GN=KRT15 PE=1 SV=3	KRT15	#N/A	#N/A	#N/A	#N/A	#N/A	#N/A	#N/A	8	#N/A	9	9	14
sp|P08779	Keratin, type I cytoskeletal 16 OS=Homo sapiens OX=9606 GN=KRT16 PE=1 SV=4	KRT16	#N/A	15	#N/A	19	#N/A	#N/A	#N/A	11	#N/A	#N/A	10	18
sp|Q04695	Keratin, type I cytoskeletal 17 OS=Homo sapiens OX=9606 GN=KRT17 PE=1 SV=2	KRT17	#N/A	#N/A	#N/A	#N/A	#N/A	#N/A	#N/A	9	#N/A	#N/A	#N/A	15
sp|P05783	Keratin, type I cytoskeletal 18 OS=Homo sapiens OX=9606 GN=KRT18 PE=1 SV=2	KRT18	2	#N/A	#N/A	#N/A	#N/A	#N/A	#N/A	2	#N/A	#N/A	#N/A	5
sp|P08727	Keratin, type I cytoskeletal 19 OS=Homo sapiens OX=9606 GN=KRT19 PE=1 SV=4	KRT19	#N/A	#N/A	#N/A	#N/A	#N/A	#N/A	7	8	#N/A	#N/A	#N/A	#N/A
sp|Q2M2I5	Keratin, type I cytoskeletal 24 OS=Homo sapiens OX=9606 GN=KRT24 PE=1 SV=1	KRT24	#N/A	#N/A	#N/A	#N/A	#N/A	#N/A	#N/A	#N/A	3	#N/A	#N/A	6
sp|Q7Z3Z0	Keratin, type I cytoskeletal 25 OS=Homo sapiens OX=9606 GN=KRT25 PE=1 SV=1	KRT25	#N/A	#N/A	1	#N/A	#N/A	#N/A	#N/A	#N/A	3	#N/A	#N/A	5
sp|Q7Z3Y8	Keratin, type I cytoskeletal 27 OS=Homo sapiens OX=9606 GN=KRT27 PE=1 SV=2	KRT27	#N/A	#N/A	#N/A	4	3	4	#N/A	#N/A	#N/A	#N/A	#N/A	#N/A
sp|P35527	Keratin, type I cytoskeletal 9 OS=Homo sapiens OX=9606 GN=KRT9 PE=1 SV=3	KRT9	39	38	23	69	23	39	18	14	35	28	40	44
sp|Q9NSB2	Keratin, type II cuticular Hb4 OS=Homo sapiens OX=9606 GN=KRT84 PE=2 SV=2	KRT84	2	1	#N/A	#N/A	#N/A	#N/A	#N/A	#N/A	#N/A	1	#N/A	3
sp|P04264	Keratin, type II cytoskeletal 1 OS=Homo sapiens OX=9606 GN=KRT1 PE=1 SV=6	KRT1	72	68	49	93	46	62	42	36	64	60	76	91
sp|Q7Z794	Keratin, type II cytoskeletal 1b OS=Homo sapiens OX=9606 GN=KRT77 PE=2 SV=3	KRT77	5	7	3	14	2	4	2	1	7	7	5	12
sp|P35908	Keratin, type II cytoskeletal 2 epidermal OS=Homo sapiens OX=9606 GN=KRT2 PE=1 SV=2	KRT2	43	44	25	75	19	38	22	30	38	48	43	57
sp|Q01546	Keratin, type II cytoskeletal 2 oral OS=Homo sapiens OX=9606 GN=KRT76 PE=1 SV=2	KRT76	5	5	1	8	1	#N/A	#N/A	3	5	#N/A	#N/A	9
sp|P12035	Keratin, type II cytoskeletal 3 OS=Homo sapiens OX=9606 GN=KRT3 PE=1 SV=3	KRT3	1	1	#N/A	4	#N/A	2	#N/A	#N/A	2	#N/A	#N/A	4
sp|P19013	Keratin, type II cytoskeletal 4 OS=Homo sapiens OX=9606 GN=KRT4 PE=1 SV=4	KRT4	6	5	2	7	2	6	2	4	5	5	5	9
sp|P13647	Keratin, type II cytoskeletal 5 OS=Homo sapiens OX=9606 GN=KRT5 PE=1 SV=3	KRT5	9	14	6	26	7	10	6	8	12	13	13	20
sp|P02538	Keratin, type II cytoskeletal 6A OS=Homo sapiens OX=9606 GN=KRT6A PE=1 SV=3	KRT6A	10	19	5	23	5	9	6	7	11	12	14	19
sp|P04259	Keratin, type II cytoskeletal 6B OS=Homo sapiens OX=9606 GN=KRT6B PE=1 SV=5	KRT6B	12	17	7	24	7	14	7	8	12	15	17	20
sp|P08729	Keratin, type II cytoskeletal 7 OS=Homo sapiens OX=9606 GN=KRT7 PE=1 SV=5	KRT7	5	3	#N/A	5	#N/A	#N/A	#N/A	#N/A	3	#N/A	#N/A	#N/A
sp|Q86Y46	Keratin, type II cytoskeletal 73 OS=Homo sapiens OX=9606 GN=KRT73 PE=1 SV=1	KRT73	1	#N/A	1	4	1	#N/A	#N/A	1	2	3	2	#N/A
sp|Q7RTS7	Keratin, type II cytoskeletal 74 OS=Homo sapiens OX=9606 GN=KRT74 PE=1 SV=2	KRT74	#N/A	#N/A	#N/A	#N/A	1	#N/A	#N/A	#N/A	2	3	2	5
sp|O95678	Keratin, type II cytoskeletal 75 OS=Homo sapiens OX=9606 GN=KRT75 PE=1 SV=2	KRT75	#N/A	#N/A	#N/A	#N/A	#N/A	#N/A	2	#N/A	6	#N/A	#N/A	10
sp|Q8N1N4	Keratin, type II cytoskeletal 78 OS=Homo sapiens OX=9606 GN=KRT78 PE=1 SV=2	KRT78	#N/A	#N/A	#N/A	#N/A	#N/A	#N/A	#N/A	#N/A	#N/A	2	#N/A	2
sp|Q5XKE5	Keratin, type II cytoskeletal 79 OS=Homo sapiens OX=9606 GN=KRT79 PE=1 SV=2	KRT79	3	5	#N/A	12	2	4	#N/A	2	#N/A	#N/A	#N/A	7
sp|P05787	Keratin, type II cytoskeletal 8 OS=Homo sapiens OX=9606 GN=KRT8 PE=1 SV=7	KRT8	6	4	3	6	3	5	2	2	4	4	4	8
sp|Q6KB66	Keratin, type II cytoskeletal 80 OS=Homo sapiens OX=9606 GN=KRT80 PE=1 SV=2	KRT80	3	2	2	3	2	4	#N/A	2	2	2	2	3
sp|Q5T011	KICSTOR complex protein SZT2 OS=Homo sapiens OX=9606 GN=SZT2 PE=1 SV=3	SZT2	1	#N/A	#N/A	1	1	1	1	2	#N/A	1	#N/A	#N/A
sp|P01042	Kininogen-1 OS=Homo sapiens OX=9606 GN=KNG1 PE=1 SV=2	KNG1	86	144	103	91	75	92	80	71	151	120	122	102
sp|Q08431	Lactadherin OS=Homo sapiens OX=9606 GN=MFGE8 PE=1 SV=3	MFGE8	1	#N/A	2	3	#N/A	1	#N/A	2	#N/A	#N/A	#N/A	#N/A
sp|P02788	Lactotransferrin OS=Homo sapiens OX=9606 GN=LTF PE=1 SV=6	LTF	3	#N/A	#N/A	#N/A	#N/A	#N/A	#N/A	#N/A	#N/A	1	#N/A	#N/A
sp|P55268	Laminin subunit beta-2 OS=Homo sapiens OX=9606 GN=LAMB2 PE=1 SV=2	LAMB2	1	#N/A	#N/A	1	#N/A	2	#N/A	#N/A	#N/A	#N/A	#N/A	#N/A
sp|Q14767	Latent-transforming growth factor beta-binding protein 2 OS=Homo sapiens OX=9606 GN=LTBP2 PE=1 SV=3	LTBP2	#N/A	#N/A	#N/A	#N/A	6	2	2	1	#N/A	7	6	3
sp|O00292	Left-right determination factor 2 OS=Homo sapiens OX=9606 GN=LEFTY2 PE=1 SV=2	LEFTY2	#N/A	#N/A	#N/A	1	#N/A	#N/A	#N/A	1	4	2	4	#N/A
sp|Q99538	Legumain OS=Homo sapiens OX=9606 GN=LGMN PE=1 SV=1	LGMN	2	1	2	1	#N/A	5	1	1	#N/A	#N/A	#N/A	#N/A
sp|P02750	Leucine-rich alpha-2-glycoprotein OS=Homo sapiens OX=9606 GN=LRG1 PE=1 SV=2	LRG1	102	82	73	63	60	60	75	56	95	62	95	85
sp|P0C6S8	Leucine-rich repeat and immunoglobulin-like domain-containing nogo receptor-interacting protein 3 OS=Homo sapiens OX=9606 GN=LINGO3 PE=3 SV=1	LINGO3	#N/A	#N/A	#N/A	#N/A	1	2	1	#N/A	#N/A	#N/A	#N/A	#N/A
sp|Q9HBL6	Leucine-rich repeat and transmembrane domain-containing protein 1 OS=Homo sapiens OX=9606 GN=LRTM1 PE=2 SV=1	LRTM1	1	#N/A	1	1	1	#N/A	2	#N/A	#N/A	#N/A	#N/A	#N/A
sp|Q9P2V4	Leucine-rich repeat, immunoglobulin-like domain and transmembrane domain-containing protein 1 OS=Homo sapiens OX=9606 GN=LRIT1 PE=2 SV=1	LRIT1	3	#N/A	1	6	2	2	3	5	1	#N/A	1	#N/A
sp|Q9NT99	Leucine-rich repeat-containing protein 4B OS=Homo sapiens OX=9606 GN=LRRC4B PE=2 SV=3	LRRC4B	#N/A	#N/A	#N/A	4	#N/A	5	#N/A	3	#N/A	#N/A	#N/A	#N/A
sp|Q13449	Limbic system-associated membrane protein OS=Homo sapiens OX=9606 GN=LSAMP PE=1 SV=2	LSAMP	14	2	17	19	8	18	12	11	9	7	12	2
sp|P31025	Lipocalin-1 OS=Homo sapiens OX=9606 GN=LCN1 PE=1 SV=1	LCN1	#N/A	#N/A	#N/A	#N/A	1	#N/A	#N/A	#N/A	#N/A	#N/A	#N/A	13
sp|P18428	Lipopolysaccharide-binding protein OS=Homo sapiens OX=9606 GN=LBP PE=1 SV=3	LBP	12	8	8	11	5	#N/A	7	3	15	8	6	4
sp|P00338	L-lactate dehydrogenase A chain OS=Homo sapiens OX=9606 GN=LDHA PE=1 SV=2	LDHA	2	1	3	6	2	3	3	6	4	4	5	6
sp|P07195	L-lactate dehydrogenase B chain OS=Homo sapiens OX=9606 GN=LDHB PE=1 SV=2	LDHB	2	3	1	3	#N/A	4	2	5	3	3	3	3
sp|P08637	Low affinity immunoglobulin gamma Fc region receptor III-A OS=Homo sapiens OX=9606 GN=FCGR3A PE=1 SV=2	FCGR3A	1	1	#N/A	#N/A	#N/A	#N/A	#N/A	1	2	#N/A	1	1
sp|P98164	Low-density lipoprotein receptor-related protein 2 OS=Homo sapiens OX=9606 GN=LRP2 PE=1 SV=3	LRP2	13	12	14	13	18	20	9	19	3	12	10	4
sp|P14151	L-selectin OS=Homo sapiens OX=9606 GN=SELL PE=1 SV=2	SELL	1	2	1	1	1	1	1	1	1	1	2	1
sp|P51884	Lumican OS=Homo sapiens OX=9606 GN=LUM PE=1 SV=2	LUM	35	46	32	30	30	40	27	25	27	48	24	39
sp|P11117	Lysosomal acid phosphatase OS=Homo sapiens OX=9606 GN=ACP2 PE=1 SV=3	ACP2	3	#N/A	3	3	1	3	3	1	#N/A	1	#N/A	#N/A
sp|P10253	Lysosomal alpha-glucosidase OS=Homo sapiens OX=9606 GN=GAA PE=1 SV=4	GAA	4	1	2	1	3	2	2	6	#N/A	2	#N/A	#N/A
sp|P10619	Lysosomal protective protein OS=Homo sapiens OX=9606 GN=CTSA PE=1 SV=2	CTSA	1	#N/A	3	4	1	2	1	2	#N/A	#N/A	#N/A	#N/A
sp|P42785	Lysosomal Pro-X carboxypeptidase OS=Homo sapiens OX=9606 GN=PRCP PE=1 SV=1	PRCP	#N/A	#N/A	1	3	#N/A	1	#N/A	#N/A	#N/A	#N/A	1	#N/A
sp|Q9UMR5	Lysosomal thioesterase PPT2 OS=Homo sapiens OX=9606 GN=PPT2 PE=1 SV=4	PPT2	1	#N/A	2	#N/A	#N/A	1	1	2	#N/A	#N/A	#N/A	#N/A
sp|P11279	Lysosome-associated membrane glycoprotein 1 OS=Homo sapiens OX=9606 GN=LAMP1 PE=1 SV=3	LAMP1	2	#N/A	2	1	2	1	1	1	#N/A	#N/A	1	#N/A
sp|P13473	Lysosome-associated membrane glycoprotein 2 OS=Homo sapiens OX=9606 GN=LAMP2 PE=1 SV=2	LAMP2	#N/A	4	#N/A	2	#N/A	2	2	2	#N/A	3	3	2
sp|P07333	Macrophage colony-stimulating factor 1 receptor OS=Homo sapiens OX=9606 GN=CSF1R PE=1 SV=2	CSF1R	3	2	#N/A	1	#N/A	1	#N/A	#N/A	#N/A	2	2	#N/A
sp|P04156	Major prion protein OS=Homo sapiens OX=9606 GN=PRNP PE=1 SV=1	PRNP	1	#N/A	#N/A	#N/A	1	1	#N/A	2	#N/A	#N/A	#N/A	#N/A
sp|P40925	Malate dehydrogenase, cytoplasmic OS=Homo sapiens OX=9606 GN=MDH1 PE=1 SV=4	MDH1	#N/A	1	3	4	1	2	2	3	#N/A	1	2	#N/A
sp|Q9UM22	Mammalian ependymin-related protein 1 OS=Homo sapiens OX=9606 GN=EPDR1 PE=1 SV=2	EPDR1	2	2	4	5	2	7	6	4	#N/A	2	#N/A	#N/A
sp|O00187	Mannan-binding lectin serine protease 2 OS=Homo sapiens OX=9606 GN=MASP2 PE=1 SV=4	MASP2	#N/A	#N/A	#N/A	#N/A	#N/A	#N/A	#N/A	#N/A	#N/A	2	#N/A	#N/A
sp|P33908	Mannosyl-oligosaccharide 1,2-alpha-mannosidase IA OS=Homo sapiens OX=9606 GN=MAN1A1 PE=1 SV=3	MAN1A1	10	2	7	11	6	7	4	7	2	4	2	5
sp|Q9NR34	Mannosyl-oligosaccharide 1,2-alpha-mannosidase IC OS=Homo sapiens OX=9606 GN=MAN1C1 PE=1 SV=1	MAN1C1	5	1	2	4	2	4	4	4	1	3	1	1
sp|P14780	Matrix metalloproteinase-9 OS=Homo sapiens OX=9606 GN=MMP9 PE=1 SV=3	MMP9	#N/A	#N/A	#N/A	#N/A	#N/A	#N/A	#N/A	#N/A	3	#N/A	#N/A	#N/A
sp|P01033	Metalloproteinase inhibitor 1 OS=Homo sapiens OX=9606 GN=TIMP1 PE=1 SV=1	TIMP1	8	3	3	7	7	12	6	10	3	5	7	6
sp|P16035	Metalloproteinase inhibitor 2 OS=Homo sapiens OX=9606 GN=TIMP2 PE=1 SV=2	TIMP2	5	3	8	9	7	5	6	11	2	4	1	#N/A
sp|Q9UJH8	Meteorin OS=Homo sapiens OX=9606 GN=METRN PE=2 SV=2	METRN	2	#N/A	#N/A	2	#N/A	1	#N/A	2	#N/A	#N/A	#N/A	#N/A
sp|Q13228	Methanethiol oxidase OS=Homo sapiens OX=9606 GN=SELENBP1 PE=1 SV=2	SELENBP1	2	1	2	1	3	2	1	5	#N/A	#N/A	1	#N/A
sp|P55083	Microfibril-associated glycoprotein 4 OS=Homo sapiens OX=9606 GN=MFAP4 PE=1 SV=2	MFAP4	2	#N/A	1	2	1	1	2	3	#N/A	1	#N/A	1
sp|P20774	Mimecan OS=Homo sapiens OX=9606 GN=OGN PE=1 SV=1	OGN	#N/A	1	#N/A	2	2	1	#N/A	1	#N/A	2	#N/A	#N/A
sp|P26038	Moesin OS=Homo sapiens OX=9606 GN=MSN PE=1 SV=3	MSN	2	#N/A	#N/A	#N/A	#N/A	#N/A	#N/A	1	1	1	2	#N/A
sp|P08571	Monocyte differentiation antigen CD14 OS=Homo sapiens OX=9606 GN=CD14 PE=1 SV=2	CD14	38	29	21	30	20	25	20	20	26	27	26	20
sp|O60568	Multifunctional procollagen lysine hydroxylase and glycosyltransferase LH3 OS=Homo sapiens OX=9606 GN=PLOD3 PE=1 SV=1	PLOD3	2	#N/A	#N/A	1	#N/A	1	1	#N/A	#N/A	#N/A	#N/A	#N/A
sp|Q9H8L6	Multimerin-2 OS=Homo sapiens OX=9606 GN=MMRN2 PE=1 SV=2	MMRN2	1	1	1	1	#N/A	1	1	1	2	1	1	1
sp|Q7Z7M0	Multiple epidermal growth factor-like domains protein 8 OS=Homo sapiens OX=9606 GN=MEGF8 PE=1 SV=2	MEGF8	1	#N/A	#N/A	2	5	2	2	1	2	3	6	#N/A
sp|Q9UNW1	Multiple inositol polyphosphate phosphatase 1 OS=Homo sapiens OX=9606 GN=MINPP1 PE=1 SV=1	MINPP1	6	3	4	5	5	4	3	5	6	4	2	3
sp|Q99972	Myocilin OS=Homo sapiens OX=9606 GN=MYOC PE=1 SV=2	MYOC	23	4	14	16	19	21	7	25	5	15	1	7
sp|Q8NEV4	Myosin-IIIa OS=Homo sapiens OX=9606 GN=MYO3A PE=1 SV=2	MYO3A	1	1	2	1	#N/A	#N/A	1	1	#N/A	1	#N/A	#N/A
sp|P20933	N(4)-(beta-N-acetylglucosaminyl)-L-asparaginase OS=Homo sapiens OX=9606 GN=AGA PE=1 SV=2	AGA	7	4	8	6	2	7	8	11	1	5	4	#N/A
sp|P34059	N-acetylgalactosamine-6-sulfatase OS=Homo sapiens OX=9606 GN=GALNS PE=1 SV=1	GALNS	1	#N/A	1	1	#N/A	2	#N/A	2	#N/A	#N/A	#N/A	#N/A
sp|P15586	N-acetylglucosamine-6-sulfatase OS=Homo sapiens OX=9606 GN=GNS PE=1 SV=3	GNS	14	5	16	16	11	24	14	15	2	8	5	3
sp|Q9NY97	N-acetyllactosaminide beta-1,3-N-acetylglucosaminyltransferase 2 OS=Homo sapiens OX=9606 GN=B3GNT2 PE=1 SV=2	B3GNT2	2	#N/A	1	#N/A	#N/A	#N/A	#N/A	#N/A	#N/A	#N/A	#N/A	#N/A
sp|Q96PD5	N-acetylmuramoyl-L-alanine amidase OS=Homo sapiens OX=9606 GN=PGLYRP2 PE=1 SV=1	PGLYRP2	35	46	30	40	37	45	39	40	41	54	32	49
sp|Q15223	Nectin-1 OS=Homo sapiens OX=9606 GN=NECTIN1 PE=1 SV=3	NECTIN1	1	#N/A	1	1	#N/A	1	#N/A	2	1	#N/A	#N/A	#N/A
sp|Q92859	Neogenin OS=Homo sapiens OX=9606 GN=NEO1 PE=1 SV=2	NEO1	10	2	5	12	8	10	6	5	3	3	3	1
sp|P13591	Neural cell adhesion molecule 1 OS=Homo sapiens OX=9606 GN=NCAM1 PE=1 SV=3	NCAM1	26	8	19	24	17	34	17	19	11	15	11	8
sp|P32004	Neural cell adhesion molecule L1 OS=Homo sapiens OX=9606 GN=L1CAM PE=1 SV=2	L1CAM	#N/A	#N/A	1	2	#N/A	3	1	#N/A	#N/A	#N/A	#N/A	#N/A
sp|O00533	Neural cell adhesion molecule L1-like protein OS=Homo sapiens OX=9606 GN=CHL1 PE=1 SV=4	CHL1	25	15	18	22	17	27	18	23	16	18	24	8
sp|Q9ULB1	Neurexin-1 OS=Homo sapiens OX=9606 GN=NRXN1 PE=2 SV=1	NRXN1	5	#N/A	4	4	6	9	4	5	#N/A	#N/A	#N/A	#N/A
sp|Q9P2S2	Neurexin-2 OS=Homo sapiens OX=9606 GN=NRXN2 PE=2 SV=1	NRXN2	#N/A	#N/A	2	4	2	7	2	4	#N/A	#N/A	#N/A	#N/A
sp|Q9Y4C0	Neurexin-3 OS=Homo sapiens OX=9606 GN=NRXN3 PE=1 SV=4	NRXN3	19	7	20	24	21	38	20	23	3	10	9	3
sp|P41271	Neuroblastoma suppressor of tumorigenicity 1 OS=Homo sapiens OX=9606 GN=NBL1 PE=1 SV=2	NBL1	1	1	2	2	2	2	2	3	#N/A	1	1	1
sp|O14594	Neurocan core protein OS=Homo sapiens OX=9606 GN=NCAN PE=1 SV=3	NCAN	22	4	10	23	5	21	22	11	5	5	2	4
sp|P16519	Neuroendocrine convertase 2 OS=Homo sapiens OX=9606 GN=PCSK2 PE=1 SV=2	PCSK2	5	1	4	7	1	3	4	6	#N/A	1	#N/A	#N/A
sp|O94856	Neurofascin OS=Homo sapiens OX=9606 GN=NFASC PE=1 SV=4	NFASC	4	#N/A	4	#N/A	3	8	2	2	2	2	#N/A	1
sp|P12036	Neurofilament heavy polypeptide OS=Homo sapiens OX=9606 GN=NEFH PE=1 SV=4	NEFH	#N/A	2	1	2	1	#N/A	#N/A	1	1	2	#N/A	2
sp|Q9NZ94	Neuroligin-3 OS=Homo sapiens OX=9606 GN=NLGN3 PE=1 SV=2	NLGN3	2	#N/A	#N/A	#N/A	#N/A	#N/A	#N/A	#N/A	#N/A	#N/A	#N/A	#N/A
sp|Q92823	Neuronal cell adhesion molecule OS=Homo sapiens OX=9606 GN=NRCAM PE=1 SV=3	NRCAM	32	11	26	50	22	51	24	36	16	17	18	8
sp|Q7Z3B1	Neuronal growth regulator 1 OS=Homo sapiens OX=9606 GN=NEGR1 PE=1 SV=3	NEGR1	2	#N/A	4	7	1	6	5	3	#N/A	1	#N/A	#N/A
sp|Q15818	Neuronal pentraxin-1 OS=Homo sapiens OX=9606 GN=NPTX1 PE=2 SV=2	NPTX1	1	#N/A	1	2	#N/A	1	2	1	#N/A	#N/A	#N/A	#N/A
sp|P47972	Neuronal pentraxin-2 OS=Homo sapiens OX=9606 GN=NPTX2 PE=1 SV=2	NPTX2	2	#N/A	#N/A	4	#N/A	1	#N/A	2	#N/A	#N/A	#N/A	#N/A
sp|O14786	Neuropilin-1 OS=Homo sapiens OX=9606 GN=NRP1 PE=1 SV=3	NRP1	3	1	1	3	2	2	#N/A	1	#N/A	1	1	#N/A
sp|O15240	Neurosecretory protein VGF OS=Homo sapiens OX=9606 GN=VGF PE=1 SV=2	VGF	2	#N/A	1	4	1	1	1	1	#N/A	#N/A	#N/A	#N/A
sp|Q99574	Neuroserpin OS=Homo sapiens OX=9606 GN=SERPINI1 PE=1 SV=1	SERPINI1	24	12	40	25	22	32	23	33	14	11	7	4
sp|Q9P121	Neurotrimin OS=Homo sapiens OX=9606 GN=NTM PE=1 SV=1	NTM	6	#N/A	5	2	1	7	5	5	1	5	1	1
sp|P80188	Neutrophil gelatinase-associated lipocalin OS=Homo sapiens OX=9606 GN=LCN2 PE=1 SV=2	LCN2	1	1	#N/A	#N/A	3	1	1	1	#N/A	1	#N/A	2
sp|Q99784	Noelin OS=Homo sapiens OX=9606 GN=OLFM1 PE=1 SV=4	OLFM1	4	1	2	3	1	4	2	2	2	3	1	#N/A
sp|O95897	Noelin-2 OS=Homo sapiens OX=9606 GN=OLFM2 PE=1 SV=2	OLFM2	5	2	2	3	1	2	2	2	2	2	2	1
sp|P61916	NPC intracellular cholesterol transporter 2 OS=Homo sapiens OX=9606 GN=NPC2 PE=1 SV=1	NPC2	18	8	13	16	10	17	18	23	6	7	7	8
sp|Q02818	Nucleobindin-1 OS=Homo sapiens OX=9606 GN=NUCB1 PE=1 SV=4	NUCB1	3	#N/A	1	3	2	1	1	2	1	1	1	1
sp|Q8NGL6	Olfactory receptor 4A15 OS=Homo sapiens OX=9606 GN=OR4A15 PE=3 SV=3	OR4A15	1	#N/A	#N/A	#N/A	#N/A	#N/A	1	#N/A	#N/A	#N/A	2	#N/A
sp|P23515	Oligodendrocyte-myelin glycoprotein OS=Homo sapiens OX=9606 GN=OMG PE=1 SV=2	OMG	16	8	12	26	1	8	11	8	8	3	5	4
sp|Q14982	Opioid-binding protein/cell adhesion molecule OS=Homo sapiens OX=9606 GN=OPCML PE=1 SV=1	OPCML	2	#N/A	1	1	#N/A	1	#N/A	1	#N/A	1	#N/A	#N/A
sp|Q9UBM4	Opticin OS=Homo sapiens OX=9606 GN=OPTC PE=1 SV=1	OPTC	33	22	50	36	33	44	20	41	28	26	17	21
sp|Q99983	Osteomodulin OS=Homo sapiens OX=9606 GN=OMD PE=1 SV=1	OMD	#N/A	1	2	#N/A	1	4	#N/A	1	#N/A	2	#N/A	#N/A
sp|P10451	Osteopontin OS=Homo sapiens OX=9606 GN=SPP1 PE=1 SV=1	SPP1	12	4	9	20	9	11	15	14	7	6	12	5
sp|Q86UD1	Out at first protein homolog OS=Homo sapiens OX=9606 GN=OAF PE=2 SV=1	OAF	12	7	7	16	5	12	6	14	9	8	8	3
sp|P50897	Palmitoyl-protein thioesterase 1 OS=Homo sapiens OX=9606 GN=PPT1 PE=1 SV=1	PPT1	6	#N/A	4	3	4	7	4	6	1	1	1	#N/A
sp|O95497	Pantetheinase OS=Homo sapiens OX=9606 GN=VNN1 PE=1 SV=2	VNN1	2	10	#N/A	#N/A	1	1	1	1	1	4	5	#N/A
sp|O95428	Papilin OS=Homo sapiens OX=9606 GN=PAPLN PE=2 SV=4	PAPLN	5	1	2	4	3	8	4	3	#N/A	3	1	#N/A
sp|Q9BXP8	Pappalysin-2 OS=Homo sapiens OX=9606 GN=PAPPA2 PE=1 SV=4	PAPPA2	8	7	8	7	12	11	8	8	14	12	11	4
sp|P26022	Pentraxin-related protein PTX3 OS=Homo sapiens OX=9606 GN=PTX3 PE=1 SV=3	PTX3	2	#N/A	#N/A	2	#N/A	1	4	#N/A	#N/A	#N/A	#N/A	#N/A
sp|Q6UXB8	Peptidase inhibitor 16 OS=Homo sapiens OX=9606 GN=PI16 PE=1 SV=1	PI16	1	8	1	1	2	3	4	3	1	10	#N/A	1
sp|P19021	Peptidyl-glycine alpha-amidating monooxygenase OS=Homo sapiens OX=9606 GN=PAM PE=1 SV=2	PAM	11	2	4	11	5	6	8	13	3	3	2	1
sp|P23284	Peptidyl-prolyl cis-trans isomerase B OS=Homo sapiens OX=9606 GN=PPIB PE=1 SV=2	PPIB	1	#N/A	#N/A	1	#N/A	1	#N/A	3	#N/A	#N/A	#N/A	#N/A
sp|Q15063	Periostin OS=Homo sapiens OX=9606 GN=POSTN PE=1 SV=2	POSTN	#N/A	#N/A	#N/A	#N/A	#N/A	#N/A	#N/A	#N/A	#N/A	#N/A	4	#N/A
sp|P41219	Peripherin OS=Homo sapiens OX=9606 GN=PRPH PE=1 SV=2	PRPH	2	#N/A	#N/A	#N/A	#N/A	#N/A	#N/A	#N/A	#N/A	#N/A	#N/A	#N/A
sp|Q06830	Peroxiredoxin-1 OS=Homo sapiens OX=9606 GN=PRDX1 PE=1 SV=1	PRDX1	1	1	#N/A	2	#N/A	#N/A	#N/A	2	#N/A	#N/A	#N/A	#N/A
sp|P32119	Peroxiredoxin-2 OS=Homo sapiens OX=9606 GN=PRDX2 PE=1 SV=5	PRDX2	5	2	1	2	#N/A	3	3	3	2	1	7	2
sp|P30086	Phosphatidylethanolamine-binding protein 1 OS=Homo sapiens OX=9606 GN=PEBP1 PE=1 SV=3	PEBP1	2	#N/A	2	5	1	2	3	6	#N/A	1	1	1
sp|Q96S96	Phosphatidylethanolamine-binding protein 4 OS=Homo sapiens OX=9606 GN=PEBP4 PE=1 SV=3	PEBP4	6	6	9	13	3	11	9	20	3	3	2	5
sp|P80108	Phosphatidylinositol-glycan-specific phospholipase D OS=Homo sapiens OX=9606 GN=GPLD1 PE=1 SV=3	GPLD1	9	6	3	10	10	7	2	2	9	15	2	4
sp|P00558	Phosphoglycerate kinase 1 OS=Homo sapiens OX=9606 GN=PGK1 PE=1 SV=3	PGK1	2	2	1	2	1	1	1	1	1	2	2	3
sp|P07205	Phosphoglycerate kinase 2 OS=Homo sapiens OX=9606 GN=PGK2 PE=1 SV=3	PGK2	1	1	1	1	1	#N/A	1	#N/A	#N/A	1	1	3
sp|P18669	Phosphoglycerate mutase 1 OS=Homo sapiens OX=9606 GN=PGAM1 PE=1 SV=2	PGAM1	#N/A	#N/A	#N/A	3	#N/A	#N/A	#N/A	#N/A	#N/A	#N/A	#N/A	#N/A
sp|Q96FE7	Phosphoinositide-3-kinase-interacting protein 1 OS=Homo sapiens OX=9606 GN=PIK3IP1 PE=1 SV=2	PIK3IP1	1	#N/A	1	1	2	1	1	1	#N/A	1	#N/A	1
sp|Q8IV08	Phospholipase D3 OS=Homo sapiens OX=9606 GN=PLD3 PE=1 SV=1	PLD3	7	1	3	4	5	5	5	2	#N/A	2	2	1
sp|P55058	Phospholipid transfer protein OS=Homo sapiens OX=9606 GN=PLTP PE=1 SV=1	PLTP	34	14	12	25	9	16	13	16	16	17	16	7
sp|P36955	Pigment epithelium-derived factor OS=Homo sapiens OX=9606 GN=SERPINF1 PE=1 SV=4	SERPINF1	633	373	639	729	437	753	542	550	384	369	401	362
sp|Q63HQ2	Pikachurin OS=Homo sapiens OX=9606 GN=EGFLAM PE=1 SV=2	EGFLAM	3	#N/A	3	1	#N/A	2	2	2	#N/A	#N/A	#N/A	#N/A
sp|Q9BTY2	Plasma alpha-L-fucosidase OS=Homo sapiens OX=9606 GN=FUCA2 PE=1 SV=2	FUCA2	#N/A	1	5	1	1	4	2	1	#N/A	#N/A	#N/A	#N/A
sp|P03952	Plasma kallikrein OS=Homo sapiens OX=9606 GN=KLKB1 PE=1 SV=1	KLKB1	9	14	7	10	8	9	5	7	24	15	23	15
sp|P05155	Plasma protease C1 inhibitor OS=Homo sapiens OX=9606 GN=SERPING1 PE=1 SV=2	SERPING1	159	144	128	142	176	172	89	131	123	158	148	121
sp|P05154	Plasma serine protease inhibitor OS=Homo sapiens OX=9606 GN=SERPINA5 PE=1 SV=3	SERPINA5	33	26	26	35	36	20	27	33	43	38	39	28
sp|P00747	Plasminogen OS=Homo sapiens OX=9606 GN=PLG PE=1 SV=2	PLG	76	92	68	92	103	93	43	82	138	111	77	94
sp|Q15195	Plasminogen-like protein A OS=Homo sapiens OX=9606 GN=PLGLA PE=2 SV=1	PLGLA	#N/A	#N/A	#N/A	#N/A	#N/A	#N/A	#N/A	#N/A	#N/A	3	#N/A	#N/A
sp|Q02325	Plasminogen-like protein B OS=Homo sapiens OX=9606 GN=PLGLB1 PE=3 SV=1	PLGLB1	4	#N/A	#N/A	#N/A	6	5	#N/A	5	5	7	#N/A	#N/A
sp|P13796	Plastin-2 OS=Homo sapiens OX=9606 GN=LCP1 PE=1 SV=6	LCP1	1	7	4	3	4	1	#N/A	3	3	4	4	4
sp|Q8IUK5	Plexin domain-containing protein 1 OS=Homo sapiens OX=9606 GN=PLXDC1 PE=1 SV=2	PLXDC1	1	#N/A	3	3	#N/A	3	1	#N/A	#N/A	#N/A	#N/A	#N/A
sp|Q6UX71	Plexin domain-containing protein 2 OS=Homo sapiens OX=9606 GN=PLXDC2 PE=1 SV=1	PLXDC2	8	2	3	5	3	9	4	6	1	4	5	2
sp|O15031	Plexin-B2 OS=Homo sapiens OX=9606 GN=PLXNB2 PE=1 SV=3	PLXNB2	6	1	6	1	6	11	7	11	1	6	2	#N/A
sp|P15151	Poliovirus receptor OS=Homo sapiens OX=9606 GN=PVR PE=1 SV=2	PVR	#N/A	2	1	1	#N/A	#N/A	#N/A	#N/A	1	#N/A	#N/A	#N/A
sp|Q86SR1	Polypeptide N-acetylgalactosaminyltransferase 10 OS=Homo sapiens OX=9606 GN=GALNT10 PE=1 SV=2	GALNT10	2	1	#N/A	4	#N/A	1	1	#N/A	#N/A	#N/A	1	#N/A
sp|Q10471	Polypeptide N-acetylgalactosaminyltransferase 2 OS=Homo sapiens OX=9606 GN=GALNT2 PE=1 SV=1	GALNT2	2	#N/A	1	2	1	1	#N/A	1	#N/A	1	1	1
sp|Q6S8J3	POTE ankyrin domain family member E OS=Homo sapiens OX=9606 GN=POTEE PE=2 SV=3	POTEE	8	#N/A	#N/A	#N/A	#N/A	#N/A	#N/A	#N/A	#N/A	#N/A	8	#N/A
sp|A5A3E0	POTE ankyrin domain family member F OS=Homo sapiens OX=9606 GN=POTEF PE=1 SV=2	POTEF	#N/A	#N/A	5	6	6	#N/A	#N/A	#N/A	#N/A	#N/A	#N/A	7
sp|P0CG38	POTE ankyrin domain family member I OS=Homo sapiens OX=9606 GN=POTEI PE=3 SV=1	POTEI	#N/A	5	#N/A	#N/A	#N/A	4	#N/A	#N/A	#N/A	#N/A	#N/A	#N/A
sp|P20742	Pregnancy zone protein OS=Homo sapiens OX=9606 GN=PZP PE=1 SV=4	PZP	8	2	4	2	6	2	2	#N/A	21	4	2	2
sp|O94913	Pre-mRNA cleavage complex 2 protein Pcf11 OS=Homo sapiens OX=9606 GN=PCF11 PE=1 SV=3	PCF11	2	#N/A	1	#N/A	2	#N/A	#N/A	#N/A	#N/A	#N/A	#N/A	#N/A
sp|Q8N0Y7	Probable phosphoglycerate mutase 4 OS=Homo sapiens OX=9606 GN=PGAM4 PE=3 SV=1	PGAM4	2	#N/A	#N/A	#N/A	#N/A	1	1	#N/A	#N/A	#N/A	1	#N/A
sp|Q9H3G5	Probable serine carboxypeptidase CPVL OS=Homo sapiens OX=9606 GN=CPVL PE=1 SV=2	CPVL	1	2	2	9	1	6	3	6	1	1	#N/A	#N/A
sp|P09668	Pro-cathepsin H OS=Homo sapiens OX=9606 GN=CTSH PE=1 SV=4	CTSH	#N/A	#N/A	#N/A	1	#N/A	1	2	3	#N/A	#N/A	#N/A	#N/A
sp|Q15113	Procollagen C-endopeptidase enhancer 1 OS=Homo sapiens OX=9606 GN=PCOLCE PE=1 SV=2	PCOLCE	2	1	1	#N/A	4	2	3	4	1	5	#N/A	1
sp|Q02809	Procollagen-lysine,2-oxoglutarate 5-dioxygenase 1 OS=Homo sapiens OX=9606 GN=PLOD1 PE=1 SV=2	PLOD1	4	1	2	2	2	1	2	2	#N/A	1	#N/A	#N/A
sp|P51888	Prolargin OS=Homo sapiens OX=9606 GN=PRELP PE=1 SV=1	PRELP	7	3	8	9	6	5	8	11	2	2	2	1
sp|Q07954	Prolow-density lipoprotein receptor-related protein 1 OS=Homo sapiens OX=9606 GN=LRP1 PE=1 SV=2	LRP1	3	#N/A	#N/A	1	2	2	#N/A	2	#N/A	1	#N/A	#N/A
sp|Q12884	Prolyl endopeptidase FAP OS=Homo sapiens OX=9606 GN=FAP PE=1 SV=5	FAP	3	3	#N/A	#N/A	#N/A	#N/A	#N/A	#N/A	#N/A	#N/A	#N/A	#N/A
sp|Q9UHG2	ProSAAS OS=Homo sapiens OX=9606 GN=PCSK1N PE=1 SV=1	PCSK1N	2	#N/A	#N/A	2	#N/A	#N/A	1	#N/A	#N/A	#N/A	1	#N/A
sp|P07602	Prosaposin OS=Homo sapiens OX=9606 GN=PSAP PE=1 SV=2	PSAP	11	#N/A	9	6	5	13	11	13	#N/A	4	#N/A	#N/A
sp|P41222	Prostaglandin-H2 D-isomerase OS=Homo sapiens OX=9606 GN=PTGDS PE=1 SV=1	PTGDS	288	124	199	254	188	419	219	367	117	130	97	125
sp|P02760	Protein AMBP OS=Homo sapiens OX=9606 GN=AMBP PE=1 SV=1	AMBP	49	54	23	39	38	28	33	51	56	64	43	58
sp|O75629	Protein CREG1 OS=Homo sapiens OX=9606 GN=CREG1 PE=1 SV=1	CREG1	2	1	2	5	3	9	7	7	#N/A	1	#N/A	#N/A
sp|O60888	Protein CutA OS=Homo sapiens OX=9606 GN=CUTA PE=1 SV=2	CUTA	1	1	3	2	1	3	2	7	2	2	2	#N/A
sp|P30101	Protein disulfide-isomerase A3 OS=Homo sapiens OX=9606 GN=PDIA3 PE=1 SV=4	PDIA3	1	#N/A	1	#N/A	#N/A	1	#N/A	2	#N/A	#N/A	#N/A	#N/A
sp|Q92520	Protein FAM3C OS=Homo sapiens OX=9606 GN=FAM3C PE=1 SV=1	FAM3C	18	2	15	19	9	22	19	26	5	3	8	1
sp|Q0P6D2	Protein FAM69C OS=Homo sapiens OX=9606 GN=FAM69C PE=2 SV=3	FAM69C	4	#N/A	5	5	#N/A	2	1	5	#N/A	1	#N/A	1
sp|Q99435	Protein kinase C-binding protein NELL2 OS=Homo sapiens OX=9606 GN=NELL2 PE=1 SV=1	NELL2	2	1	2	1	1	4	2	2	1	2	#N/A	#N/A
sp|Q9UK55	Protein Z-dependent protease inhibitor OS=Homo sapiens OX=9606 GN=SERPINA10 PE=1 SV=1	SERPINA10	1	6	2	2	1	2	2	1	6	7	7	6
sp|Q99497	Protein/nucleic acid deglycase DJ-1 OS=Homo sapiens OX=9606 GN=PARK7 PE=1 SV=2	PARK7	1	#N/A	#N/A	2	#N/A	2	2	4	#N/A	#N/A	#N/A	#N/A
sp|P00734	Prothrombin OS=Homo sapiens OX=9606 GN=F2 PE=1 SV=2	F2	72	91	58	74	80	55	38	56	101	87	104	82
sp|Q6P1N9	Putative deoxyribonuclease TATDN1 OS=Homo sapiens OX=9606 GN=TATDN1 PE=1 SV=2	TATDN1	1	#N/A	2	1	1	1	#N/A	2	#N/A	2	#N/A	1
sp|P48741	Putative heat shock 70 kDa protein 7 OS=Homo sapiens OX=9606 GN=HSPA7 PE=5 SV=2	HSPA7	1	#N/A	2	1	#N/A	#N/A	#N/A	1	1	#N/A	1	#N/A
sp|Q8NHP8	Putative phospholipase B-like 2 OS=Homo sapiens OX=9606 GN=PLBD2 PE=1 SV=2	PLBD2	4	1	4	6	4	8	4	9	#N/A	#N/A	#N/A	#N/A
sp|P14618	Pyruvate kinase PKM OS=Homo sapiens OX=9606 GN=PKM PE=1 SV=4	PKM	11	2	4	7	3	8	3	8	1	3	2	2
sp|P23468	Receptor-type tyrosine-protein phosphatase delta OS=Homo sapiens OX=9606 GN=PTPRD PE=1 SV=2	PTPRD	1	#N/A	2	3	3	4	#N/A	3	1	1	#N/A	#N/A
sp|P10586	Receptor-type tyrosine-protein phosphatase F OS=Homo sapiens OX=9606 GN=PTPRF PE=1 SV=2	PTPRF	4	1	3	9	6	10	1	3	#N/A	1	#N/A	#N/A
sp|P23470	Receptor-type tyrosine-protein phosphatase gamma OS=Homo sapiens OX=9606 GN=PTPRG PE=1 SV=4	PTPRG	4	#N/A	3	3	#N/A	4	2	1	1	#N/A	1	#N/A
sp|Q13332	Receptor-type tyrosine-protein phosphatase S OS=Homo sapiens OX=9606 GN=PTPRS PE=1 SV=3	PTPRS	10	2	5	7	8	9	3	3	2	2	3	1
sp|P23471	Receptor-type tyrosine-protein phosphatase zeta OS=Homo sapiens OX=9606 GN=PTPRZ1 PE=1 SV=4	PTPRZ1	14	4	10	17	7	16	8	13	3	7	5	2
sp|P78509	Reelin OS=Homo sapiens OX=9606 GN=RELN PE=1 SV=3	RELN	2	1	1	5	5	1	2	1	#N/A	1	#N/A	#N/A
sp|O75787	Renin receptor OS=Homo sapiens OX=9606 GN=ATP6AP2 PE=1 SV=2	ATP6AP2	18	1	6	9	5	7	8	16	2	6	#N/A	1
sp|Q9BSG5	Retbindin OS=Homo sapiens OX=9606 GN=RTBDN PE=1 SV=2	RTBDN	9	1	1	3	#N/A	4	4	6	#N/A	1	1	#N/A
sp|P49788	Retinoic acid receptor responder protein 1 OS=Homo sapiens OX=9606 GN=RARRES1 PE=1 SV=2	RARRES1	1	4	7	4	3	8	2	3	#N/A	2	2	3
sp|Q99969	Retinoic acid receptor responder protein 2 OS=Homo sapiens OX=9606 GN=RARRES2 PE=1 SV=1	RARRES2	7	#N/A	6	5	1	5	6	7	#N/A	1	#N/A	#N/A
sp|P10745	Retinol-binding protein 3 OS=Homo sapiens OX=9606 GN=RBP3 PE=1 SV=2	RBP3	705	414	535	621	504	732	425	521	418	653	271	376
sp|P02753	Retinol-binding protein 4 OS=Homo sapiens OX=9606 GN=RBP4 PE=1 SV=3	RBP4	85	84	47	86	48	70	69	88	111	100	70	99
sp|O15537	Retinoschisin OS=Homo sapiens OX=9606 GN=RS1 PE=1 SV=2	RS1	24	14	15	16	14	25	10	16	7	9	4	10
sp|P07998	Ribonuclease pancreatic OS=Homo sapiens OX=9606 GN=RNASE1 PE=1 SV=4	RNASE1	5	2	6	12	1	10	3	9	4	4	1	2
sp|O00584	Ribonuclease T2 OS=Homo sapiens OX=9606 GN=RNASET2 PE=1 SV=2	RNASET2	5	2	5	6	5	5	6	7	3	4	4	1
sp|P10523	S-arrestin OS=Homo sapiens OX=9606 GN=SAG PE=1 SV=3	SAG	4	1	#N/A	14	#N/A	2	#N/A	4	#N/A	#N/A	#N/A	#N/A
sp|Q86VB7	Scavenger receptor cysteine-rich type 1 protein M130 OS=Homo sapiens OX=9606 GN=CD163 PE=1 SV=2	CD163	4	5	1	2	2	3	1	2	3	6	3	1
sp|Q92765	Secreted frizzled-related protein 3 OS=Homo sapiens OX=9606 GN=FRZB PE=1 SV=2	FRZB	22	8	12	23	13	13	14	22	7	10	7	4
sp|P05060	Secretogranin-1 OS=Homo sapiens OX=9606 GN=CHGB PE=1 SV=2	CHGB	1	#N/A	1	4	#N/A	2	1	#N/A	#N/A	#N/A	1	#N/A
sp|Q8WXD2	Secretogranin-3 OS=Homo sapiens OX=9606 GN=SCG3 PE=1 SV=3	SCG3	3	#N/A	6	13	5	5	6	5	1	2	5	#N/A
sp|Q6UXD5	Seizure 6-like protein 2 OS=Homo sapiens OX=9606 GN=SEZ6L2 PE=1 SV=2	SEZ6L2	2	#N/A	#N/A	3	#N/A	4	2	#N/A	#N/A	#N/A	#N/A	#N/A
sp|Q9BYH1	Seizure 6-like protein OS=Homo sapiens OX=9606 GN=SEZ6L PE=1 SV=1	SEZ6L	4	#N/A	4	6	3	4	6	3	1	4	3	#N/A
sp|Q53EL9	Seizure protein 6 homolog OS=Homo sapiens OX=9606 GN=SEZ6 PE=1 SV=2	SEZ6	11	2	11	15	11	15	7	10	7	6	7	2
sp|P49908	Selenoprotein P OS=Homo sapiens OX=9606 GN=SELENOP PE=1 SV=3	SELENOP	4	7	4	4	3	5	3	7	5	8	4	6
sp|Q14563	Semaphorin-3A OS=Homo sapiens OX=9606 GN=SEMA3A PE=1 SV=1	SEMA3A	5	#N/A	5	4	4	5	3	6	1	3	1	2
sp|Q13214	Semaphorin-3B OS=Homo sapiens OX=9606 GN=SEMA3B PE=2 SV=1	SEMA3B	4	1	3	4	3	4	2	4	1	1	#N/A	#N/A
sp|Q13275	Semaphorin-3F OS=Homo sapiens OX=9606 GN=SEMA3F PE=2 SV=2	SEMA3F	8	#N/A	3	1	1	4	3	3	#N/A	1	1	1
sp|Q9NPR2	Semaphorin-4B OS=Homo sapiens OX=9606 GN=SEMA4B PE=1 SV=3	SEMA4B	8	#N/A	4	3	3	6	1	1	1	1	2	2
sp|Q9H2E6	Semaphorin-6A OS=Homo sapiens OX=9606 GN=SEMA6A PE=1 SV=2	SEMA6A	1	#N/A	1	1	#N/A	3	#N/A	1	#N/A	#N/A	#N/A	#N/A
sp|O75326	Semaphorin-7A OS=Homo sapiens OX=9606 GN=SEMA7A PE=1 SV=1	SEMA7A	54	19	45	37	28	55	31	34	16	22	23	23
sp|Q92743	Serine protease HTRA1 OS=Homo sapiens OX=9606 GN=HTRA1 PE=1 SV=1	HTRA1	11	#N/A	1	7	2	4	2	5	#N/A	2	2	#N/A
sp|P02787	Serotransferrin OS=Homo sapiens OX=9606 GN=TF PE=1 SV=3	TF	107	72	111	78	58	124	87	73	70	65	96	48
sp|A8MV23	Serpin E3 OS=Homo sapiens OX=9606 GN=SERPINE3 PE=2 SV=2	SERPINE3	1	5	3	10	6	13	7	6	3	2	#N/A	#N/A
sp|P02769	Serum albumin (Laboratory-Cont) OS=Bos taurus GN=ALB PE=1 SV=4	ALB	107	186	137	159	129	282	182	160	133	157	126	134
sp|P02768	Serum albumin OS=Homo sapiens OX=9606 GN=ALB PE=1 SV=2	ALB	837	1474	1157	1146	974	1237	1316	1159	932	1355	905	1041
sp|P35542	Serum amyloid A-4 protein OS=Homo sapiens OX=9606 GN=SAA4 PE=1 SV=2	SAA4	#N/A	#N/A	1	1	#N/A	1	#N/A	2	#N/A	1	#N/A	1
sp|P02743	Serum amyloid P-component OS=Homo sapiens OX=9606 GN=APCS PE=1 SV=2	APCS	7	11	#N/A	12	7	6	14	11	16	16	16	17
sp|P27169	Serum paraoxonase/arylesterase 1 OS=Homo sapiens OX=9606 GN=PON1 PE=1 SV=3	PON1	8	29	12	20	22	12	14	15	30	33	8	20
sp|Q15166	Serum paraoxonase/lactonase 3 OS=Homo sapiens OX=9606 GN=PON3 PE=1 SV=3	PON3	2	4	3	3	4	1	2	3	4	6	2	4
sp|P04278	Sex hormone-binding globulin OS=Homo sapiens OX=9606 GN=SHBG PE=1 SV=2	SHBG	8	9	4	4	5	3	4	4	17	9	5	6
sp|Q9HAT2	Sialate O-acetylesterase OS=Homo sapiens OX=9606 GN=SIAE PE=1 SV=1	SIAE	10	2	13	14	4	13	8	9	2	2	3	1
sp|Q99519	Sialidase-1 OS=Homo sapiens OX=9606 GN=NEU1 PE=1 SV=1	NEU1	2	1	6	6	7	3	5	10	2	3	#N/A	#N/A
sp|Q5TFQ8	Signal-regulatory protein beta-1 isoform 3 OS=Homo sapiens OX=9606 GN=SIRPB1 PE=1 SV=1	SIRPB1	2	#N/A	#N/A	1	#N/A	4	#N/A	1	#N/A	#N/A	1	#N/A
sp|Q9H156	SLIT and NTRK-like protein 2 OS=Homo sapiens OX=9606 GN=SLITRK2 PE=1 SV=1	SLITRK2	#N/A	#N/A	#N/A	#N/A	#N/A	2	#N/A	1	#N/A	#N/A	#N/A	#N/A
sp|O75093	Slit homolog 1 protein OS=Homo sapiens OX=9606 GN=SLIT1 PE=2 SV=4	SLIT1	#N/A	#N/A	#N/A	#N/A	#N/A	1	#N/A	2	#N/A	#N/A	#N/A	#N/A
sp|P09486	SPARC OS=Homo sapiens OX=9606 GN=SPARC PE=1 SV=1	SPARC	6	#N/A	5	8	3	3	2	3	7	1	4	1
sp|Q14515	SPARC-like protein 1 OS=Homo sapiens OX=9606 GN=SPARCL1 PE=1 SV=2	SPARCL1	22	11	35	23	20	40	17	27	13	14	20	8
sp|P17405	Sphingomyelin phosphodiesterase OS=Homo sapiens OX=9606 GN=SMPD1 PE=1 SV=5	SMPD1	1	#N/A	#N/A	#N/A	#N/A	2	#N/A	1	1	#N/A	#N/A	#N/A
sp|Q9HCB6	Spondin-1 OS=Homo sapiens OX=9606 GN=SPON1 PE=1 SV=2	SPON1	39	15	43	40	31	41	29	46	21	23	16	10
sp|O76061	Stanniocalcin-2 OS=Homo sapiens OX=9606 GN=STC2 PE=1 SV=1	STC2	#N/A	#N/A	#N/A	#N/A	2	#N/A	2	#N/A	1	#N/A	#N/A	1
sp|O00391	Sulfhydryl oxidase 1 OS=Homo sapiens OX=9606 GN=QSOX1 PE=1 SV=3	QSOX1	23	11	19	23	24	30	9	19	12	11	10	12
sp|Q8TAQ9	SUN domain-containing protein 3 OS=Homo sapiens OX=9606 GN=SUN3 PE=1 SV=4	SUN3	1	#N/A	#N/A	1	1	#N/A	1	1	#N/A	1	2	1
sp|P00441	Superoxide dismutase [Cu-Zn] OS=Homo sapiens OX=9606 GN=SOD1 PE=1 SV=2	SOD1	2	#N/A	5	4	1	2	2	5	1	1	1	#N/A
sp|Q7Z7G0	Target of Nesh-SH3 OS=Homo sapiens OX=9606 GN=ABI3BP PE=1 SV=1	ABI3BP	9	5	31	22	10	32	21	21	4	9	9	6
sp|P24821	Tenascin OS=Homo sapiens OX=9606 GN=TNC PE=1 SV=3	TNC	8	#N/A	3	11	5	1	15	6	1	8	16	#N/A
sp|Q92752	Tenascin-R OS=Homo sapiens OX=9606 GN=TNR PE=1 SV=3	TNR	10	6	12	11	8	18	12	4	2	2	3	1
sp|P22105	Tenascin-X OS=Homo sapiens OX=9606 GN=TNXB PE=1 SV=5	TNXB	#N/A	#N/A	#N/A	#N/A	1	#N/A	#N/A	#N/A	1	#N/A	3	#N/A
sp|Q8IZW8	Tensin-4 OS=Homo sapiens OX=9606 GN=TNS4 PE=1 SV=3	TNS4	1	#N/A	#N/A	#N/A	1	1	2	#N/A	#N/A	#N/A	#N/A	#N/A
sp|Q08629	Testican-1 OS=Homo sapiens OX=9606 GN=SPOCK1 PE=1 SV=1	SPOCK1	12	7	13	18	10	18	15	13	8	10	4	3
sp|Q92563	Testican-2 OS=Homo sapiens OX=9606 GN=SPOCK2 PE=1 SV=1	SPOCK2	2	#N/A	3	5	3	5	2	1	#N/A	#N/A	#N/A	#N/A
sp|Q9BQ16	Testican-3 OS=Homo sapiens OX=9606 GN=SPOCK3 PE=1 SV=2	SPOCK3	6	#N/A	4	3	#N/A	11	3	#N/A	#N/A	#N/A	#N/A	#N/A
sp|P05452	Tetranectin OS=Homo sapiens OX=9606 GN=CLEC3B PE=1 SV=3	CLEC3B	10	18	14	20	13	19	13	29	8	16	6	11
sp|O00142	Thymidine kinase 2, mitochondrial OS=Homo sapiens OX=9606 GN=TK2 PE=1 SV=4	TK2	#N/A	#N/A	#N/A	#N/A	1	#N/A	#N/A	#N/A	#N/A	#N/A	#N/A	2
sp|P05543	Thyroxine-binding globulin OS=Homo sapiens OX=9606 GN=SERPINA7 PE=1 SV=2	SERPINA7	39	75	52	37	42	53	40	36	65	54	49	57
sp|P04066	Tissue alpha-L-fucosidase OS=Homo sapiens OX=9606 GN=FUCA1 PE=1 SV=4	FUCA1	1	#N/A	4	2	1	1	2	2	#N/A	#N/A	2	#N/A
sp|P37837	Transaldolase OS=Homo sapiens OX=9606 GN=TALDO1 PE=1 SV=2	TALDO1	#N/A	#N/A	#N/A	#N/A	#N/A	#N/A	#N/A	#N/A	#N/A	#N/A	2	#N/A
sp|P02786	Transferrin receptor protein 1 OS=Homo sapiens OX=9606 GN=TFRC PE=1 SV=2	TFRC	#N/A	#N/A	2	1	#N/A	#N/A	#N/A	#N/A	#N/A	#N/A	1	2
sp|Q15582	Transforming growth factor-beta-induced protein ig-h3 OS=Homo sapiens OX=9606 GN=TGFBI PE=1 SV=1	TGFBI	17	18	6	11	18	7	4	7	9	8	9	17
sp|Q14956	Transmembrane glycoprotein NMB OS=Homo sapiens OX=9606 GN=GPNMB PE=1 SV=2	GPNMB	2	1	#N/A	#N/A	#N/A	1	#N/A	1	#N/A	1	#N/A	#N/A
sp|Q24JP5	Transmembrane protein 132A OS=Homo sapiens OX=9606 GN=TMEM132A PE=1 SV=1	TMEM132A	4	#N/A	1	3	2	4	#N/A	1	#N/A	1	#N/A	#N/A
sp|P02766	Transthyretin OS=Homo sapiens OX=9606 GN=TTR PE=1 SV=1	TTR	664	310	446	674	482	704	523	624	375	460	514	554
sp|P60174	Triosephosphate isomerase OS=Homo sapiens OX=9606 GN=TPI1 PE=1 SV=3	TPI1	4	3	6	9	5	10	6	13	1	5	3	2
sp|O14773	Tripeptidyl-peptidase 1 OS=Homo sapiens OX=9606 GN=TPP1 PE=1 SV=2	TPP1	59	18	52	40	24	63	47	42	15	16	9	13
sp|P00761	Trypsin (Laboratory-Cont) OS=Sus scrofa PE=1 SV=1	#VALUE!	7	9	7	8	7	7	11	9	7	8	9	8
sp|Q9GZX9	Twisted gastrulation protein homolog 1 OS=Homo sapiens OX=9606 GN=TWSG1 PE=1 SV=1	TWSG1	1	#N/A	1	1	1	1	1	2	1	1	#N/A	1
sp|P30530	Tyrosine-protein kinase receptor UFO OS=Homo sapiens OX=9606 GN=AXL PE=1 SV=4	AXL	3	#N/A	2	3	#N/A	2	2	1	2	2	4	1
sp|O75752	UDP-GalNAc:beta-1,3-N-acetylgalactosaminyltransferase 1 OS=Homo sapiens OX=9606 GN=B3GALNT1 PE=1 SV=1	B3GALNT1	3	#N/A	4	4	#N/A	3	1	2	#N/A	#N/A	#N/A	#N/A
sp|Q8N8K9	Uncharacterized protein KIAA1958 OS=Homo sapiens OX=9606 GN=KIAA1958 PE=1 SV=1	KIAA1958	2	1	1	2	#N/A	4	2	1	#N/A	2	1	1
sp|P17948	Vascular endothelial growth factor receptor 1 OS=Homo sapiens OX=9606 GN=FLT1 PE=1 SV=2	FLT1	2	#N/A	#N/A	1	1	1	#N/A	#N/A	#N/A	#N/A	#N/A	#N/A
sp|Q6EMK4	Vasorin OS=Homo sapiens OX=9606 GN=VASN PE=1 SV=1	VASN	12	8	6	11	14	12	7	9	6	10	10	11
sp|P13611	Versican core protein OS=Homo sapiens OX=9606 GN=VCAN PE=1 SV=3	VCAN	27	18	31	51	4	30	36	27	22	6	26	18
sp|Q12907	Vesicular integral-membrane protein VIP36 OS=Homo sapiens OX=9606 GN=LMAN2 PE=1 SV=1	LMAN2	5	#N/A	2	6	#N/A	4	1	7	1	1	3	2
sp|P08670	Vimentin OS=Homo sapiens OX=9606 GN=VIM PE=1 SV=4	VIM	7	#N/A	#N/A	#N/A	#N/A	#N/A	#N/A	1	#N/A	#N/A	1	#N/A
sp|P02774	Vitamin D-binding protein OS=Homo sapiens OX=9606 GN=GC PE=1 SV=2	GC	237	287	247	290	284	264	206	258	476	338	305	354
sp|P04070	Vitamin K-dependent protein C OS=Homo sapiens OX=9606 GN=PROC PE=1 SV=1	PROC	#N/A	#N/A	#N/A	1	1	#N/A	1	1	3	2	#N/A	1
sp|P07225	Vitamin K-dependent protein S OS=Homo sapiens OX=9606 GN=PROS1 PE=1 SV=1	PROS1	39	15	20	23	25	23	20	22	22	26	20	18
sp|P04004	Vitronectin OS=Homo sapiens OX=9606 GN=VTN PE=1 SV=1	VTN	31	75	36	41	54	33	48	34	78	51	71	53
sp|P04275	von Willebrand factor OS=Homo sapiens OX=9606 GN=VWF PE=1 SV=4	VWF	1	#N/A	#N/A	#N/A	1	#N/A	#N/A	#N/A	2	2	4	1
sp|Q8WY21	VPS10 domain-containing receptor SorCS1 OS=Homo sapiens OX=9606 GN=SORCS1 PE=1 SV=3	SORCS1	1	#N/A	1	1	2	8	1	1	#N/A	#N/A	#N/A	#N/A
sp|Q15904	V-type proton ATPase subunit S1 OS=Homo sapiens OX=9606 GN=ATP6AP1 PE=1 SV=2	ATP6AP1	11	1	4	11	7	9	10	12	2	3	1	#N/A
sp|Q5VU97	VWFA and cache domain-containing protein 1 OS=Homo sapiens OX=9606 GN=CACHD1 PE=2 SV=2	CACHD1	1	#N/A	#N/A	2	#N/A	4	#N/A	1	1	#N/A	#N/A	#N/A
sp|Q8TEU8	WAP, Kazal, immunoglobulin, Kunitz and NTR domain-containing protein 2 OS=Homo sapiens OX=9606 GN=WFIKKN2 PE=1 SV=1	WFIKKN2	3	9	4	2	3	1	2	3	#N/A	2	#N/A	#N/A
sp|Q9Y5W5	Wnt inhibitory factor 1 OS=Homo sapiens OX=9606 GN=WIF1 PE=1 SV=3	WIF1	49	9	52	37	27	45	33	67	17	23	10	6
sp|P12955	Xaa-Pro dipeptidase OS=Homo sapiens OX=9606 GN=PEPD PE=1 SV=3	PEPD	1	4	2	2	2	2	1	2	2	1	2	2
sp|Q86Y38	Xylosyltransferase 1 OS=Homo sapiens OX=9606 GN=XYLT1 PE=1 SV=1	XYLT1	1	#N/A	#N/A	2	1	1	5	#N/A	#N/A	1	#N/A	#N/A
sp|P25311	Zinc-alpha-2-glycoprotein OS=Homo sapiens OX=9606 GN=AZGP1 PE=1 SV=2	AZGP1	108	121	97	131	90	72	105	126	137	108	140	178

## Sheet: MaxQuant_Protein groups
Table S2.3 - Protein list corresponding to proteins identified in vitreous samples using MaxQuant with a 1% FDR.
									Peptides DMI				Peptides ERM				Peptides PDR				Razor + unique peptides DMI				Razor + unique peptides ERM				Razor + unique peptides PDR				Unique peptides DMI				Unique peptides ERM				Unique peptides PDR						Identification type DMI
Main Protein	Protein group	Protein names	Gene names	Mol. weight [kDa]	Number of proteins	Peptides	Razor + unique peptides	Unique peptides	181D	219D	515D	530D	273D	361D	429D	445D	514D	548D	723D	770D	181D	219D	515D	530D	273D	361D	429D	445D	514D	548D	723D	770D	181D	219D	515D	530D	273D	361D	429D	445D	514D	548D	723D	770D	Sequence coverage [%]	Score	181D	219D	515D
A8MV23	A8MV23	Serpin E3	SERPINE3	46.962	1	9	9	9	1	3	4	5	3	6	2	3	2	2	0	1	1	3	4	5	3	6	2	3	2	2	0	1	1	3	4	5	3	6	2	3	2	2	0	1	17.7	71.251	By MS/MS	By MS/MS	By MS/MS
O00115	O00115	Deoxyribonuclease-2-alpha	DNASE2	39.58	1	3	3	3	2	1	1	3	1	1	0	2	0	0	0	1	2	1	1	3	1	1	0	2	0	0	0	1	2	1	1	3	1	1	0	2	0	0	0	1	9.2	28.192	By MS/MS	By MS/MS	By MS/MS
O00391	O00391	Sulfhydryl oxidase 1	QSOX1	82.577	1	17	17	17	10	3	11	9	6	10	6	10	4	8	1	5	10	3	11	9	6	10	6	10	4	8	1	5	10	3	11	9	6	10	6	10	4	8	1	5	28	164.08	By MS/MS	By MS/MS	By MS/MS
O00461	O00461	Golgi integral ERMbrane protein 4	GOLIM4	81.879	1	3	3	3	0	0	1	3	0	2	0	1	0	0	0	0	0	0	1	3	0	2	0	1	0	0	0	0	0	0	1	3	0	2	0	1	0	0	0	0	5.6	32.127			By matching
O00462	O00462;Q9NQW7	Beta-mannosidase	MANBA	100.89	2	8	8	8	3	0	3	3	1	5	2	2	1	0	0	0	3	0	3	3	1	5	2	2	1	0	0	0	3	0	3	3	1	5	2	2	1	0	0	0	11.5	63.023	By MS/MS		By MS/MS
O00468	O00468	Agrin	AGRN	217.32	1	10	10	10	4	0	1	6	1	3	1	4	2	0	2	1	4	0	1	6	1	3	1	4	2	0	2	1	4	0	1	6	1	3	1	4	2	0	2	1	5.7	70.408	By MS/MS		By matching
O00533	O00533	Neural cell adhesion molecule L1-like protein	CHL1	135.07	1	22	22	22	15	5	6	10	6	12	7	11	5	5	11	3	15	5	6	10	6	12	7	11	5	5	11	3	15	5	6	10	6	12	7	11	5	5	11	3	26.5	219.46	By MS/MS	By MS/MS	By MS/MS
O00584	O00584	Ribonuclease T2	RNASET2	29.48	1	3	3	3	2	0	1	2	2	2	2	2	1	1	0	2	2	0	1	2	2	2	2	2	1	1	0	2	2	0	1	2	2	2	2	2	1	1	0	2	16.8	34.776	By MS/MS		By MS/MS
O14498	O14498	Immunoglobulin superfamily containing leucine-rich repeat protein	ISLR	45.997	1	4	4	4	3	1	2	1	2	2	0	2	0	0	1	1	3	1	2	1	2	2	0	2	0	0	1	1	3	1	2	1	2	2	0	2	0	0	1	1	11.2	24.882	By MS/MS	By MS/MS	By MS/MS
O14594	O14594	Neurocan core protein	NCAN	143.09	1	13	13	12	7	1	9	7	5	8	5	6	4	4	2	4	7	1	9	7	5	8	5	6	4	4	2	4	6	1	8	6	4	7	4	5	3	3	1	3	11.6	110.1	By MS/MS	By MS/MS	By MS/MS
O14773	O14773	Tripeptidyl-peptidase 1	TPP1	61.247	1	17	17	17	13	10	11	12	10	15	10	11	7	8	3	7	13	10	11	12	10	15	10	11	7	8	3	7	13	10	11	12	10	15	10	11	7	8	3	7	45.6	323.31	By MS/MS	By MS/MS	By MS/MS
O14786	O14786	Neuropilin-1	NRP1	103.13	1	2	2	2	1	0	1	1	1	1	1	0	0	0	0	0	1	0	1	1	1	1	1	0	0	0	0	0	1	0	1	1	1	1	1	0	0	0	0	0	2.9	19.077	By MS/MS		By MS/MS
O14791	O14791	Apolipoprotein L1	APOL1	43.974	1	4	4	4	1	4	0	2	0	1	0	0	3	3	1	1	1	4	0	2	0	1	0	0	3	3	1	1	1	4	0	2	0	1	0	0	3	3	1	1	11.8	36.265	By MS/MS	By MS/MS
O14793	O14793	Growth/differentiation factor 8	MSTN	42.75	1	3	3	3	1	0	1	1	2	0	0	2	0	0	1	2	1	0	1	1	2	0	0	2	0	0	1	2	1	0	1	1	2	0	0	2	0	0	1	2	9.1	18.957	By MS/MS		By MS/MS
O15031	O15031	Plexin-B2	PLXNB2	205.12	1	9	9	9	4	1	3	4	5	4	2	3	0	5	0	3	4	1	3	4	5	4	2	3	0	5	0	3	4	1	3	4	5	4	2	3	0	5	0	3	7	77.94	By MS/MS	By MS/MS	By MS/MS
O15240	O15240	Neurosecretory protein VGF	VGF	67.257	1	3	3	3	2	0	0	2	0	0	0	0	0	0	0	0	2	0	0	2	0	0	0	0	0	0	0	0	2	0	0	2	0	0	0	0	0	0	0	0	6	18.718	By MS/MS
O15537	O15537	Retinoschisin	RS1	25.592	1	9	9	9	8	5	5	4	5	8	6	7	5	4	3	3	8	5	5	4	5	8	6	7	5	4	3	3	8	5	5	4	5	8	6	7	5	4	3	3	41.5	112.65	By MS/MS	By MS/MS	By MS/MS
O43505	O43505	Beta-1,4-glucuronyltransferase 1	B4GAT1	47.119	1	20	20	20	12	7	14	9	9	13	11	12	7	8	8	7	12	7	14	9	9	13	11	12	7	8	8	7	12	7	14	9	9	13	11	12	7	8	8	7	51.6	323.31	By MS/MS	By MS/MS	By MS/MS
O60568	O60568	Multifunctional procollagen lysine hydroxylase and glycosyltransferase LH3	PLOD3	84.784	1	2	2	2	1	0	0	2	0	1	1	1	0	0	0	0	1	0	0	2	0	1	1	1	0	0	0	0	1	0	0	2	0	1	1	1	0	0	0	0	4.1	12.035	By MS/MS
O60888	O60888	Protein CutA	CUTA	19.116	1	3	3	3	1	1	2	1	1	2	1	2	1	1	0	1	1	1	2	1	1	2	1	2	1	1	0	1	1	1	2	1	1	2	1	2	1	1	0	1	25.7	50.85	By MS/MS	By MS/MS	By MS/MS
O75144	O75144	ICOS ligand	ICOSLG	33.348	1	2	2	2	1	2	0	1	0	1	1	1	1	0	0	0	1	2	0	1	0	1	1	1	1	0	0	0	1	2	0	1	0	1	1	1	1	0	0	0	6.6	12.557	By MS/MS	By MS/MS
O75326	O75326	Semaphorin-7A	SEMA7A	74.823	1	26	26	26	22	10	17	18	13	18	13	15	6	12	12	14	22	10	17	18	13	18	13	15	6	12	12	14	22	10	17	18	13	18	13	15	6	12	12	14	43.7	323.31	By MS/MS	By MS/MS	By MS/MS
O75503	O75503	Ceroid-lipofuscinosis neuronal protein 5	CLN5	41.496	1	4	4	4	4	0	4	3	1	2	3	1	1	2	1	1	4	0	4	3	1	2	3	1	1	2	1	1	4	0	4	3	1	2	3	1	1	2	1	1	10.6	28.497	By MS/MS		By MS/MS
O75629	O75629	Protein CREG1	CREG1	24.074	1	4	4	4	2	1	2	4	2	3	2	3	1	1	1	0	2	1	2	4	2	3	2	3	1	1	1	0	2	1	2	4	2	3	2	3	1	1	1	0	25	32.84	By MS/MS	By MS/MS	By MS/MS
O75752	O75752	UDP-GalNAc:beta-1,3-N-acetylgalactosaminyltransferase 1	B3GALNT1	39.511	1	3	3	3	3	0	1	0	2	1	1	0	0	0	0	0	3	0	1	0	2	1	1	0	0	0	0	0	3	0	1	0	2	1	1	0	0	0	0	0	10	34.321	By MS/MS		By MS/MS
O75787	O75787	Renin receptor	ATP6AP2	39.008	1	11	11	11	6	3	3	7	4	2	2	7	0	2	2	2	6	3	3	7	4	2	2	7	0	2	2	2	6	3	3	7	4	2	2	7	0	2	2	2	36.6	96.165	By MS/MS	By MS/MS	By MS/MS
O75882	O75882	Attractin	ATRN	158.54	1	17	17	17	4	7	7	5	9	7	9	7	2	10	5	7	4	7	7	5	9	7	9	7	2	10	5	7	4	7	7	5	9	7	9	7	2	10	5	7	13	279.73	By MS/MS	By MS/MS	By MS/MS
O94856	O94856	Neurofascin	NFASC	150.02	1	3	3	3	0	0	1	0	1	1	0	0	1	1	0	0	0	0	1	0	1	1	0	0	1	1	0	0	0	0	1	0	1	1	0	0	1	1	0	0	3.1	26.611			By MS/MS
O94985	O94985	Calsyntenin-1	CLSTN1	109.79	1	41	41	41	30	18	27	32	29	35	23	30	23	20	14	14	30	18	27	32	29	35	23	30	23	20	14	14	30	18	27	32	29	35	23	30	23	20	14	14	47.9	323.31	By MS/MS	By MS/MS	By MS/MS
O95428	O95428	Papilin	PAPLN	137.7	1	6	6	6	1	2	2	2	3	5	1	0	0	2	0	0	1	2	2	2	3	5	1	0	0	2	0	0	1	2	2	2	3	5	1	0	0	2	0	0	7.1	70.294	By MS/MS	By MS/MS	By MS/MS
O95497	O95497;Q9NY84	Pantetheinase	VNN1	57.011	2	6	6	6	2	5	2	0	0	0	0	1	2	2	2	0	2	5	2	0	0	0	0	1	2	2	2	0	2	5	2	0	0	0	0	1	2	2	2	0	14.4	44.976	By MS/MS	By MS/MS	By matching
O95897	O95897	Noelin-2	OLFM2	51.386	1	2	2	2	2	0	2	1	0	0	0	1	2	1	1	0	2	0	2	1	0	0	0	1	2	1	1	0	2	0	2	1	0	0	0	1	2	1	1	0	4	15.135	By MS/MS		By MS/MS
P00338	P00338;Q6ZMR3;P07864	L-lactate dehydrogenase A chain	LDHA	36.688	3	5	5	4	0	1	1	2	0	0	0	1	1	2	2	4	0	1	1	2	0	0	0	1	1	2	2	4	0	0	1	2	0	0	0	1	0	1	2	3	15.1	34.143		By MS/MS	By matching
P00441	P00441	Superoxide dismutase [Cu-Zn]	SOD1	15.936	1	4	4	4	1	0	0	0	1	2	3	3	1	0	1	0	1	0	0	0	1	2	3	3	1	0	1	0	1	0	0	0	1	2	3	3	1	0	1	0	37	94.995	By MS/MS
P00450	P00450	Ceruloplasmin	CP	122.2	1	79	79	79	60	67	62	57	58	59	51	59	67	64	61	63	60	67	62	57	58	59	51	59	67	64	61	63	60	67	62	57	58	59	51	59	67	64	61	63	74.9	323.31	By MS/MS	By MS/MS	By MS/MS
P00558	P00558	Phosphoglycerate kinase 1	PGK1	44.614	1	2	2	2	0	1	2	1	1	0	0	2	0	0	0	0	0	1	2	1	1	0	0	2	0	0	0	0	0	1	2	1	1	0	0	2	0	0	0	0	8.4	15.651		By MS/MS	By MS/MS
P00734	P00734	Prothrombin	F2	70.036	1	38	38	38	22	26	18	26	27	27	21	25	29	27	27	28	22	26	18	26	27	27	21	25	29	27	27	28	22	26	18	26	27	27	21	25	29	27	27	28	56.1	323.31	By MS/MS	By MS/MS	By MS/MS
P00736	P00736	Complement C1r subcomponent	C1R	80.118	1	23	23	22	15	5	14	13	17	10	7	13	3	13	9	11	15	5	14	13	17	10	7	13	3	13	9	11	14	4	13	12	16	9	7	12	2	12	8	10	36.7	276.77	By MS/MS	By MS/MS	By MS/MS
P00738	P00738;P00739	Haptoglobin	HP;HPR	45.205	2	8	8	8	0	0	4	2	0	1	8	0	0	6	0	2	0	0	4	2	0	1	8	0	0	6	0	2	0	0	4	2	0	1	8	0	0	6	0	2	21.2	69.98			By MS/MS
P00740	P00740	Coagulation factor IX	F9	51.778	1	6	6	6	2	1	3	1	1	0	2	3	5	3	5	3	2	1	3	1	1	0	2	3	5	3	5	3	2	1	3	1	1	0	2	3	5	3	5	3	19.1	63.066	By MS/MS	By MS/MS	By MS/MS
P00742	P00742	Coagulation factor X	F10	54.731	1	5	5	5	2	4	1	3	1	5	3	1	4	2	1	4	2	4	1	3	1	5	3	1	4	2	1	4	2	4	1	3	1	5	3	1	4	2	1	4	13.1	37.71	By MS/MS	By MS/MS	By matching
P00746	P00746	Complement factor D	CFD	27.033	1	11	11	11	9	4	3	11	6	9	5	6	5	8	3	5	9	4	3	11	6	9	5	6	5	8	3	5	9	4	3	11	6	9	5	6	5	8	3	5	53	184.96	By MS/MS	By MS/MS	By MS/MS
P00747	P00747;Q15195;Q02325	Plasminogen	PLG	90.568	3	49	49	47	26	36	25	31	31	26	17	30	37	34	26	40	26	36	25	31	31	26	17	30	37	34	26	40	24	35	25	30	30	25	16	29	36	33	25	38	57.4	323.31	By MS/MS	By MS/MS	By MS/MS
P00748	P00748	Coagulation factor XII	F12	67.791	1	12	12	12	5	5	6	6	7	6	6	6	7	7	10	8	5	5	6	6	7	6	6	6	7	7	10	8	5	5	6	6	7	6	6	6	7	7	10	8	27.6	136.03	By MS/MS	By MS/MS	By MS/MS
P00751	P00751	Complement factor B	CFB	85.532	1	57	57	57	32	43	36	33	42	40	37	32	43	42	43	40	32	43	36	33	42	40	37	32	43	42	43	40	32	43	36	33	42	40	37	32	43	42	43	40	59.2	323.31	By MS/MS	By MS/MS	By MS/MS
P00883	P00883;P04075	Fructose-bisphosphate aldolase A (MW-Marker)	ALDOA	39.342	2	5	5	5	0	1	2	3	1	1	0	2	1	0	2	4	0	1	2	3	1	1	0	2	1	0	2	4	0	1	2	3	1	1	0	2	1	0	2	4	16.2	32.658		By MS/MS	By MS/MS
P00915	P00915	Carbonic anhydrase 1	CA1	28.87	1	9	9	9	6	0	1	0	0	1	0	0	7	1	7	2	6	0	1	0	0	1	0	0	7	1	7	2	6	0	1	0	0	1	0	0	7	1	7	2	50.6	140.89	By MS/MS		By matching
P00918	P00918;P00921	Carbonic anhydrase 2	CA2	29.246	2	3	3	3	1	0	0	1	0	2	1	2	0	0	0	0	1	0	0	1	0	2	1	2	0	0	0	0	1	0	0	1	0	2	1	2	0	0	0	0	13.1	17.375	By matching
P01008	P01008	Antithrombin-III	SERPINC1	52.602	1	42	42	42	33	32	32	30	33	33	32	30	35	36	33	34	33	32	32	30	33	33	32	30	35	36	33	34	33	32	32	30	33	33	32	30	35	36	33	34	72	323.31	By MS/MS	By MS/MS	By MS/MS
P01009	P01009	Alpha-1-antitrypsin	SERPINA1	46.736	1	34	34	34	30	27	26	24	23	25	27	26	29	26	27	26	30	27	26	24	23	25	27	26	29	26	27	26	30	27	26	24	23	25	27	26	29	26	27	26	67.7	323.31	By MS/MS	By MS/MS	By MS/MS
P01011	P01011	Alpha-1-antichymotrypsin	SERPINA3	47.65	1	38	38	38	31	29	32	27	30	31	30	30	29	32	33	27	31	29	32	27	30	31	30	30	29	32	33	27	31	29	32	27	30	31	30	30	29	32	33	27	64.1	323.31	By MS/MS	By MS/MS	By MS/MS
P01019	P01019	Angiotensinogen	AGT	53.154	1	28	28	28	19	18	17	19	19	22	20	21	24	24	24	18	19	18	17	19	19	22	20	21	24	24	24	18	19	18	17	19	19	22	20	21	24	24	24	18	70.7	323.31	By MS/MS	By MS/MS	By MS/MS
P01023	P01023	Alpha-2-macroglobulin	A2M	163.29	1	28	28	23	19	6	11	5	13	11	6	10	7	14	6	7	19	6	11	5	13	11	6	10	7	14	6	7	14	4	9	5	10	9	6	8	5	12	5	5	24.7	323.31	By MS/MS	By MS/MS	By MS/MS
P01024	P01024;O95568	Complement C3	C3	187.15	2	177	177	177	131	153	122	136	143	129	131	126	150	155	148	141	131	153	122	136	143	129	131	126	150	155	148	141	131	153	122	136	143	129	131	126	150	155	148	141	85	323.31	By MS/MS	By MS/MS	By MS/MS
P01031	P01031	Complement C5	C5	188.3	1	67	67	67	36	47	23	38	33	35	29	32	34	42	37	39	36	47	23	38	33	35	29	32	34	42	37	39	36	47	23	38	33	35	29	32	34	42	37	39	46.5	323.31	By MS/MS	By MS/MS	By MS/MS
P01033	P01033	Metalloproteinase inhibitor 1	TIMP1	23.171	1	6	6	6	3	2	2	2	3	4	2	5	1	3	2	2	3	2	2	2	3	4	2	5	1	3	2	2	3	2	2	2	3	4	2	5	1	3	2	2	44.4	77.585	By MS/MS	By MS/MS	By MS/MS
P01034	P01034	Cystatin-C	CST3	15.799	1	9	9	9	9	1	7	9	4	8	5	9	2	3	4	4	9	1	7	9	4	8	5	9	2	3	4	4	9	1	7	9	4	8	5	9	2	3	4	4	56.8	283.09	By MS/MS	By MS/MS	By MS/MS
P01042	P01042	Kininogen-1	KNG1	71.957	1	29	29	29	18	23	23	17	17	18	16	18	23	23	20	18	18	23	23	17	17	18	16	18	23	23	20	18	18	23	23	17	17	18	16	18	23	23	20	18	35.6	323.31	By MS/MS	By MS/MS	By MS/MS
P01619	P01619;A0A0C4DH25	Immunoglobulin kappa variable 3-20	IGKV3D-20	12.557	2	3	3	3	0	3	0	0	0	1	0	1	1	1	0	0	0	3	0	0	0	1	0	1	1	1	0	0	0	3	0	0	0	1	0	1	1	1	0	0	27.6	46.286		By MS/MS
P01834	P01834;P0DOX7	Immunoglobulin kappa constant	IGKC	11.765	2	8	8	8	4	6	3	5	4	4	5	6	2	7	5	4	4	6	3	5	4	4	5	6	2	7	5	4	4	6	3	5	4	4	5	6	2	7	5	4	82.2	323.31	By MS/MS	By MS/MS	By MS/MS
P0DOX5	P0DOX5;P01857	Immunoglobulin gamma-1 heavy chain	IGHG1	49.328	2	12	12	5	5	7	5	10	6	6	9	5	4	9	7	9	5	7	5	10	6	6	9	5	4	9	7	9	2	3	1	4	3	4	4	2	2	4	3	5	34.5	225.38	By MS/MS	By MS/MS	By MS/MS
P01859	P01859	Immunoglobulin heavy constant gamma 2	IGHG2	35.9	1	9	6	3	5	5	5	6	3	4	7	4	5	6	5	3	3	3	3	4	1	3	4	3	3	3	3	2	1	2	2	2	1	1	2	1	1	1	1	0	30.7	74.246	By MS/MS	By MS/MS	By MS/MS
P01876	P01876	Immunoglobulin heavy constant alpha 1	IGHA1	37.654	1	11	11	6	7	4	6	3	4	3	6	6	1	4	6	3	7	4	6	3	4	3	6	6	1	4	6	3	4	2	3	2	1	1	3	3	1	2	3	2	39.4	123.98	By MS/MS	By MS/MS	By MS/MS
P01877	P01877;P0DOX2	Immunoglobulin heavy constant alpha 2	IGHA2	36.591	2	7	2	2	5	2	3	1	3	2	3	3	0	2	4	1	2	0	0	0	0	0	0	0	0	0	1	0	2	0	0	0	0	0	0	0	0	0	1	0	29.7	16.617	By MS/MS	By matching	By matching
P02452	P02452	Collagen alpha-1(I) chain	COL1A1	138.94	1	4	4	4	0	0	2	1	0	1	0	1	2	1	3	1	0	0	2	1	0	1	0	1	2	1	3	1	0	0	2	1	0	1	0	1	2	1	3	1	3.8	33.769			By matching
P02458	P02458	Collagen alpha-1(II) chain	COL2A1	141.78	1	9	9	9	5	4	6	7	5	4	4	6	2	3	3	5	5	4	6	7	5	4	4	6	2	3	3	5	5	4	6	7	5	4	4	6	2	3	3	5	6.1	122.97	By MS/MS	By MS/MS	By MS/MS
P02533	P02533;Q04695;P08727;P19012;Q99456;P02534;Q14525;Q15323;P35900;P05783;Q14532;O76014;Q92764;O76015;O76013;Q7Z3Y9	Keratin, type I cytoskeletal 14	KRT14	51.561	16	16	12	7	5	8	4	12	3	5	4	6	5	3	8	11	3	5	1	9	1	2	0	3	2	1	5	7	2	2	0	5	0	1	0	1	1	1	4	4	34.5	96.916	By MS/MS	By MS/MS	By MS/MS
P02538	P02538;P48668;O95678	Keratin, type II cytoskeletal 6A	KRT6A;KRT6C	60.044	3	10	3	2	4	6	2	8	2	3	2	4	6	3	6	6	0	3	0	1	0	0	0	0	0	0	0	0	0	2	0	1	0	0	0	0	0	0	0	0	18.4	19.704	By matching	By MS/MS	By matching
P02647	P02647	Apolipoprotein A-I	APOA1	30.777	1	42	42	42	30	31	26	33	28	34	33	32	35	31	36	31	30	31	26	33	28	34	33	32	35	31	36	31	30	31	26	33	28	34	33	32	35	31	36	31	83.1	323.31	By MS/MS	By MS/MS	By MS/MS
P02649	P02649	Apolipoprotein E	APOE	36.154	1	27	27	27	22	19	20	24	16	22	21	23	21	17	24	17	22	19	20	24	16	22	21	23	21	17	24	17	22	19	20	24	16	22	21	23	21	17	24	17	74.1	323.31	By MS/MS	By MS/MS	By MS/MS
P02652	P02652	Apolipoprotein A-II	APOA2	11.175	1	7	7	7	5	4	4	6	3	3	4	5	7	4	6	2	5	4	4	6	3	3	4	5	7	4	6	2	5	4	4	6	3	3	4	5	7	4	6	2	64	87.701	By MS/MS	By MS/MS	By MS/MS
P02656	P02656	Apolipoprotein C-III	APOC3	10.852	1	1	1	1	0	0	0	0	0	0	0	0	0	0	1	0	0	0	0	0	0	0	0	0	0	0	1	0	0	0	0	0	0	0	0	0	0	0	1	0	16.2	21.907
P02671	P02671	Fibrinogen alpha chain	FGA	94.972	1	20	20	20	20	1	4	0	3	2	4	1	4	9	5	2	20	1	4	0	3	2	4	1	4	9	5	2	20	1	4	0	3	2	4	1	4	9	5	2	21.9	280.22	By MS/MS	By matching	By MS/MS
P02675	P02675	Fibrinogen beta chain	FGB	55.928	1	27	27	27	26	2	7	3	3	4	2	1	1	8	8	3	26	2	7	3	3	4	2	1	1	8	8	3	26	2	7	3	3	4	2	1	1	8	8	3	58	323.31	By MS/MS	By MS/MS	By MS/MS
P02679	P02679	Fibrinogen gamma chain	FGG	51.511	1	17	17	17	17	3	5	3	2	3	4	1	2	8	7	4	17	3	5	3	2	3	4	1	2	8	7	4	17	3	5	3	2	3	4	1	2	8	7	4	46.8	323.31	By MS/MS	By MS/MS	By MS/MS
P02741	P02741	C-reactive protein	CRP	25.038	1	5	5	5	3	2	3	1	1	2	2	0	4	1	4	3	3	2	3	1	1	2	2	0	4	1	4	3	3	2	3	1	1	2	2	0	4	1	4	3	17.4	34.773	By MS/MS	By MS/MS	By MS/MS
P02743	P02743	Serum amyloid P-component	APCS	25.387	1	9	9	9	3	6	3	6	4	4	4	5	6	5	5	6	3	6	3	6	4	4	4	5	6	5	5	6	3	6	3	6	4	4	4	5	6	5	5	6	34.1	144.12	By MS/MS	By MS/MS	By matching
P02745	P02745	Complement C1q subcomponent subunit A	C1QA	26.016	1	4	4	4	4	2	1	3	2	2	2	2	3	2	3	3	4	2	1	3	2	2	2	2	3	2	3	3	4	2	1	3	2	2	2	2	3	2	3	3	16.3	43.494	By MS/MS	By MS/MS	By matching
P02746	P02746	Complement C1q subcomponent subunit B	C1QB	26.721	1	8	8	8	7	4	5	8	6	6	6	6	4	6	5	6	7	4	5	8	6	6	6	6	4	6	5	6	7	4	5	8	6	6	6	6	4	6	5	6	28.5	123.32	By MS/MS	By MS/MS	By MS/MS
P02747	P02747	Complement C1q subcomponent subunit C	C1QC	25.773	1	7	7	7	5	4	4	5	4	5	5	4	5	6	6	3	5	4	4	5	4	5	5	4	5	6	6	3	5	4	4	5	4	5	5	4	5	6	6	3	35.5	178.58	By MS/MS	By MS/MS	By MS/MS
P02748	P02748;REV__Q4AC99;Q96BY6	Complement component C9	C9	63.173	3	25	25	25	19	19	19	17	19	18	21	13	20	17	21	19	19	19	19	17	19	18	21	13	20	17	21	19	19	19	19	17	19	18	21	13	20	17	21	19	41.9	323.31	By MS/MS	By MS/MS	By MS/MS
P02749	P02749	Beta-2-glycoprotein 1	APOH	38.298	1	21	21	21	14	15	12	15	10	13	10	12	14	19	13	17	14	15	12	15	10	13	10	12	14	19	13	17	14	15	12	15	10	13	10	12	14	19	13	17	67.8	323.31	By MS/MS	By MS/MS	By MS/MS
P02750	P02750	Leucine-rich alpha-2-glycoprotein	LRG1	38.177	1	19	19	19	14	14	13	13	11	12	14	11	17	14	13	14	14	14	13	13	11	12	14	11	17	14	13	14	14	14	13	13	11	12	14	11	17	14	13	14	53.3	323.31	By MS/MS	By MS/MS	By MS/MS
P02751	P02751	Fibronectin	FN1	262.62	1	34	34	34	11	10	3	5	11	6	6	4	16	13	28	3	11	10	3	5	11	6	6	4	16	13	28	3	11	10	3	5	11	6	6	4	16	13	28	3	22.3	323.31	By MS/MS	By MS/MS	By matching
P02753	P02753	Retinol-binding protein 4	RBP4	23.01	1	14	14	14	12	12	9	14	10	12	11	11	13	13	13	12	12	12	9	14	10	12	11	11	13	13	13	12	12	12	9	14	10	12	11	11	13	13	13	12	75.1	323.31	By MS/MS	By MS/MS	By MS/MS
P02760	P02760	Protein AMBP	AMBP	38.999	1	17	17	17	11	12	9	10	10	9	10	13	10	15	10	14	11	12	9	10	10	9	10	13	10	15	10	14	11	12	9	10	10	9	10	13	10	15	10	14	50.6	323.31	By MS/MS	By MS/MS	By MS/MS
P02763	P02763	Alpha-1-acid glycoprotein 1	ORM1	23.511	1	6	6	4	3	2	5	2	2	1	3	2	2	1	2	3	3	2	5	2	2	1	3	2	2	1	2	3	2	1	3	1	1	1	2	1	1	1	2	1	27.9	43.234	By MS/MS	By MS/MS	By MS/MS
P02765	P02765	Alpha-2-HS-glycoprotein	AHSG	39.34	1	22	22	22	12	17	13	15	11	16	13	14	16	15	15	14	12	17	13	15	11	16	13	14	16	15	15	14	12	17	13	15	11	16	13	14	16	15	15	14	62.9	323.31	By MS/MS	By MS/MS	By MS/MS
P02766	P02766	Transthyretin	TTR	15.887	1	19	19	19	17	15	18	17	17	18	18	19	15	18	18	16	17	15	18	17	17	18	18	19	15	18	18	16	17	15	18	17	17	18	18	19	15	18	18	16	80.3	323.31	By MS/MS	By MS/MS	By MS/MS
P02768	P02768	Serum albumin	ALB	69.366	1	90	90	83	64	75	72	72	73	77	80	73	71	78	74	74	64	75	72	72	73	77	80	73	71	78	74	74	59	69	66	66	67	70	73	68	64	72	69	67	88.7	323.31	By MS/MS	By MS/MS	By MS/MS
P02769	P02769	Serum albumin (Laboratory-Cont)		69.293	1	42	35	35	8	12	7	13	7	41	9	14	11	12	5	8	3	6	1	7	1	34	2	9	4	6	0	1	3	6	1	7	1	34	2	9	4	6	0	1	69.2	323.31	By MS/MS	By MS/MS	By matching
P02774	P02774	Vitamin D-binding protein	GC	52.917	1	50	50	50	28	33	31	32	33	37	28	35	44	37	41	37	28	33	31	32	33	37	28	35	44	37	41	37	28	33	31	32	33	37	28	35	44	37	41	37	81.9	323.31	By MS/MS	By MS/MS	By MS/MS
P02787	P02787	Serotransferrin	TF	77.063	1	53	53	53	35	33	37	32	33	41	36	33	25	24	26	26	35	33	37	32	33	41	36	33	25	24	26	26	35	33	37	32	33	41	36	33	25	24	26	26	68.5	323.31	By MS/MS	By MS/MS	By MS/MS
P02790	P02790	Hemopexin	HPX	51.676	1	44	44	44	36	34	36	36	34	37	30	35	39	37	30	36	36	34	36	36	34	37	30	35	39	37	30	36	36	34	36	36	34	37	30	35	39	37	30	36	76.2	323.31	By MS/MS	By MS/MS	By MS/MS
P02792	P02792	Ferritin light chain	FTL	20.019	1	7	7	7	4	0	0	2	1	2	0	1	2	3	6	0	4	0	0	2	1	2	0	1	2	3	6	0	4	0	0	2	1	2	0	1	2	3	6	0	43.4	68.264	By MS/MS
P02794	P02794	Ferritin heavy chain	FTH1	21.225	1	3	3	3	2	0	0	0	0	0	1	2	0	1	1	0	2	0	0	0	0	0	1	2	0	1	1	0	2	0	0	0	0	0	1	2	0	1	1	0	16.9	20.556	By MS/MS
P03951	P03951	Coagulation factor XI	F11	70.108	1	4	4	4	0	1	1	0	0	0	0	1	2	1	2	1	0	1	1	0	0	0	0	1	2	1	2	1	0	1	1	0	0	0	0	1	2	1	2	1	6.2	25.198		By MS/MS	By matching
P03952	P03952;P20718	Plasma kallikrein	KLKB1	71.369	2	17	17	17	5	11	4	6	7	4	4	7	8	6	9	8	5	11	4	6	7	4	4	7	8	6	9	8	5	11	4	6	7	4	4	7	8	6	9	8	31.2	157.4	By MS/MS	By MS/MS	By MS/MS
P04003	P04003	C4b-binding protein alpha chain	C4BPA	67.033	1	4	4	4	4	0	0	0	0	0	1	0	2	1	0	0	4	0	0	0	0	0	1	0	2	1	0	0	4	0	0	0	0	0	1	0	2	1	0	0	6.7	39.576	By MS/MS
P04004	P04004	Vitronectin	VTN	54.305	1	14	14	14	9	11	12	11	11	11	11	11	12	10	14	10	9	11	12	11	11	11	11	11	12	10	14	10	9	11	12	11	11	11	11	11	12	10	14	10	33.1	323.31	By MS/MS	By MS/MS	By MS/MS
P04062	P04062	Lysosomal acid glucosylceramidase	GBA	59.716	1	3	3	3	0	0	0	3	0	0	0	1	0	0	0	0	0	0	0	3	0	0	0	1	0	0	0	0	0	0	0	3	0	0	0	1	0	0	0	0	6.5	17.816
P04066	P04066	Tissue alpha-L-fucosidase	FUCA1	53.688	1	3	3	3	0	0	2	1	1	0	1	1	0	0	0	1	0	0	2	1	1	0	1	1	0	0	0	1	0	0	2	1	1	0	1	1	0	0	0	1	8.8	18.031			By MS/MS
P04114	P04114	Apolipoprotein B-100	APOB	515.6	1	17	17	17	17	1	1	0	0	0	2	0	3	0	0	0	17	1	1	0	0	0	2	0	3	0	0	0	17	1	1	0	0	0	2	0	3	0	0	0	4.4	108.36	By MS/MS	By matching	By matching
P04196	P04196	Histidine-rich glycoprotein	HRG	59.578	1	22	22	22	15	20	18	14	17	15	16	17	15	19	16	17	15	20	18	14	17	15	16	17	15	19	16	17	15	20	18	14	17	15	16	17	15	19	16	17	39.4	323.31	By MS/MS	By MS/MS	By MS/MS
P04217	P04217	Alpha-1B-glycoprotein	A1BG	54.253	1	29	29	29	18	22	21	23	22	19	20	19	24	22	24	20	18	22	21	23	22	19	20	19	24	22	24	20	18	22	21	23	22	19	20	19	24	22	24	20	65.3	323.31	By MS/MS	By MS/MS	By MS/MS
P04264	P04264	Keratin, type II cytoskeletal 1	KRT1	66.038	1	36	36	32	23	26	17	28	23	23	19	17	19	19	21	25	23	26	17	28	23	23	19	17	19	19	21	25	20	23	15	24	19	20	16	15	17	17	18	21	55.7	323.31	By MS/MS	By MS/MS	By MS/MS
P04275	P04275	von Willebrand factor	VWF	309.26	1	3	3	3	1	0	0	0	0	0	0	0	1	1	3	0	1	0	0	0	0	0	0	0	1	1	3	0	1	0	0	0	0	0	0	0	1	1	3	0	1.5	18.361	By matching
P04278	P04278	Sex hormone-binding globulin	SHBG	43.779	1	10	10	10	4	5	2	1	1	1	1	2	6	5	2	1	4	5	2	1	1	1	1	2	6	5	2	1	4	5	2	1	1	1	1	2	6	5	2	1	40.5	102.9	By MS/MS	By MS/MS	By MS/MS
P04406	P04406;O14556	Glyceraldehyde-3-phosphate dehydrogenase	GAPDH	36.053	2	11	11	11	4	3	2	8	2	5	6	8	2	3	4	1	4	3	2	8	2	5	6	8	2	3	4	1	4	3	2	8	2	5	6	8	2	3	4	1	42.1	126.64	By MS/MS	By MS/MS	By MS/MS
P05062	P05062	Fructose-bisphosphate aldolase B	ALDOB	39.473	1	3	3	3	0	0	0	0	0	1	0	0	0	0	3	0	0	0	0	0	0	1	0	0	0	0	3	0	0	0	0	0	0	1	0	0	0	0	3	0	11.3	29.837
P05067	P05067	Amyloid-beta precursor protein	APP	86.942	1	22	20	20	13	8	12	17	14	17	11	14	11	10	10	6	11	7	11	16	12	16	9	13	10	9	9	5	11	7	11	16	12	16	9	13	10	9	9	5	27.3	323.31	By MS/MS	By MS/MS	By MS/MS
P05090	P05090	Apolipoprotein D	APOD	21.275	1	10	10	10	4	8	5	8	7	4	5	5	6	6	9	6	4	8	5	8	7	4	5	5	6	6	9	6	4	8	5	8	7	4	5	5	6	6	9	6	40.2	164.93	By MS/MS	By MS/MS	By MS/MS
P05154	P05154	Plasma serine protease inhibitor	SERPINA5	45.674	1	15	15	15	10	10	11	11	10	6	10	8	11	12	10	8	10	10	11	11	10	6	10	8	11	12	10	8	10	10	11	11	10	6	10	8	11	12	10	8	40.4	323.31	By MS/MS	By MS/MS	By MS/MS
P05155	P05155	Plasma protease C1 inhibitor	SERPING1	55.154	1	26	26	26	23	24	23	22	24	24	23	22	25	21	23	22	23	24	23	22	24	24	23	22	25	21	23	22	23	24	23	22	24	24	23	22	25	21	23	22	43.8	323.31	By MS/MS	By MS/MS	By MS/MS
P05156	P05156	Complement factor I	CFI	65.75	1	28	28	28	23	20	20	19	20	20	19	19	17	24	21	19	23	20	20	19	20	20	19	19	17	24	21	19	23	20	20	19	20	20	19	19	17	24	21	19	44.4	323.31	By MS/MS	By MS/MS	By MS/MS
P05160	P05160	Coagulation factor XIII B chain	F13B	75.51	1	4	4	4	0	1	0	2	0	0	0	0	2	0	1	1	0	1	0	2	0	0	0	0	2	0	1	1	0	1	0	2	0	0	0	0	2	0	1	1	7.3	24.888		By MS/MS
P05452	P05452	Tetranectin	CLEC3B	22.537	1	8	8	8	7	6	6	8	6	8	3	8	5	6	3	6	7	6	6	8	6	8	3	8	5	6	3	6	7	6	6	8	6	8	3	8	5	6	3	6	47	259.09	By MS/MS	By MS/MS	By MS/MS
P05543	P05543	Thyroxine-binding globulin	SERPINA7	46.324	1	21	21	21	15	16	14	15	11	12	18	13	17	18	16	13	15	16	14	15	11	12	18	13	17	18	16	13	15	16	14	15	11	12	18	13	17	18	16	13	54.5	323.31	By MS/MS	By MS/MS	By MS/MS
P05546	P05546	Heparin cofactor 2	SERPIND1	57.07	1	23	23	23	13	19	15	14	16	14	15	15	20	16	15	19	13	19	15	14	16	14	15	15	20	16	15	19	13	19	15	14	16	14	15	15	20	16	15	19	47.5	263.45	By MS/MS	By MS/MS	By MS/MS
P06396	P06396;REV__Q6TDU7	Gelsolin	GSN	85.696	2	45	45	45	37	30	30	34	32	37	35	34	34	36	34	36	37	30	30	34	32	37	35	34	34	36	34	36	37	30	30	34	32	37	35	34	34	36	34	36	56.8	323.31	By MS/MS	By MS/MS	By MS/MS
P06681	P06681	Complement C2	C2	83.267	1	29	29	29	16	17	12	16	18	17	12	15	18	18	21	19	16	17	12	16	18	17	12	15	18	18	21	19	16	17	12	16	18	17	12	15	18	18	21	19	39.9	323.31	By MS/MS	By MS/MS	By MS/MS
P06727	P06727	Apolipoprotein A-IV	APOA4	45.398	1	45	45	45	30	32	31	37	29	32	31	32	35	34	38	35	30	32	31	37	29	32	31	32	35	34	38	35	30	32	31	37	29	32	31	32	35	34	38	35	67.4	323.31	By MS/MS	By MS/MS	By MS/MS
P06733	P06733	Alpha-enolase	ENO1	47.168	1	4	3	3	0	0	1	1	0	1	0	3	0	1	1	1	0	0	0	1	0	0	0	2	0	1	0	1	0	0	0	1	0	0	0	2	0	1	0	1	14.3	20.718			By matching
P06865	P06865	Beta-hexosaminidase subunit alpha	HEXA	60.702	1	14	14	14	8	4	11	6	2	8	4	6	3	4	1	0	8	4	11	6	2	8	4	6	3	4	1	0	8	4	11	6	2	8	4	6	3	4	1	0	27	127.82	By MS/MS	By MS/MS	By MS/MS
P07195	P07195	L-lactate dehydrogenase B chain	LDHB	36.638	1	4	3	3	2	1	0	0	1	1	2	1	3	2	1	1	2	0	0	0	1	1	2	1	2	1	1	0	2	0	0	0	1	1	2	1	2	1	1	0	13.8	19.795	By MS/MS	By matching
P07225	P07225	Vitamin K-dependent protein S	PROS1	75.122	1	17	17	17	12	7	7	11	14	10	8	7	10	10	10	11	12	7	7	11	14	10	8	7	10	10	10	11	12	7	7	11	14	10	8	7	10	10	10	11	24.6	253.76	By MS/MS	By MS/MS	By MS/MS
P07333	P07333	Macrophage colony-stimulating factor 1 receptor	CSF1R	107.98	1	2	2	2	2	0	0	1	1	2	0	0	0	1	1	0	2	0	0	1	1	2	0	0	0	1	1	0	2	0	0	1	1	2	0	0	0	1	1	0	2.7	12.523	By MS/MS
P07339	P07339	Cathepsin D	CTSD	44.552	1	28	28	28	24	17	23	21	23	24	23	20	21	21	19	16	24	17	23	21	23	24	23	20	21	21	19	16	24	17	23	21	23	24	23	20	21	21	19	16	65.3	323.31	By MS/MS	By MS/MS	By MS/MS
P07357	P07357	Complement component C8 alpha chain	C8A	65.163	1	16	16	16	8	8	8	8	5	9	10	9	10	11	9	8	8	8	8	8	5	9	10	9	10	11	9	8	8	8	8	8	5	9	10	9	10	11	9	8	29.8	273.3	By MS/MS	By MS/MS	By MS/MS
P07358	P07358	Complement component C8 beta chain	C8B	67.046	1	20	20	20	13	9	14	11	10	8	8	11	15	12	12	16	13	9	14	11	10	8	8	11	15	12	12	16	13	9	14	11	10	8	8	11	15	12	12	16	39.4	267.77	By MS/MS	By MS/MS	By MS/MS
P07360	P07360	Complement component C8 gamma chain	C8G	22.277	1	9	9	9	8	7	6	7	6	4	4	6	4	9	7	4	8	7	6	7	6	4	4	6	4	9	7	4	8	7	6	7	6	4	4	6	4	9	7	4	61.9	280.57	By MS/MS	By MS/MS	By MS/MS
P07602	P07602	Prosaposin	PSAP	58.112	1	6	6	6	2	0	3	4	2	4	4	4	2	2	0	1	2	0	3	4	2	4	4	4	2	2	0	1	2	0	3	4	2	4	4	4	2	2	0	1	13	43.229	By MS/MS		By MS/MS
P07686	P07686	Beta-hexosaminidase subunit beta	HEXB	63.111	1	13	13	13	7	3	4	8	2	8	5	9	0	3	2	0	7	3	4	8	2	8	5	9	0	3	2	0	7	3	4	8	2	8	5	9	0	3	2	0	26.4	100.57	By MS/MS	By matching	By MS/MS
P07711	P07711;Q5NE16;P43235;O60911	Cathepsin L1	CTSL	37.564	4	7	7	7	5	2	4	4	3	3	3	4	1	4	4	2	5	2	4	4	3	3	3	4	1	4	4	2	5	2	4	4	3	3	3	4	1	4	4	2	28.2	90.95	By MS/MS	By MS/MS	By MS/MS
P07858	P07858	Cathepsin B	CTSB	37.821	1	10	10	10	7	3	5	4	4	7	6	6	2	2	2	7	7	3	5	4	4	7	6	6	2	2	2	7	7	3	5	4	4	7	6	6	2	2	2	7	38.1	117.32	By MS/MS	By MS/MS	By MS/MS
P07998	P07998	Ribonuclease pancreatic	RNASE1	17.644	1	4	4	4	3	1	2	3	1	3	1	2	2	1	0	2	3	1	2	3	1	3	1	2	2	1	0	2	3	1	2	3	1	3	1	2	2	1	0	2	48.1	53.295	By MS/MS	By matching	By MS/MS
P08123	P08123	Collagen alpha-2(I) chain	COL1A2	129.31	1	5	5	5	1	0	0	0	0	1	0	0	1	0	4	0	1	0	0	0	0	1	0	0	1	0	4	0	1	0	0	0	0	1	0	0	1	0	4	0	4.2	56.604	By MS/MS
P08185	P08185	Corticosteroid-binding globulin	SERPINA6	45.14	1	17	17	17	9	14	11	12	9	12	9	10	16	11	10	10	9	14	11	12	9	12	9	10	16	11	10	10	9	14	11	12	9	12	9	10	16	11	10	10	56.8	323.31	By MS/MS	By MS/MS	By MS/MS
P08195	P08195	4F2 cell-surface antigen heavy chain	SLC3A2	67.993	1	6	6	6	1	3	2	1	0	3	1	1	0	2	0	1	1	3	2	1	0	3	1	1	0	2	0	1	1	3	2	1	0	3	1	1	0	2	0	1	14	53.342	By MS/MS	By MS/MS	By MS/MS
P08253	P08253	72 kDa type IV collagenase	MMP2	73.881	1	16	16	16	8	1	7	8	5	8	4	6	2	5	2	1	8	1	7	8	5	8	4	6	2	5	2	1	8	1	7	8	5	8	4	6	2	5	2	1	29.7	129.6	By MS/MS	By MS/MS	By MS/MS
P08294	P08294	Extracellular superoxide dismutase [Cu-Zn]	SOD3	25.851	1	8	8	8	5	4	3	3	3	7	4	6	4	4	3	2	5	4	3	3	3	7	4	6	4	4	3	2	5	4	3	3	3	7	4	6	4	4	3	2	42.9	178.74	By MS/MS	By MS/MS	By MS/MS
P08519	P08519	Apolipoprotein(a)	LPA	501.31	1	4	2	2	2	1	0	2	1	2	1	1	3	1	2	3	0	0	0	1	0	1	0	0	2	0	1	1	0	0	0	1	0	1	0	0	2	0	1	1	1	20.279	By matching	By matching
P08571	P08571	Monocyte differentiation antigen CD14	CD14	40.076	1	14	14	14	12	9	9	9	7	11	7	9	9	10	8	7	12	9	9	9	7	11	7	9	9	10	8	7	12	9	9	9	7	11	7	9	9	10	8	7	45.6	323.31	By MS/MS	By MS/MS	By MS/MS
P08603	P08603;Q02985	Complement factor H	CFH	139.09	2	58	58	53	23	38	29	30	28	23	25	27	35	47	38	35	23	38	29	30	28	23	25	27	35	47	38	35	20	35	27	26	25	20	22	24	32	43	34	32	53.5	323.31	By MS/MS	By MS/MS	By MS/MS
P08637	P08637;O75015	Low affinity immunoglobulin gamma Fc region receptor III-A	FCGR3A;FCGR3B	29.089	2	2	2	2	1	1	1	0	1	0	0	2	1	1	0	2	1	1	1	0	1	0	0	2	1	1	0	2	1	1	1	0	1	0	0	2	1	1	0	2	7.1	12.744	By MS/MS	By MS/MS	By MS/MS
P08670	P08670;P17661	Vimentin	VIM;DES	53.651	2	2	2	2	2	0	1	0	1	0	1	1	0	0	0	0	2	0	1	0	1	0	1	1	0	0	0	0	2	0	1	0	1	0	1	1	0	0	0	0	4.7	29.286	By MS/MS		By matching
P08697	P08697	Alpha-2-antiplasmin	SERPINF2	54.565	1	25	25	25	15	21	17	16	15	15	18	14	17	16	21	12	15	21	17	16	15	15	18	14	17	16	21	12	15	21	17	16	15	15	18	14	17	16	21	12	66.6	323.31	By MS/MS	By MS/MS	By MS/MS
P09104	P09104;P13929	Gamma-enolase	ENO2	47.268	2	4	4	3	2	0	2	3	0	2	1	1	0	0	1	1	2	0	2	3	0	2	1	1	0	0	1	1	2	0	1	3	0	1	1	0	0	0	0	1	12.4	26.915	By MS/MS		By MS/MS
P09486	P09486	SPARC	SPARC	34.632	1	6	6	6	3	0	3	3	5	4	4	4	2	3	5	2	3	0	3	3	5	4	4	4	2	3	5	2	3	0	3	3	5	4	4	4	2	3	5	2	23.4	46.491	By MS/MS		By MS/MS
P09871	P09871	Complement C1s subcomponent	C1S	76.684	1	18	18	18	14	9	8	9	10	10	7	6	4	8	4	8	14	9	8	9	10	10	7	6	4	8	4	8	14	9	8	9	10	10	7	6	4	8	4	8	33.4	312.58	By MS/MS	By MS/MS	By MS/MS
P09972	P09972	Fructose-bisphosphate aldolase C	ALDOC	39.455	1	4	4	4	0	1	0	1	0	3	1	4	0	0	0	1	0	1	0	1	0	3	1	4	0	0	0	1	0	1	0	1	0	3	1	4	0	0	0	1	17	91.06		By matching
P0C0L4	P0C0L4	Complement C4-A	C4A	192.78	1	117	6	6	87	79	75	73	79	87	83	92	85	94	102	77	4	4	3	3	2	3	3	3	3	3	3	3	4	4	3	3	2	3	3	3	3	3	3	3	65.9	139.81	By MS/MS	By MS/MS	By MS/MS
P0C0L5	P0C0L5	Complement C4-B	C4B	192.75	1	119	119	8	89	81	75	72	83	91	85	94	89	97	105	79	89	81	75	72	83	91	85	94	89	97	105	79	6	6	3	2	6	7	5	5	7	6	6	5	66.5	323.31	By MS/MS	By MS/MS	By MS/MS
P0C6S8	P0C6S8	Leucine-rich repeat and immunoglobulin-like domain-containing nogo receptor-interacting protein 3	LINGO3	64.88	1	2	2	2	0	0	0	1	0	1	1	0	0	0	0	0	0	0	0	1	0	1	1	0	0	0	0	0	0	0	0	1	0	1	1	0	0	0	0	0	3.9	12.444
P0DOY3	P0DOY3;P0DOY2;P0DOX8;P0CG04;B9A064;P0CF74;A0M8Q6	Immunoglobulin lambda constant 3	IGLC1;IGLL5;IGLC6	11.265	7	6	6	6	3	3	1	2	1	2	3	4	1	4	1	2	3	3	1	2	1	2	3	4	1	4	1	2	3	3	1	2	1	2	3	4	1	4	1	2	82.1	54.371	By MS/MS	By MS/MS	By matching
P10253	P10253	Lysosomal alpha-glucosidase	GAA	105.32	1	4	4	4	1	0	0	0	2	2	0	1	0	1	1	1	1	0	0	0	2	2	0	1	0	1	1	1	1	0	0	0	2	2	0	1	0	1	1	1	5.4	27.544	By MS/MS
P10451	P10451	Osteopontin	SPP1	35.422	1	8	8	8	5	2	3	6	3	5	4	3	2	2	2	2	5	2	3	6	3	5	4	3	2	2	2	2	5	2	3	6	3	5	4	3	2	2	2	2	34.1	172.05	By MS/MS	By MS/MS	By MS/MS
P10523	P10523	S-arrestin	SAG	45.119	1	7	7	7	2	3	1	4	0	1	1	1	0	0	1	0	2	3	1	4	0	1	1	1	0	0	1	0	2	3	1	4	0	1	1	1	0	0	1	0	27.7	49.213	By MS/MS	By MS/MS	By matching
P10586	P10586	Receptor-type tyrosine-protein phosphatase F	PTPRF	212.88	1	7	7	6	3	1	1	4	3	5	1	3	0	0	0	0	3	1	1	4	3	5	1	3	0	0	0	0	3	0	1	3	2	4	1	2	0	0	0	0	3.8	44.795	By MS/MS	By MS/MS	By MS/MS
P10619	P10619	Lysosomal protective protein	CTSA	54.465	1	2	2	2	1	1	2	1	1	1	0	1	0	0	0	0	1	1	2	1	1	1	0	1	0	0	0	0	1	1	2	1	1	1	0	1	0	0	0	0	5.6	17.985	By MS/MS	By matching	By MS/MS
P10643	P10643;Q12884	Complement component C7	C7	93.517	2	31	31	31	17	14	9	16	12	11	7	16	8	18	18	12	17	14	9	16	12	11	7	16	8	18	18	12	17	14	9	16	12	11	7	16	8	18	18	12	42.8	323.31	By MS/MS	By MS/MS	By MS/MS
P10645	P10645	Chromogranin-A	CHGA	50.688	1	11	11	11	5	3	5	9	6	5	5	3	2	2	2	1	5	3	5	9	6	5	5	3	2	2	2	1	5	3	5	9	6	5	5	3	2	2	2	1	26.5	115.52	By MS/MS	By MS/MS	By MS/MS
P10745	P10745	Retinol-binding protein 3	RBP3	135.36	1	68	68	68	58	54	56	53	53	61	55	54	54	58	44	51	58	54	56	53	53	61	55	54	54	58	44	51	58	54	56	53	53	61	55	54	54	58	44	51	80.4	323.31	By MS/MS	By MS/MS	By MS/MS
P10909	P10909	Clusterin	CLU	52.494	1	27	27	27	22	21	22	24	24	24	25	24	22	24	22	22	22	21	22	24	24	24	25	24	22	24	22	22	22	21	22	24	24	24	25	24	22	24	22	22	46.5	323.31	By MS/MS	By MS/MS	By MS/MS
P11021	P11021	Endoplasmic reticulum chaperone BiP	HSPA5	72.332	1	4	4	4	1	0	2	1	0	0	0	1	0	0	0	1	1	0	2	1	0	0	0	1	0	0	0	1	1	0	2	1	0	0	0	1	0	0	0	1	9	30.875	By MS/MS		By MS/MS
P11117	P11117	Lysosomal acid phosphatase	ACP2	48.344	1	4	4	4	1	0	0	4	1	2	0	1	0	0	0	0	1	0	0	4	1	2	0	1	0	0	0	0	1	0	0	4	1	2	0	1	0	0	0	0	9	26.53	By MS/MS
P12109	P12109	Collagen alpha-1(VI) chain	COL6A1	108.53	1	13	13	13	7	3	7	5	5	9	2	6	5	5	7	3	7	3	7	5	5	9	2	6	5	5	7	3	7	3	7	5	5	9	2	6	5	5	7	3	19.4	129.04	By MS/MS	By MS/MS	By MS/MS
P12111	P12111	Collagen alpha-3(VI) chain	COL6A3	343.67	1	4	4	4	0	0	0	0	1	0	0	0	1	0	3	0	0	0	0	0	1	0	0	0	1	0	3	0	0	0	0	0	1	0	0	0	1	0	3	0	1.9	25.557
P12259	P12259	Coagulation factor V	F5	251.7	1	8	8	8	0	1	1	4	3	5	1	2	0	2	1	0	0	1	1	4	3	5	1	2	0	2	1	0	0	1	1	4	3	5	1	2	0	2	1	0	5	53.15		By MS/MS	By MS/MS
P12955	P12955	Xaa-Pro dipeptidase	PEPD	54.548	1	2	2	2	0	1	0	1	0	1	0	1	2	0	0	1	0	1	0	1	0	1	0	1	2	0	0	1	0	1	0	1	0	1	0	1	2	0	0	1	4.3	12.218		By matching
P13591	P13591	Neural cell adhesion molecule 1	NCAM1	94.573	1	15	15	15	7	2	8	6	8	13	5	8	2	2	4	6	7	2	8	6	8	13	5	8	2	2	4	6	7	2	8	6	8	13	5	8	2	2	4	6	24.6	177.26	By MS/MS	By MS/MS	By MS/MS
P13611	P13611	Versican core protein	VCAN	372.82	1	13	13	13	8	6	11	11	2	13	7	9	6	3	6	6	8	6	11	11	2	13	7	9	6	3	6	6	8	6	11	11	2	13	7	9	6	3	6	6	4.5	323.31	By MS/MS	By MS/MS	By MS/MS
P13645	P13645;O77727;Q7Z3Y7;Q7Z3Z0;Q7Z3Y8;Q2M2I5	Keratin, type I cytoskeletal 10	KRT10	58.826	6	30	30	24	20	18	13	22	10	17	18	13	15	19	13	26	20	18	13	22	10	17	18	13	15	19	13	26	16	13	9	17	8	12	12	9	10	15	9	20	56.3	323.31	By MS/MS	By MS/MS	By MS/MS
P13647	P13647;P05787;Q7RTS7;Q86Y46;P08729;Q14CN4;Q8N1N4;Q3SY84;Q9NSB2;P12036	Keratin, type II cytoskeletal 5	KRT5	62.378	10	13	9	7	4	6	1	10	2	4	2	3	7	5	6	7	1	3	0	6	1	1	1	1	4	3	2	3	1	3	0	4	1	1	1	0	2	3	1	2	21.4	82.354	By MS/MS	By MS/MS	By matching
P13671	P13671	Complement component C6	C6	104.79	1	20	20	20	7	17	12	12	11	10	4	8	15	13	13	15	7	17	12	12	11	10	4	8	15	13	13	15	7	17	12	12	11	10	4	8	15	13	13	15	26.1	314.65	By MS/MS	By MS/MS	By MS/MS
P13796	P13796;P13797	Plastin-2	LCP1	70.288	2	5	5	5	0	3	1	1	0	0	0	0	1	1	0	0	0	3	1	1	0	0	0	0	1	1	0	0	0	3	1	1	0	0	0	0	1	1	0	0	10.4	30.004		By MS/MS	By MS/MS
P14618	P14618;P30613	Pyruvate kinase PKM	PKM	57.936	2	9	9	9	3	1	3	3	1	4	2	3	1	1	1	1	3	1	3	3	1	4	2	3	1	1	1	1	3	1	3	3	1	4	2	3	1	1	1	1	22.4	66.316	By MS/MS	By MS/MS	By MS/MS
P14625	P14625	Endoplasmin	HSP90B1	92.468	1	4	4	4	2	1	0	1	1	1	0	0	0	0	1	0	2	1	0	1	1	1	0	0	0	0	1	0	2	1	0	1	1	1	0	0	0	0	1	0	5.2	23.362	By MS/MS	By matching
P15169	P15169	Carboxypeptidase N catalytic chain	CPN1	52.286	1	8	8	8	2	0	1	2	0	2	2	2	3	3	5	4	2	0	1	2	0	2	2	2	3	3	5	4	2	0	1	2	0	2	2	2	3	3	5	4	23.8	71.539	By MS/MS		By matching
P15291	P15291	Beta-1,4-galactosyltransferase 1	B4GALT1	43.92	1	5	5	5	3	0	0	0	0	2	0	1	0	0	0	0	3	0	0	0	0	2	0	1	0	0	0	0	3	0	0	0	0	2	0	1	0	0	0	0	23.4	36.128	By MS/MS
P15586	P15586	N-acetylglucosamine-6-sulfatase	GNS	62.081	1	8	8	8	7	1	5	5	5	7	5	4	1	2	4	2	7	1	5	5	5	7	5	4	1	2	4	2	7	1	5	5	5	7	5	4	1	2	4	2	14.9	77.803	By MS/MS	By MS/MS	By MS/MS
P16035	P16035	Metalloproteinase inhibitor 2	TIMP2	24.399	1	6	6	6	3	1	2	3	3	4	3	5	3	2	1	0	3	1	2	3	3	4	3	5	3	2	1	0	3	1	2	3	3	4	3	5	3	2	1	0	23.6	112.77	By MS/MS	By MS/MS	By MS/MS
P16070	P16070	CD44 antigen	CD44	81.537	1	2	2	2	1	2	1	2	0	2	1	2	2	2	2	1	1	2	1	2	0	2	1	2	2	2	2	1	1	2	1	2	0	2	1	2	2	2	2	1	3	18.091	By MS/MS	By MS/MS	By MS/MS
P16112	P16112	Aggrecan core protein	ACAN	261.33	1	2	2	2	1	1	1	1	0	1	0	1	0	0	1	0	1	1	1	1	0	1	0	1	0	0	1	0	1	1	1	1	0	1	0	1	0	0	1	0	1	12.486	By matching	By matching	By MS/MS
P16519	P16519	Neuroendocrine convertase 2	PCSK2	70.564	1	6	6	6	3	2	1	3	0	2	3	5	0	0	1	1	3	2	1	3	0	2	3	5	0	0	1	1	3	2	1	3	0	2	3	5	0	0	1	1	11.8	42.129	By MS/MS	By MS/MS	By MS/MS
P16870	P16870	Carboxypeptidase E	CPE	53.15	1	25	25	25	18	9	17	17	14	21	19	20	9	12	8	7	18	9	17	17	14	21	19	20	9	12	8	7	18	9	17	17	14	21	19	20	9	12	8	7	54.2	323.31	By MS/MS	By MS/MS	By MS/MS
P17050	P17050	Alpha-N-acetylgalactosaminidase	NAGA	46.564	1	6	6	6	2	0	5	4	1	4	2	3	0	1	1	1	2	0	5	4	1	4	2	3	0	1	1	1	2	0	5	4	1	4	2	3	0	1	1	1	19.7	60.187	By MS/MS		By MS/MS
P17174	P17174	Aspartate aminotransferase, cytoplasmic	GOT1	46.247	1	7	7	7	1	0	2	3	1	2	2	2	0	1	2	2	1	0	2	3	1	2	2	2	0	1	2	2	1	0	2	3	1	2	2	2	0	1	2	2	22.5	44.729	By MS/MS		By MS/MS
P17900	P17900	Ganglioside GM2 activator	GM2A	20.838	1	6	6	6	3	2	2	2	0	1	3	3	0	0	0	0	3	2	2	2	0	1	3	3	0	0	0	0	3	2	2	2	0	1	3	3	0	0	0	0	29.5	41.949	By MS/MS	By MS/MS	By MS/MS
P18428	P18428	Lipopolysaccharide-binding protein	LBP	53.383	1	8	8	8	2	3	2	3	5	1	1	2	7	5	3	2	2	3	2	3	5	1	1	2	7	5	3	2	2	3	2	3	5	1	1	2	7	5	3	2	22	60.525	By MS/MS	By MS/MS	By MS/MS
P18669	P18669;P15259;Q8N0Y7	Phosphoglycerate mutase 1	PGAM1;PGAM2;PGAM4	28.804	3	3	3	3	1	0	0	2	0	0	0	0	0	0	0	0	1	0	0	2	0	0	0	0	0	0	0	0	1	0	0	2	0	0	0	0	0	0	0	0	17.7	18.895	By MS/MS
P19021	P19021	Peptidyl-glycine alpha-amidating monooxygenase	PAM	108.33	1	12	12	12	4	2	0	6	3	4	2	6	0	2	2	1	4	2	0	6	3	4	2	6	0	2	2	1	4	2	0	6	3	4	2	6	0	2	2	1	14.8	85.238	By MS/MS	By MS/MS
P19022	P19022	Cadherin-2	CDH2	99.808	1	9	9	9	6	0	3	3	3	8	5	4	1	1	1	0	6	0	3	3	3	8	5	4	1	1	1	0	6	0	3	3	3	8	5	4	1	1	1	0	12	88.982	By MS/MS		By MS/MS
P19652	P19652	Alpha-1-acid glycoprotein 2	ORM2	23.602	1	5	3	3	2	1	5	3	3	1	3	2	2	1	1	4	1	0	3	2	2	1	2	1	1	1	1	2	1	0	3	2	2	1	2	1	1	1	1	2	24.4	28.643	By MS/MS	By matching	By MS/MS
P19823	P19823	Inter-alpha-trypsin inhibitor heavy chain H2	ITIH2	106.46	1	28	28	28	14	21	18	18	24	17	18	16	15	28	19	18	14	21	18	18	24	17	18	16	15	28	19	18	14	21	18	18	24	17	18	16	15	28	19	18	35.2	323.31	By MS/MS	By MS/MS	By MS/MS
P19827	P19827	Inter-alpha-trypsin inhibitor heavy chain H1	ITIH1	101.39	1	30	30	30	13	23	18	17	21	19	18	18	18	25	21	9	13	23	18	17	21	19	18	18	18	25	21	9	13	23	18	17	21	19	18	18	18	25	21	9	44.8	323.31	By MS/MS	By MS/MS	By MS/MS
P20742	P20742	Pregnancy zone protein	PZP	163.86	1	17	12	12	8	2	3	0	5	3	0	2	13	3	3	2	3	0	1	0	2	1	0	0	11	1	2	0	3	0	1	0	2	1	0	0	11	1	2	0	13	92.385	By MS/MS	By matching	By matching
P20933	P20933	N(4)-(beta-N-acetylglucosaminyl)-L-asparaginase	AGA	37.208	1	4	4	4	4	1	2	3	2	4	3	3	3	2	0	1	4	1	2	3	2	4	3	3	3	2	0	1	4	1	2	3	2	4	3	3	3	2	0	1	19.7	46.326	By MS/MS	By MS/MS	By MS/MS
P21810	P21810	Biglycan	BGN	41.654	1	2	2	2	0	0	0	0	0	0	0	0	0	0	2	0	0	0	0	0	0	0	0	0	0	0	2	0	0	0	0	0	0	0	0	0	0	0	2	0	8.7	14.091
P22304	P22304	Iduronate 2-sulfatase	IDS	61.872	1	8	8	8	4	0	5	2	4	5	4	2	1	2	1	3	4	0	5	2	4	5	4	2	1	2	1	3	4	0	5	2	4	5	4	2	1	2	1	3	18.2	72.055	By MS/MS		By MS/MS
P22352	P22352	Glutathione peroxidase 3	GPX3	25.552	1	14	14	14	10	9	11	12	9	10	10	11	11	10	10	10	10	9	11	12	9	10	10	11	11	10	10	10	10	9	11	12	9	10	10	11	11	10	10	10	47.3	323.31	By MS/MS	By MS/MS	By MS/MS
P22792	P22792	Carboxypeptidase N subunit 2	CPN2	60.556	1	10	10	10	5	4	2	3	5	3	1	1	3	6	7	2	5	4	2	3	5	3	1	1	3	6	7	2	5	4	2	3	5	3	1	1	3	6	7	2	21.5	92.899	By MS/MS	By MS/MS	By MS/MS
P22914	P22914	Gamma-crystallin S	CRYGS	21.007	1	5	5	5	2	0	3	3	0	4	1	1	0	1	0	0	2	0	3	3	0	4	1	1	0	1	0	0	2	0	3	3	0	4	1	1	0	1	0	0	34.3	43.747	By MS/MS		By MS/MS
P23142	P23142	Fibulin-1	FBLN1	77.213	1	12	12	12	6	7	3	7	5	8	5	5	3	8	1	4	6	7	3	7	5	8	5	5	3	8	1	4	6	7	3	7	5	8	5	5	3	8	1	4	20.3	155.02	By MS/MS	By MS/MS	By MS/MS
P23284	P23284	Peptidyl-prolyl cis-trans isomerase B	PPIB	23.742	1	2	2	2	0	0	0	0	0	0	0	2	0	0	0	0	0	0	0	0	0	0	0	2	0	0	0	0	0	0	0	0	0	0	0	2	0	0	0	0	9.3	12.051
P23435	P23435	Cerebellin-1	CBLN1	21.097	1	3	3	3	1	0	1	2	1	1	2	1	0	0	0	0	1	0	1	2	1	1	2	1	0	0	0	0	1	0	1	2	1	1	2	1	0	0	0	0	13	16.923	By matching		By matching
P23468	P23468	Receptor-type tyrosine-protein phosphatase delta	PTPRD	214.76	1	4	3	3	1	1	0	2	1	2	1	2	1	0	0	0	1	0	0	1	0	1	1	1	1	0	0	0	1	0	0	1	0	1	1	1	1	0	0	0	2.2	17.23	By MS/MS	By matching
P23470	P23470	Receptor-type tyrosine-protein phosphatase gamma	PTPRG	162	1	4	4	4	1	1	1	0	1	1	2	1	0	0	0	0	1	1	1	0	1	1	2	1	0	0	0	0	1	1	1	0	1	1	2	1	0	0	0	0	3.5	34.685	By MS/MS	By matching	By MS/MS
P23471	P23471	Receptor-type tyrosine-protein phosphatase zeta	PTPRZ1	254.58	1	10	10	10	5	2	3	5	3	5	3	4	2	2	1	2	5	2	3	5	3	5	3	4	2	2	1	2	5	2	3	5	3	5	3	4	2	2	1	2	4.9	93.27	By MS/MS	By MS/MS	By MS/MS
P23515	P23515	Oligodendrocyte-myelin glycoprotein	OMG	49.607	1	9	9	9	7	2	6	8	3	5	6	5	3	4	2	5	7	2	6	8	3	5	6	5	3	4	2	5	7	2	6	8	3	5	6	5	3	4	2	5	21.4	142.83	By MS/MS	By MS/MS	By MS/MS
P24592	P24592	Insulin-like growth factor-binding protein 6	IGFBP6	25.322	1	3	3	3	3	3	2	3	2	3	1	1	3	3	1	2	3	3	2	3	2	3	1	1	3	3	1	2	3	3	2	3	2	3	1	1	3	3	1	2	15.8	31.252	By MS/MS	By MS/MS	By MS/MS
P24821	P24821	Tenascin	TNC	240.85	1	13	13	13	2	2	1	6	5	1	9	3	1	5	9	2	2	2	1	6	5	1	9	3	1	5	9	2	2	2	1	6	5	1	9	3	1	5	9	2	8	101.41	By MS/MS	By matching	By MS/MS
P25311	P25311	Zinc-alpha-2-glycoprotein	AZGP1	34.258	1	24	24	24	20	21	23	23	21	19	21	22	20	21	21	23	20	21	23	23	21	19	21	22	20	21	21	23	20	21	23	23	21	19	21	22	20	21	21	23	61.1	323.31	By MS/MS	By MS/MS	By MS/MS
P26022	P26022	Pentraxin-related protein PTX3	PTX3	41.975	1	3	3	3	2	0	1	1	0	0	2	0	0	0	0	0	2	0	1	1	0	0	2	0	0	0	0	0	2	0	1	1	0	0	2	0	0	0	0	0	9.4	19.478	By MS/MS		By MS/MS
P26927	P26927;Q2TV78	Hepatocyte growth factor-like protein	MST1	80.319	2	3	3	3	0	0	0	0	1	0	1	0	0	1	1	1	0	0	0	0	1	0	1	0	0	1	1	1	0	0	0	0	1	0	1	0	0	1	1	1	5.1	19.035
P26992	P26992	Ciliary neurotrophic factor receptor subunit alpha	CNTFR	40.633	1	2	2	2	1	0	1	1	0	2	0	1	0	0	1	1	1	0	1	1	0	2	0	1	0	0	1	1	1	0	1	1	0	2	0	1	0	0	1	1	4.8	12.329	By MS/MS		By MS/MS
P27169	P27169	Serum paraoxonase/arylesterase 1	PON1	39.731	1	14	14	14	5	9	5	7	10	4	7	6	9	10	5	9	5	9	5	7	10	4	7	6	9	10	5	9	5	9	5	7	10	4	7	6	9	10	5	9	47.6	190.09	By MS/MS	By MS/MS	By MS/MS
P27797	P27797	Calreticulin	CALR	48.141	1	7	7	7	4	4	5	5	3	6	4	2	2	1	0	1	4	4	5	5	3	6	4	2	2	1	0	1	4	4	5	5	3	6	4	2	2	1	0	1	21.3	48.895	By MS/MS	By MS/MS	By MS/MS
P29622	P29622	Kallistatin	SERPINA4	48.541	1	27	27	27	11	16	20	19	17	18	19	17	22	21	19	18	11	16	20	19	17	18	19	17	22	21	19	18	11	16	20	19	17	18	19	17	22	21	19	18	66.5	323.31	By MS/MS	By MS/MS	By MS/MS
P30086	P30086	Phosphatidylethanolamine-binding protein 1	PEBP1	21.057	1	7	7	7	1	0	3	2	0	2	2	4	0	2	1	0	1	0	3	2	0	2	2	4	0	2	1	0	1	0	3	2	0	2	2	4	0	2	1	0	56.7	63.438	By MS/MS		By MS/MS
P30530	P30530	Tyrosine-protein kinase receptor UFO	AXL	98.336	1	2	2	2	0	0	1	1	0	1	1	0	0	0	1	0	0	0	1	1	0	1	1	0	0	0	1	0	0	0	1	1	0	1	1	0	0	0	1	0	2.6	17.186			By MS/MS
P31025	P31025;Q5VSP4	Lipocalin-1	LCN1	19.25	2	5	5	5	1	0	0	0	1	0	1	0	0	0	0	5	1	0	0	0	1	0	1	0	0	0	0	5	1	0	0	0	1	0	1	0	0	0	0	5	34.7	43.397	By matching
P32004	P32004	Neural cell adhesion molecule L1	L1CAM	140	1	2	2	2	1	0	2	0	1	1	1	1	0	0	0	0	1	0	2	0	1	1	1	1	0	0	0	0	1	0	2	0	1	1	1	1	0	0	0	0	2	13.316	By matching		By MS/MS
P32119	P32119;Q06830	Peroxiredoxin-2	PRDX2	21.892	2	6	6	6	1	1	1	1	1	0	1	0	3	0	3	1	1	1	1	1	1	0	1	0	3	0	3	1	1	1	1	1	1	0	1	0	3	0	3	1	27.3	40.544	By MS/MS	By MS/MS	By matching
P33151	P33151	Cadherin-5	CDH5	87.527	1	6	6	6	1	2	0	1	0	2	0	2	3	3	1	1	1	2	0	1	0	2	0	2	3	3	1	1	1	2	0	1	0	2	0	2	3	3	1	1	8.9	38.289	By matching	By MS/MS
P33908	P33908	Mannosyl-oligosaccharide 1,2-alpha-mannosidase IA	MAN1A1	72.968	1	9	9	9	2	1	2	4	3	1	3	3	0	2	0	1	2	1	2	4	3	1	3	3	0	2	0	1	2	1	2	4	3	1	3	3	0	2	0	1	14.4	55.708	By MS/MS	By matching	By MS/MS
P35052	P35052	Glypican-1	GPC1	61.68	1	5	5	5	0	0	1	2	2	2	3	1	0	0	0	1	0	0	1	2	2	2	3	1	0	0	0	1	0	0	1	2	2	2	3	1	0	0	0	1	10.4	34.109			By matching
P35443	P35443	Thrombospondin-4	THBS4	105.87	1	3	2	2	1	1	0	0	2	1	0	2	1	1	0	1	0	0	0	0	1	0	0	1	0	0	0	0	0	0	0	0	1	0	0	1	0	0	0	0	4.1	12.47	By matching	By matching
P35527	P35527	Keratin, type I cytoskeletal 9 (Contact-Cont)	KRT9	62.064	1	23	22	22	16	12	11	18	12	14	11	9	15	11	14	17	15	11	10	17	11	13	10	8	14	10	13	16	15	11	10	17	11	13	10	8	14	10	13	16	49.9	323.31	By MS/MS	By MS/MS	By MS/MS
P35542	P35542	Serum amyloid A-4 protein	SAA4	14.746	1	2	2	2	1	0	2	0	0	1	2	2	0	0	0	1	1	0	2	0	0	1	2	2	0	0	0	1	1	0	2	0	0	1	2	2	0	0	0	1	20	14.678	By matching		By MS/MS
P35858	P35858	Insulin-like growth factor-binding protein complex acid labile subunit	IGFALS	66.034	1	19	19	19	9	11	10	13	10	11	9	6	15	6	12	12	9	11	10	13	10	11	9	6	15	6	12	12	9	11	10	13	10	11	9	6	15	6	12	12	38	323.31	By MS/MS	By MS/MS	By MS/MS
P35908	P35908;Q01546;Q5XKE5;P19013;Q7Z794;P12035	Keratin, type II cytoskeletal 2 epidermal (Contact-Cont)	KRT2	65.432	6	28	26	22	13	14	8	22	9	14	11	10	16	16	19	19	11	12	7	20	7	12	9	9	14	14	17	17	8	9	5	16	6	10	7	6	10	11	13	13	50.2	323.31	By MS/MS	By MS/MS	By MS/MS
P36222	P36222	Chitinase-3-like protein 1	CHI3L1	42.625	1	21	21	21	16	11	14	17	15	16	12	14	14	16	9	16	16	11	14	17	15	16	12	14	14	16	9	16	16	11	14	17	15	16	12	14	14	16	9	16	57.2	323.31	By MS/MS	By MS/MS	By MS/MS
P36955	P36955	Pigment epithelium-derived factor	SERPINF1	46.312	1	49	49	49	36	28	32	36	31	38	39	35	32	26	31	29	36	28	32	36	31	38	39	35	32	26	31	29	36	28	32	36	31	38	39	35	32	26	31	29	78.7	323.31	By MS/MS	By MS/MS	By MS/MS
P36980	P36980	Complement factor H-related protein 2	CFHR2	30.65	1	9	3	3	6	6	4	5	7	6	3	6	9	5	5	4	1	2	2	2	3	2	2	2	3	2	2	1	1	2	2	2	3	2	2	2	3	2	2	1	48.9	36.669	By MS/MS	By MS/MS	By MS/MS
P39060	P39060	Collagen alpha-1(XVIII) chain	COL18A1	178.19	1	11	11	11	2	1	1	5	5	4	7	6	0	2	2	0	2	1	1	5	5	4	7	6	0	2	2	0	2	1	1	5	5	4	7	6	0	2	2	0	8.8	114	By MS/MS	By matching	By matching
P40189	P40189	Interleukin-6 receptor subunit beta	IL6ST	103.54	1	8	8	8	6	0	3	2	5	2	2	3	1	2	1	1	6	0	3	2	5	2	2	3	1	2	1	1	6	0	3	2	5	2	2	3	1	2	1	1	11	64.563	By MS/MS		By MS/MS
P40925	P40925	Malate dehydrogenase, cytoplasmic	MDH1	36.426	1	2	2	2	0	0	0	1	1	1	2	2	0	0	0	0	0	0	0	1	1	1	2	2	0	0	0	0	0	0	0	1	1	1	2	2	0	0	0	0	6.6	13.028
P41222	P41222	Prostaglandin-H2 D-isomerase	PTGDS	21.029	1	15	15	15	12	8	10	13	6	12	12	12	8	10	10	11	12	8	10	13	6	12	12	12	8	10	10	11	12	8	10	13	6	12	12	12	8	10	10	11	70.5	323.31	By MS/MS	By MS/MS	By MS/MS
P42785	P42785	Lysosomal Pro-X carboxypeptidase	PRCP	55.799	1	3	3	3	3	0	1	1	0	1	1	0	0	0	0	0	3	0	1	1	0	1	1	0	0	0	0	0	3	0	1	1	0	1	1	0	0	0	0	0	7.7	25.298	By MS/MS		By MS/MS
P43234	P43234	Cathepsin O	CTSO	35.957	1	3	3	3	0	0	0	1	0	1	0	1	0	0	0	0	0	0	0	1	0	1	0	1	0	0	0	0	0	0	0	1	0	1	0	1	0	0	0	0	8.1	16.602
P43251	P43251	Biotinidase	BTD	61.132	1	14	14	14	9	6	8	6	5	9	6	6	4	7	6	5	9	6	8	6	5	9	6	6	4	7	6	5	9	6	8	6	5	9	6	6	4	7	6	5	30.9	323.31	By MS/MS	By MS/MS	By MS/MS
P43320	P43320	Beta-crystallin B2	CRYBB2	23.38	1	5	5	5	4	0	3	1	0	4	0	0	0	1	0	0	4	0	3	1	0	4	0	0	0	1	0	0	4	0	3	1	0	4	0	0	0	1	0	0	31.2	34.314	By MS/MS		By MS/MS
P43652	P43652	Afamin	AFM	69.068	1	39	39	39	20	31	23	22	28	21	18	24	28	31	29	24	20	31	23	22	28	21	18	24	28	31	29	24	20	31	23	22	28	21	18	24	28	31	29	24	57.9	323.31	By MS/MS	By MS/MS	By MS/MS
P48058	P48058	Glutamate receptor 4	GRIA4	100.87	1	7	7	7	4	0	2	4	3	4	3	3	1	3	1	1	4	0	2	4	3	4	3	3	1	3	1	1	4	0	2	4	3	4	3	3	1	3	1	1	7.5	73.95	By MS/MS		By MS/MS
P48723	P48723	Heat shock 70 kDa protein 13	HSPA13	51.927	1	9	9	9	5	0	4	5	2	2	2	2	0	1	0	1	5	0	4	5	2	2	2	2	0	1	0	1	5	0	4	5	2	2	2	2	0	1	0	1	26.3	58.471	By MS/MS		By MS/MS
P49747	P49747	Cartilage oligomeric matrix protein	COMP	82.86	1	3	3	2	1	1	0	1	1	1	0	1	2	1	0	1	1	1	0	1	1	1	0	1	2	1	0	1	0	0	0	1	0	0	0	0	1	0	0	0	6.1	17.343	By matching	By matching
P49788	P49788	Retinoic acid receptor responder protein 1	RARRES1	33.285	1	4	4	4	0	1	2	2	1	4	0	0	0	2	1	1	0	1	2	2	1	4	0	0	0	2	1	1	0	1	2	2	1	4	0	0	0	2	1	1	13.6	28.762		By MS/MS	By MS/MS
P49908	P49908	Selenoprotein P	SEPP1	43.173	1	5	5	5	2	4	2	1	1	2	2	2	3	4	1	2	2	4	2	1	1	2	2	2	3	4	1	2	2	4	2	1	1	2	2	2	3	4	1	2	16	41.068	By MS/MS	By MS/MS	By MS/MS
P50897	P50897	Palmitoyl-protein thioesterase 1	PPT1	34.193	1	4	4	4	2	0	1	1	2	1	1	2	1	1	0	0	2	0	1	1	2	1	1	2	1	1	0	0	2	0	1	1	2	1	1	2	1	1	0	0	18.3	39.678	By MS/MS		By MS/MS
P51693	P51693	Amyloid-like protein 1	APLP1	72.176	1	14	14	14	11	5	11	8	9	11	11	11	9	7	6	4	11	5	11	8	9	11	11	11	9	7	6	4	11	5	11	8	9	11	11	11	9	7	6	4	21.5	263.73	By MS/MS	By MS/MS	By MS/MS
P51884	P51884	Lumican	LUM	38.429	1	18	18	18	11	16	14	11	15	14	11	11	14	17	13	17	11	16	14	11	15	14	11	11	14	17	13	17	11	16	14	11	15	14	11	11	14	17	13	17	45.3	323.31	By MS/MS	By MS/MS	By MS/MS
P51888	P51888	Prolargin	PRELP	43.809	1	9	9	9	2	1	4	3	2	5	3	4	1	1	2	1	2	1	4	3	2	5	3	4	1	1	2	1	2	1	4	3	2	5	3	4	1	1	2	1	28	81.049	By MS/MS	By MS/MS	By MS/MS
P54802	P54802	Alpha-N-acetylglucosaminidase	NAGLU	82.265	1	6	6	6	0	1	1	0	0	4	0	0	1	0	1	0	0	1	1	0	0	4	0	0	1	0	1	0	0	1	1	0	0	4	0	0	1	0	1	0	12.4	39.01		By MS/MS	By MS/MS
P55058	P55058	Phospholipid transfer protein	PLTP	54.739	1	16	16	16	10	7	8	7	7	8	5	7	10	9	4	6	10	7	8	7	7	8	5	7	10	9	4	6	10	7	8	7	7	8	5	7	10	9	4	6	47.5	152.75	By MS/MS	By MS/MS	By MS/MS
P55083	P55083	Microfibril-associated glycoprotein 4	MFAP4	28.648	1	2	2	2	1	1	1	0	0	1	1	1	0	0	0	0	1	1	1	0	0	1	1	1	0	0	0	0	1	1	1	0	0	1	1	1	0	0	0	0	9.8	32.265	By matching	By MS/MS	By MS/MS
P60174	P60174	Triosephosphate isomerase	TPI1	30.791	1	10	10	10	3	4	2	5	2	4	3	8	2	3	3	3	3	4	2	5	2	4	3	8	2	3	3	3	3	4	2	5	2	4	3	8	2	3	3	3	47.2	83.8	By MS/MS	By MS/MS	By MS/MS
P63261	P63261;P60709;P63267;P68133;P68032;P62736;Q6S8J3;A5A3E0;P0CG38;Q9BYX7;Q562R1;P0CG39	Actin, cytoplasmic 2	ACTG1;ACTB;ACTG2;ACTA1;ACTC1;ACTA2	41.792	12	13	13	13	7	5	11	5	7	5	4	11	8	11	10	6	7	5	11	5	7	5	4	11	8	11	10	6	7	5	11	5	7	5	4	11	8	11	10	6	42.9	201.45	By MS/MS	By MS/MS	By MS/MS
P61769	P61769	Beta-2-microglobulin	B2M	13.714	1	3	3	3	3	0	3	3	2	1	1	2	1	1	2	0	3	0	3	3	2	1	1	2	1	1	2	0	3	0	3	3	2	1	1	2	1	1	2	0	35.3	26.221	By MS/MS		By MS/MS
P61916	P61916	NPC intracellular cholesterol transporter 2	NPC2	16.57	1	10	10	10	7	3	8	9	7	6	7	9	2	5	2	3	7	3	8	9	7	6	7	9	2	5	2	3	7	3	8	9	7	6	7	9	2	5	2	3	51.7	104.8	By MS/MS	By MS/MS	By MS/MS
P68871	P68871;P02042;P69892;P69891;P02100	Hemoglobin subunit beta	HBB;HBD	15.998	5	14	14	14	6	0	1	1	0	0	0	0	13	0	11	1	6	0	1	1	0	0	0	0	13	0	11	1	6	0	1	1	0	0	0	0	13	0	11	1	95.2	244.74	By MS/MS		By matching
P69905	P69905	Hemoglobin subunit alpha	HBA1	15.257	1	7	7	7	6	0	0	0	0	1	0	2	6	2	6	0	6	0	0	0	0	1	0	2	6	2	6	0	6	0	0	0	0	1	0	2	6	2	6	0	71.1	97.17	By MS/MS
P78509	P78509	Reelin	RELN	388.38	1	2	2	2	0	0	0	0	2	1	0	0	0	0	0	0	0	0	0	0	2	1	0	0	0	0	0	0	0	0	0	0	2	1	0	0	0	0	0	0	0.6	13.438
P80108	P80108	Phosphatidylinositol-glycan-specific phospholipase D	GPLD1	92.335	1	11	11	11	3	4	1	5	2	4	0	1	6	8	1	3	3	4	1	5	2	4	0	1	6	8	1	3	3	4	1	5	2	4	0	1	6	8	1	3	17.1	95.996	By MS/MS	By MS/MS	By MS/MS
P80188	P80188	Neutrophil gelatinase-associated lipocalin	LCN2	22.588	1	3	3	3	1	0	0	1	1	1	0	1	0	2	0	3	1	0	0	1	1	1	0	1	0	2	0	3	1	0	0	1	1	1	0	1	0	2	0	3	21.7	49.482	By MS/MS
P98160	P98160	Basement ERMbrane-specific heparan sulfate proteoglycan core protein	HSPG2	468.83	1	30	30	30	6	2	8	6	11	11	4	14	13	11	15	12	6	2	8	6	11	11	4	14	13	11	15	12	6	2	8	6	11	11	4	14	13	11	15	12	8.7	283.07	By MS/MS	By MS/MS	By MS/MS
P98164	P98164	Low-density lipoprotein receptor-related protein 2	LRP2	521.95	1	14	14	14	7	4	3	6	8	7	5	9	1	7	3	6	7	4	3	6	8	7	5	9	1	7	3	6	7	4	3	6	8	7	5	9	1	7	3	6	3.2	107.24	By MS/MS	By MS/MS	By MS/MS
Q01459	Q01459	Di-N-acetylchitobiase	CTBS	43.759	1	3	3	3	2	1	2	3	2	2	1	3	1	2	1	0	2	1	2	3	2	2	1	3	1	2	1	0	2	1	2	3	2	2	1	3	1	2	1	0	11.4	43.689	By MS/MS	By MS/MS	By MS/MS
Q02246	Q02246	Contactin-2	CNTN2	113.39	1	11	11	11	1	1	1	3	2	7	1	1	0	0	0	1	1	1	1	3	2	7	1	1	0	0	0	1	1	1	1	3	2	7	1	1	0	0	0	1	15.1	71.677	By MS/MS	By matching	By MS/MS
Q02809	Q02809	Procollagen-lysine,2-oxoglutarate 5-dioxygenase 1	PLOD1	83.549	1	7	7	7	3	0	1	1	0	4	0	0	0	0	0	0	3	0	1	1	0	4	0	0	0	0	0	0	3	0	1	1	0	4	0	0	0	0	0	0	13.1	42.181	By MS/MS		By MS/MS
Q02818	Q02818	Nucleobindin-1	NUCB1	53.879	1	5	5	5	3	1	2	2	0	1	3	1	0	0	0	2	3	1	2	2	0	1	3	1	0	0	0	2	3	1	2	2	0	1	3	1	0	0	0	2	13	31.594	By MS/MS	By matching	By MS/MS
Q03591	Q03591;Q9BXR6	Complement factor H-related protein 1	CFHR1	37.65	2	14	9	4	10	9	4	8	10	8	4	9	10	10	8	8	7	6	2	4	7	5	1	6	7	6	4	5	3	3	1	2	4	2	0	3	2	4	2	3	57.3	249.82	By MS/MS	By MS/MS	By MS/MS
Q04756	Q04756	Hepatocyte growth factor activator	HGFAC	70.681	1	5	5	5	1	3	0	1	3	1	1	0	2	4	3	2	1	3	0	1	3	1	1	0	2	4	3	2	1	3	0	1	3	1	1	0	2	4	3	2	9.2	49.864	By matching	By MS/MS
Q06033	Q06033	Inter-alpha-trypsin inhibitor heavy chain H3	ITIH3	99.848	1	17	17	17	2	13	2	5	9	10	3	5	4	9	5	4	2	13	2	5	9	10	3	5	4	9	5	4	2	13	2	5	9	10	3	5	4	9	5	4	26.2	181.94	By matching	By MS/MS	By matching
Q06481	Q06481	Amyloid-like protein 2	APLP2	86.955	1	32	32	30	23	11	20	22	19	25	23	21	13	15	5	12	23	11	20	22	19	25	23	21	13	15	5	12	21	10	19	21	17	24	21	20	12	14	4	11	40.5	323.31	By MS/MS	By MS/MS	By MS/MS
Q08380	Q08380	Galectin-3-binding protein	LGALS3BP	65.33	1	14	14	14	9	5	10	12	8	9	8	9	1	3	3	3	9	5	10	12	8	9	8	9	1	3	3	3	9	5	10	12	8	9	8	9	1	3	3	3	27.7	280.9	By MS/MS	By MS/MS	By MS/MS
Q08431	Q08431	Lactadherin	MFGE8	43.104	1	2	2	2	0	0	0	2	0	1	0	0	0	1	0	0	0	0	0	2	0	1	0	0	0	1	0	0	0	0	0	2	0	1	0	0	0	1	0	0	7.5	20.344
Q08629	Q08629;Q9BQ16	Testican-1	SPOCK1	49.124	2	5	5	5	3	2	5	5	4	4	2	3	4	3	1	2	3	2	5	5	4	4	2	3	4	3	1	2	3	2	5	5	4	4	2	3	4	3	1	2	11.6	46.054	By MS/MS	By MS/MS	By MS/MS
Q09328	Q09328	Alpha-1,6-mannosylglycoprotein 6-beta-N-acetylglucosaminyltransferase A	MGAT5	84.542	1	3	3	3	2	0	1	2	1	2	1	0	1	0	1	0	2	0	1	2	1	2	1	0	1	0	1	0	2	0	1	2	1	2	1	0	1	0	1	0	6.7	25.374	By MS/MS		By MS/MS
Q0P6D2	Q0P6D2	Divergent protein kinase domain 1C	FAM69C	46.42	1	2	2	2	2	0	1	2	2	0	0	2	0	0	0	0	2	0	1	2	2	0	0	2	0	0	0	0	2	0	1	2	2	0	0	2	0	0	0	0	4.3	13.409	By MS/MS		By matching
Q10471	Q10471	Polypeptide N-acetylgalactosaminyltransferase 2	GALNT2	64.732	1	2	2	2	1	0	1	0	0	0	0	0	0	0	0	0	1	0	1	0	0	0	0	0	0	0	0	0	1	0	1	0	0	0	0	0	0	0	0	0	3.9	12.209	By MS/MS		By MS/MS
Q12805	Q12805	EGF-containing fibulin-like extracellular matrix protein 1	EFEMP1	54.64	1	19	19	19	13	11	15	12	16	15	14	17	14	14	12	11	13	11	15	12	16	15	14	17	14	14	12	11	13	11	15	12	16	15	14	17	14	14	12	11	44.2	323.31	By MS/MS	By MS/MS	By MS/MS
Q12841	Q12841	Follistatin-related protein 1	FSTL1	34.985	1	7	7	7	4	4	5	7	3	5	6	6	2	1	4	3	4	4	5	7	3	5	6	6	2	1	4	3	4	4	5	7	3	5	6	6	2	1	4	3	21.4	54.387	By MS/MS	By MS/MS	By MS/MS
Q12860	Q12860	Contactin-1	CNTN1	113.32	1	24	24	24	13	4	12	13	11	19	6	14	6	5	5	6	13	4	12	13	11	19	6	14	6	5	5	6	13	4	12	13	11	19	6	14	6	5	5	6	27.4	273.15	By MS/MS	By MS/MS	By MS/MS
Q12907	Q12907	Vesicular integral-ERMbrane protein VIP36	LMAN2	40.228	1	5	5	5	3	0	0	3	3	2	0	3	1	2	2	1	3	0	0	3	3	2	0	3	1	2	2	1	3	0	0	3	3	2	0	3	1	2	2	1	22.5	35.476	By MS/MS
Q13214	Q13214	Semaphorin-3B	SEMA3B	83.121	1	3	3	3	3	1	2	1	3	1	1	1	0	1	0	1	3	1	2	1	3	1	1	1	0	1	0	1	3	1	2	1	3	1	1	1	0	1	0	1	3.9	23.228	By MS/MS	By matching	By MS/MS
Q13231	Q13231	Chitotriosidase-1	CHIT1	51.681	1	5	5	5	3	0	0	0	0	0	0	0	0	1	0	2	3	0	0	0	0	0	0	0	0	1	0	2	3	0	0	0	0	0	0	0	0	1	0	2	14.4	30.247	By MS/MS
Q13275	Q13275	Semaphorin-3F	SEMA3F	88.38	1	4	4	4	2	0	1	1	0	2	0	2	0	1	0	0	2	0	1	1	0	2	0	2	0	1	0	0	2	0	1	1	0	2	0	2	0	1	0	0	5.7	25.274	By MS/MS		By MS/MS
Q13332	Q13332	Receptor-type tyrosine-protein phosphatase S	PTPRS	217.04	1	11	11	11	5	3	0	7	4	5	2	4	1	1	1	2	5	3	0	7	4	5	2	4	1	1	1	2	5	3	0	7	4	5	2	4	1	1	1	2	9.8	146.1	By MS/MS	By MS/MS
Q13449	Q13449	Limbic system-associated ERMbrane protein	LSAMP	37.393	1	8	8	8	6	1	5	6	2	6	5	4	3	2	3	3	6	1	5	6	2	6	5	4	3	2	3	3	6	1	5	6	2	6	5	4	3	2	3	3	31.4	69.712	By MS/MS	By MS/MS	By MS/MS
Q13510	Q13510	Acid ceramidase	ASAH1	44.659	1	11	11	11	6	2	5	7	5	6	4	5	2	2	2	2	6	2	5	7	5	6	4	5	2	2	2	2	6	2	5	7	5	6	4	5	2	2	2	2	31.4	114.47	By MS/MS	By MS/MS	By MS/MS
Q13822	Q13822	Ectonucleotide pyrophosphatase/phosphodiesterase family ERMber 2	ENPP2	98.993	1	36	36	36	25	24	26	22	24	29	20	22	16	22	16	18	25	24	26	22	24	29	20	22	16	22	16	18	25	24	26	22	24	29	20	22	16	22	16	18	46.6	323.31	By MS/MS	By MS/MS	By MS/MS
Q14050	Q14050	Collagen alpha-3(IX) chain	COL9A3	63.615	1	3	3	3	0	1	0	0	0	1	2	0	0	0	0	1	0	1	0	0	0	1	2	0	0	0	0	1	0	1	0	0	0	1	2	0	0	0	0	1	6.4	18.702		By MS/MS
Q14055	Q14055	Collagen alpha-2(IX) chain	COL9A2	65.13	1	2	2	2	1	2	2	1	1	2	2	2	1	2	1	1	1	2	2	1	1	2	2	2	1	2	1	1	1	2	2	1	1	2	2	2	1	2	1	1	3.9	38.055	By MS/MS	By MS/MS	By MS/MS
Q14118	Q14118	Dystroglycan	DAG1	97.44	1	7	7	7	4	0	3	4	1	3	2	5	1	2	1	2	4	0	3	4	1	3	2	5	1	2	1	2	4	0	3	4	1	3	2	5	1	2	1	2	10.9	91.471	By MS/MS		By MS/MS
Q14393	Q14393	Growth arrest-specific protein 6	GAS6	74.925	1	3	3	3	2	0	1	1	0	2	0	0	0	0	0	0	2	0	1	1	0	2	0	0	0	0	0	0	2	0	1	1	0	2	0	0	0	0	0	0	5	20.288	By MS/MS		By MS/MS
Q14515	Q14515	SPARC-like protein 1	SPARCL1	75.207	1	25	25	25	9	4	15	10	10	16	10	12	8	9	8	4	9	4	15	10	10	16	10	12	8	9	8	4	9	4	15	10	10	16	10	12	8	9	8	4	43.2	323.31	By MS/MS	By MS/MS	By MS/MS
Q14520	Q14520	Hyaluronan-binding protein 2	HABP2	62.671	1	7	7	7	5	6	3	4	3	2	4	2	5	5	6	4	5	6	3	4	3	2	4	2	5	5	6	4	5	6	3	4	3	2	4	2	5	5	6	4	12.7	61.129	By MS/MS	By MS/MS	By MS/MS
Q14563	Q14563	Semaphorin-3A	SEMA3A	88.888	1	4	4	4	2	0	2	2	0	2	2	3	0	3	0	0	2	0	2	2	0	2	2	3	0	3	0	0	2	0	2	2	0	2	2	3	0	3	0	0	7.1	39.374	By MS/MS		By MS/MS
Q14624	Q14624	Inter-alpha-trypsin inhibitor heavy chain H4	ITIH4	103.36	1	45	45	45	30	32	31	30	29	29	23	29	32	31	29	31	30	32	31	30	29	29	23	29	32	31	29	31	30	32	31	30	29	29	23	29	32	31	29	31	54.8	323.31	By MS/MS	By MS/MS	By MS/MS
Q14767	Q14767	Latent-transforming growth factor beta-binding protein 2	LTBP2	195.05	1	6	6	6	2	1	3	1	4	1	2	2	1	3	3	2	2	1	3	1	4	1	2	2	1	3	3	2	2	1	3	1	4	1	2	2	1	3	3	2	4.1	36.818	By MS/MS	By matching	By matching
Q15063	Q15063	Periostin	POSTN	93.313	1	3	3	3	0	0	0	0	0	0	0	0	0	0	3	0	0	0	0	0	0	0	0	0	0	0	3	0	0	0	0	0	0	0	0	0	0	0	3	0	5.5	21.029
Q15113	Q15113	Procollagen C-endopeptidase enhancer 1	PCOLCE	47.972	1	4	4	4	1	1	2	1	2	3	1	0	0	4	1	0	1	1	2	1	2	3	1	0	0	4	1	0	1	1	2	1	2	3	1	0	0	4	1	0	12.7	28.338	By matching	By matching	By MS/MS
Q15223	Q15223	Nectin-1	PVRL1	57.157	1	3	3	3	1	0	3	2	1	0	0	1	0	0	2	1	1	0	3	2	1	0	0	1	0	0	2	1	1	0	3	2	1	0	0	1	0	0	2	1	8.1	18.881	By MS/MS		By MS/MS
Q15582	Q15582	Transforming growth factor-beta-induced protein ig-h3	TGFBI	74.68	1	19	19	19	6	8	3	5	11	3	4	4	10	7	6	9	6	8	3	5	11	3	4	4	10	7	6	9	6	8	3	5	11	3	4	4	10	7	6	9	37.6	144.17	By MS/MS	By MS/MS	By MS/MS
Q15818	Q15818	Neuronal pentraxin-1	NPTX1	47.122	1	5	5	5	2	2	2	3	1	1	0	1	0	0	1	0	2	2	2	3	1	1	0	1	0	0	1	0	2	2	2	3	1	1	0	1	0	0	1	0	11.1	30.755	By MS/MS	By matching	By MS/MS
Q15846	Q15846	Clusterin-like protein 1	CLUL1	54.214	1	6	6	6	6	0	1	2	0	1	0	2	0	1	0	0	6	0	1	2	0	1	0	2	0	1	0	0	6	0	1	2	0	1	0	2	0	1	0	0	19.5	81.814	By MS/MS		By MS/MS
Q15848	Q15848	Adiponectin	ADIPOQ	26.413	1	2	2	2	0	0	0	0	0	0	0	0	1	1	1	1	0	0	0	0	0	0	0	0	1	1	1	1	0	0	0	0	0	0	0	0	1	1	1	1	12.3	18.112
Q15904	Q15904	V-type proton ATPase subunit S1	ATP6AP1	52.025	1	7	7	7	5	1	3	5	1	4	3	5	1	3	0	1	5	1	3	5	1	4	3	5	1	3	0	1	5	1	3	5	1	4	3	5	1	3	0	1	18.5	131.26	By MS/MS	By MS/MS	By MS/MS
Q16270	Q16270	Insulin-like growth factor-binding protein 7	IGFBP7	29.13	1	7	7	7	4	2	3	3	4	4	5	6	2	3	2	2	4	2	3	3	4	4	5	6	2	3	2	2	4	2	3	3	4	4	5	6	2	3	2	2	24.5	72.759	By MS/MS	By MS/MS	By MS/MS
Q16610	Q16610	Extracellular matrix protein 1	ECM1	60.673	1	13	13	13	4	8	4	3	7	8	3	7	1	7	3	6	4	8	4	3	7	8	3	7	1	7	3	6	4	8	4	3	7	8	3	7	1	7	3	6	29.8	168.24	By MS/MS	By MS/MS	By MS/MS
Q16769	Q16769	Glutaminyl-peptide cyclotransferase	QPCT	40.876	1	6	6	6	3	2	4	4	3	3	3	4	3	3	1	2	3	2	4	4	3	3	3	4	3	3	1	2	3	2	4	4	3	3	3	4	3	3	1	2	21.1	68.299	By MS/MS	By MS/MS	By MS/MS
Q24JP5	Q24JP5	TransERMbrane protein 132A	TERM132A	110.11	1	4	4	4	0	0	0	1	0	2	0	1	0	1	0	0	0	0	0	1	0	2	0	1	0	1	0	0	0	0	0	1	0	2	0	1	0	1	0	0	5.9	43.418
Q4KMG0	Q4KMG0	Cell adhesion molecule-related/down-regulated by oncogenes	CDON	139.15	1	3	3	3	0	0	0	1	1	1	0	2	0	0	0	0	0	0	0	1	1	1	0	2	0	0	0	0	0	0	0	1	1	1	0	2	0	0	0	0	4.3	31.865
Q53EL9	Q53EL9	Seizure protein 6 homolog	SEZ6	107.42	1	10	10	10	5	3	4	5	4	7	4	5	4	3	3	1	5	3	4	5	4	7	4	5	4	3	3	1	5	3	4	5	4	7	4	5	4	3	3	1	14.5	83.766	By MS/MS	By MS/MS	By MS/MS
Q5VU97	Q5VU97	VWFA and cache domain-containing protein 1	CACHD1	142.29	1	4	4	4	0	0	0	1	0	4	0	2	0	0	1	0	0	0	0	1	0	4	0	2	0	0	1	0	0	0	0	1	0	4	0	2	0	0	1	0	3.6	23.616
Q63HQ2	Q63HQ2	Pikachurin	EGFLAM	111.27	1	3	3	3	1	0	0	0	0	0	1	2	0	0	0	0	1	0	0	0	0	0	1	2	0	0	0	0	1	0	0	0	0	0	1	2	0	0	0	0	3.9	19.155	By MS/MS
Q6EMK4	Q6EMK4	Vasorin	VASN	71.712	1	9	9	9	8	3	3	5	4	8	6	7	3	5	7	6	8	3	3	5	4	8	6	7	3	5	7	6	8	3	3	5	4	8	6	7	3	5	7	6	17.4	186.89	By MS/MS	By MS/MS	By MS/MS
Q6MZW2	Q6MZW2	Follistatin-related protein 4	FSTL4	93.095	1	11	9	9	6	0	3	7	2	9	2	2	0	0	1	1	4	0	1	6	1	7	2	2	0	0	1	1	4	0	1	6	1	7	2	2	0	0	1	1	17.5	171.2	By MS/MS		By MS/MS
Q6UX71	Q6UX71	Plexin domain-containing protein 2	PLXDC2	59.582	1	6	6	6	5	1	2	1	4	4	1	3	2	3	3	2	5	1	2	1	4	4	1	3	2	3	3	2	5	1	2	1	4	4	1	3	2	3	3	2	15.1	62.89	By MS/MS	By MS/MS	By MS/MS
Q6UXB8	Q6UXB8	Peptidase inhibitor 16	PI16	49.471	1	5	5	5	1	4	1	2	1	1	3	2	0	4	0	1	1	4	1	2	1	1	3	2	0	4	0	1	1	4	1	2	1	1	3	2	0	4	0	1	11.4	30.96	By MS/MS	By MS/MS	By MS/MS
Q6UXD5	Q6UXD5	Seizure 6-like protein 2	SEZ6L2	97.559	1	5	5	5	2	0	1	0	1	4	0	1	1	1	0	0	2	0	1	0	1	4	0	1	1	1	0	0	2	0	1	0	1	4	0	1	1	1	0	0	11	37.671	By MS/MS		By MS/MS
Q7Z3B1	Q7Z3B1	Neuronal growth regulator 1	NEGR1	38.719	1	3	3	3	0	0	0	2	1	1	0	2	0	1	0	0	0	0	0	2	1	1	0	2	0	1	0	0	0	0	0	2	1	1	0	2	0	1	0	0	12.7	32.078
Q7Z7G0	Q7Z7G0	Target of Nesh-SH3	ABI3BP	118.64	1	15	15	15	8	3	11	7	6	12	10	10	5	3	3	5	8	3	11	7	6	12	10	10	5	3	3	5	8	3	11	7	6	12	10	10	5	3	3	5	18.2	167.24	By MS/MS	By MS/MS	By MS/MS
Q7Z7M0	Q7Z7M0	Multiple epidermal growth factor-like domains protein 8	MEGF8	303.1	1	5	5	5	2	0	1	2	3	2	0	1	0	2	3	0	2	0	1	2	3	2	0	1	0	2	3	0	2	0	1	2	3	2	0	1	0	2	3	0	2.3	39.839	By MS/MS		By MS/MS
Q86SR1	Q86SR1;Q49A17	Polypeptide N-acetylgalactosaminyltransferase 10	GALNT10	68.991	2	3	3	3	2	0	0	2	0	1	0	0	0	0	0	0	2	0	0	2	0	1	0	0	0	0	0	0	2	0	0	2	0	1	0	0	0	0	0	0	8	21.142	By MS/MS
Q86UD1	Q86UD1	Out at first protein homolog	OAF	30.688	1	6	6	6	5	3	3	5	3	5	4	5	4	4	3	2	5	3	3	5	3	5	4	5	4	4	3	2	5	3	3	5	3	5	4	5	4	4	3	2	32.2	102.91	By MS/MS	By MS/MS	By MS/MS
Q86UX2	Q86UX2	Inter-alpha-trypsin inhibitor heavy chain H5	ITIH5	104.58	1	16	16	16	8	1	9	11	5	9	6	6	7	5	3	3	8	1	9	11	5	9	6	6	7	5	3	3	8	1	9	11	5	9	6	6	7	5	3	3	19.6	109.66	By MS/MS	By MS/MS	By MS/MS
Q86VB7	Q86VB7	Scavenger receptor cysteine-rich type 1 protein M130	CD163	125.45	1	6	6	6	3	1	1	0	0	4	0	0	3	5	0	2	3	1	1	0	0	4	0	0	3	5	0	2	3	1	1	0	0	4	0	0	3	5	0	2	5.5	38.041	By MS/MS	By matching	By matching
Q8IUK5	Q8IUK5	Plexin domain-containing protein 1	PLXDC1	55.76	1	5	5	5	1	0	2	1	2	3	0	1	1	0	0	0	1	0	2	1	2	3	0	1	1	0	0	0	1	0	2	1	2	3	0	1	1	0	0	0	15.6	36.648	By MS/MS		By MS/MS
Q8IV08	Q8IV08	Phospholipase D3	PLD3	54.705	1	5	5	5	4	0	2	2	2	4	3	2	1	1	0	1	4	0	2	2	2	4	3	2	1	1	0	1	4	0	2	2	2	4	3	2	1	1	0	1	13.3	33.83	By MS/MS		By MS/MS
Q8IWV2	Q8IWV2;Q9UQ52	Contactin-4	CNTN4	113.45	2	9	9	9	2	1	3	4	2	7	1	2	0	3	1	0	2	1	3	4	2	7	1	2	0	3	1	0	2	1	3	4	2	7	1	2	0	3	1	0	10.3	56.444	By MS/MS	By MS/MS	By MS/MS
Q8IZJ3	Q8IZJ3	C3 and PZP-like alpha-2-macroglobulin domain-containing protein 8	CPDMI8	206.7	1	25	25	25	6	10	9	7	3	15	8	9	3	5	4	9	6	10	9	7	3	15	8	9	3	5	4	9	6	10	9	7	3	15	8	9	3	5	4	9	20	220.3	By MS/MS	By MS/MS	By MS/MS
Q8N3J6	Q8N3J6	Cell adhesion molecule 2	CADM2	47.553	1	5	5	5	3	0	2	1	4	2	1	2	0	0	0	2	3	0	2	1	4	2	1	2	0	0	0	2	3	0	2	1	4	2	1	2	0	0	0	2	16.1	33.849	By MS/MS		By MS/MS
Q8N475	Q8N475	Follistatin-related protein 5	FSTL5	95.75	1	28	28	26	21	2	10	7	16	17	4	7	1	3	3	3	21	2	10	7	16	17	4	7	1	3	3	3	19	2	8	6	15	15	4	7	1	3	3	3	39.9	213.27	By MS/MS	By MS/MS	By MS/MS
Q8N4T0	Q8N4T0	Carboxypeptidase A6	CPA6	51.007	1	1	1	1	0	0	0	1	0	0	0	0	0	0	0	0	0	0	0	1	0	0	0	0	0	0	0	0	0	0	0	1	0	0	0	0	0	0	0	0	2.7	16.935
Q8NCC3	Q8NCC3	Group XV phospholipase A2	PLA2G15	46.657	1	5	5	5	1	1	1	1	0	0	1	1	0	1	0	0	1	1	1	1	0	0	1	1	0	1	0	0	1	1	1	1	0	0	1	1	0	1	0	0	17.5	32.24	By MS/MS	By MS/MS	By MS/MS
Q8NES3	Q8NES3	Beta-1,3-N-acetylglucosaminyltransferase lunatic fringe	LFNG	41.773	1	2	2	2	2	0	1	2	0	1	1	1	1	1	0	0	2	0	1	2	0	1	1	1	1	1	0	0	2	0	1	2	0	1	1	1	1	1	0	0	5.3	12.552	By MS/MS		By MS/MS
Q8NFZ8	Q8NFZ8	Cell adhesion molecule 4	CADM4	42.785	1	3	3	3	0	0	1	1	0	1	0	0	0	0	0	0	0	0	1	1	0	1	0	0	0	0	0	0	0	0	1	1	0	1	0	0	0	0	0	0	10.3	23.635			By MS/MS
Q8NHP8	Q8NHP8	Putative phospholipase B-like 2	PLBD2	65.471	1	6	6	6	2	0	3	4	2	4	2	4	1	1	0	0	2	0	3	4	2	4	2	4	1	1	0	0	2	0	3	4	2	4	2	4	1	1	0	0	11.9	36.429	By MS/MS		By MS/MS
Q8TEU8	Q8TEU8	WAP, Kazal, immunoglobulin, Kunitz and NTR domain-containing protein 2	WFIKKN2	63.941	1	4	4	4	1	3	3	3	3	1	1	2	0	1	1	0	1	3	3	3	3	1	1	2	0	1	1	0	1	3	3	3	3	1	1	2	0	1	1	0	6.9	26.557	By MS/MS	By MS/MS	By MS/MS
Q8WXD2	Q8WXD2	Secretogranin-3	SCG3	53.005	1	3	3	3	2	0	3	1	1	0	1	0	1	0	2	0	2	0	3	1	1	0	1	0	1	0	2	0	2	0	3	1	1	0	1	0	1	0	2	0	9	25.104	By MS/MS		By MS/MS
Q8WY21	Q8WY21	VPS10 domain-containing receptor SorCS1	SORCS1	129.63	1	4	4	4	1	1	1	2	1	2	0	2	1	1	0	0	1	1	1	2	1	2	0	2	1	1	0	0	1	1	1	2	1	2	0	2	1	1	0	0	4.2	29.83	By MS/MS	By MS/MS	By MS/MS
Q92484	Q92484	Acid sphingomyelinase-like phosphodiesterase 3a	SMPDL3A	51.26	1	5	5	5	0	1	1	1	0	3	1	3	1	0	0	0	0	1	1	1	0	3	1	3	1	0	0	0	0	1	1	1	0	3	1	3	1	0	0	0	10.6	39.877		By MS/MS	By MS/MS
Q92520	Q92520	Protein FAM3C	FAM3C	24.68	1	11	11	11	5	3	6	4	3	7	5	8	2	2	4	1	5	3	6	4	3	7	5	8	2	2	4	1	5	3	6	4	3	7	5	8	2	2	4	1	53.3	168.54	By MS/MS	By MS/MS	By MS/MS
Q92563	Q92563	Testican-2	SPOCK2	46.779	1	4	4	4	0	1	2	3	1	3	1	0	0	0	1	1	0	1	2	3	1	3	1	0	0	0	1	1	0	1	2	3	1	3	1	0	0	0	1	1	10.8	26.9		By matching	By MS/MS
Q92743	Q92743	Serine protease HTRA1	HTRA1	51.286	1	7	7	7	4	0	1	5	2	2	2	3	0	1	1	1	4	0	1	5	2	2	2	3	0	1	1	1	4	0	1	5	2	2	2	3	0	1	1	1	20.8	55.675	By MS/MS		By MS/MS
Q92752	Q92752	Tenascin-R	TNR	149.56	1	13	13	13	10	2	2	4	5	7	3	2	1	3	1	0	10	2	2	4	5	7	3	2	1	3	1	0	10	2	2	4	5	7	3	2	1	3	1	0	13.8	102.97	By MS/MS	By MS/MS	By MS/MS
Q92765	Q92765	Secreted frizzled-related protein 3	FRZB	36.254	1	7	7	7	6	4	4	6	6	5	5	5	3	3	5	2	6	4	4	6	6	5	5	5	3	3	5	2	6	4	4	6	6	5	5	5	3	3	5	2	25.5	72.878	By MS/MS	By MS/MS	By MS/MS
Q92820	Q92820	Gamma-glutamyl hydrolase	GGH	35.964	1	9	9	9	3	2	4	4	4	7	4	6	2	3	3	0	3	2	4	4	4	7	4	6	2	3	3	0	3	2	4	4	4	7	4	6	2	3	3	0	32.7	121.64	By MS/MS	By MS/MS	By MS/MS
Q92823	Q92823	Neuronal cell adhesion molecule	NRCAM	143.89	1	26	26	26	16	9	8	16	13	20	9	15	5	6	6	4	16	9	8	16	13	20	9	15	5	6	6	4	16	9	8	16	13	20	9	15	5	6	6	4	27.9	323.31	By MS/MS	By MS/MS	By MS/MS
Q92859	Q92859	Neogenin	NEO1	160.01	1	13	13	13	5	0	4	4	4	7	5	4	1	3	3	3	5	0	4	4	4	7	5	4	1	3	3	3	5	0	4	4	4	7	5	4	1	3	3	3	13.4	99.688	By MS/MS		By MS/MS
Q96FE7	Q96FE7	Phosphoinositide-3-kinase-interacting protein 1	PIK3IP1	28.248	1	2	2	2	1	0	1	1	2	1	1	1	0	0	0	0	1	0	1	1	2	1	1	1	0	0	0	0	1	0	1	1	2	1	1	1	0	0	0	0	9.9	12.625	By MS/MS		By MS/MS
Q96GW7	Q96GW7	Brevican core protein	BCAN	99.117	1	9	8	8	7	1	3	6	2	5	4	4	1	2	3	2	6	1	2	5	1	4	3	3	0	1	2	1	6	1	2	5	1	4	3	3	0	1	2	1	7.6	48.927	By MS/MS	By MS/MS	By MS/MS
Q96IY4	Q96IY4	Carboxypeptidase B2	CPB2	48.424	1	11	11	11	8	6	6	6	6	4	5	4	6	3	4	7	8	6	6	6	6	4	5	4	6	3	4	7	8	6	6	6	6	4	5	4	6	3	4	7	30.3	183.93	By MS/MS	By MS/MS	By MS/MS
Q96JP9	Q96JP9	Cadherin-related family ERMber 1	CDHR1	93.594	1	7	7	7	4	0	3	4	2	1	2	0	0	0	0	0	4	0	3	4	2	1	2	0	0	0	0	0	4	0	3	4	2	1	2	0	0	0	0	0	11.8	66.714	By MS/MS		By MS/MS
Q96KN2	Q96KN2	Beta-Ala-His dipeptidase	CNDP1	56.705	1	15	15	15	6	11	8	5	5	9	6	6	5	6	7	1	6	11	8	5	5	9	6	6	5	6	7	1	6	11	8	5	5	9	6	6	5	6	7	1	35.3	185.51	By MS/MS	By MS/MS	By MS/MS
Q96KR1	Q96KR1	Zinc finger RNA-binding protein	ZFR	117.01	1	2	2	2	2	2	2	1	2	2	1	2	2	2	2	2	2	2	2	1	2	2	1	2	2	2	2	2	2	2	2	1	2	2	1	2	2	2	2	2	2.8	12.152	By MS/MS	By MS/MS	By MS/MS
Q96PD5	Q96PD5	N-acetylmuramoyl-L-alanine amidase	PGLYRP2	62.216	1	22	22	22	11	13	8	12	14	14	13	10	7	17	15	13	11	13	8	12	14	14	13	10	7	17	15	13	11	13	8	12	14	14	13	10	7	17	15	13	58.9	323.31	By MS/MS	By MS/MS	By MS/MS
Q96S86	Q96S86;Q86UW8	Hyaluronan and proteoglycan link protein 3	HAPLN3	40.894	2	11	11	11	4	0	0	9	0	0	3	3	0	0	0	0	4	0	0	9	0	0	3	3	0	0	0	0	4	0	0	9	0	0	3	3	0	0	0	0	36.9	68.837	By MS/MS
Q96S96	Q96S96	Phosphatidylethanolamine-binding protein 4	PEBP4	25.733	1	8	8	8	3	1	3	4	0	5	3	7	1	1	0	1	3	1	3	4	0	5	3	7	1	1	0	1	3	1	3	4	0	5	3	7	1	1	0	1	51.1	184.07	By MS/MS	By MS/MS	By MS/MS
Q99435	Q99435	Protein kinase C-binding protein NELL2	NELL2	91.346	1	4	4	4	1	0	2	1	1	4	0	2	0	1	0	1	1	0	2	1	1	4	0	2	0	1	0	1	1	0	2	1	1	4	0	2	0	1	0	1	4.8	24.124	By matching		By MS/MS
Q99519	Q99519	Sialidase-1	NEU1	45.467	1	5	5	5	1	0	2	3	2	2	2	5	1	2	0	1	1	0	2	3	2	2	2	5	1	2	0	1	1	0	2	3	2	2	2	5	1	2	0	1	11.3	40.607	By MS/MS		By MS/MS
Q99538	Q99538	Legumain	LGMN	49.411	1	4	4	4	1	0	2	0	0	2	1	1	0	0	0	0	1	0	2	0	0	2	1	1	0	0	0	0	1	0	2	0	0	2	1	1	0	0	0	0	13.2	23.446	By MS/MS		By MS/MS
Q99574	Q99574	Neuroserpin	SERPINI1	46.426	1	14	14	14	10	5	11	8	10	9	11	11	7	7	7	4	10	5	11	8	10	9	11	11	7	7	7	4	10	5	11	8	10	9	11	11	7	7	7	4	39.3	175.57	By MS/MS	By MS/MS	By MS/MS
Q99784	Q99784	Noelin	OLFM1	55.342	1	3	3	3	1	1	2	2	1	3	3	2	0	1	1	1	1	1	2	2	1	3	3	2	0	1	1	1	1	1	2	2	1	3	3	2	0	1	1	1	7.6	19.147	By MS/MS	By MS/MS	By MS/MS
Q99969	Q99969	Retinoic acid receptor responder protein 2	RARRES2	18.617	1	6	6	6	3	1	2	3	2	2	4	4	1	3	0	1	3	1	2	3	2	2	4	4	1	3	0	1	3	1	2	3	2	2	4	4	1	3	0	1	55.8	60.145	By MS/MS	By matching	By MS/MS
Q99972	Q99972	Myocilin	MYOC	56.971	1	17	17	17	8	1	6	5	9	11	6	12	2	4	1	5	8	1	6	5	9	11	6	12	2	4	1	5	8	1	6	5	9	11	6	12	2	4	1	5	35.9	227.83	By MS/MS	By MS/MS	By MS/MS
Q9BQT9	Q9BQT9	Calsyntenin-3	CLSTN3	106.1	1	5	5	5	4	0	1	1	1	4	1	1	0	0	0	0	4	0	1	1	1	4	1	1	0	0	0	0	4	0	1	1	1	4	1	1	0	0	0	0	6.6	40.122	By MS/MS		By MS/MS
Q9BRK5	Q9BRK5	45 kDa calcium-binding protein	SDF4	41.806	1	7	7	7	3	0	2	3	0	3	3	2	0	0	0	1	3	0	2	3	0	3	3	2	0	0	0	1	3	0	2	3	0	3	3	2	0	0	0	1	20.2	46.417	By MS/MS		By MS/MS
Q9BSG5	Q9BSG5	Retbindin	RTBDN	24.615	1	2	2	2	2	1	2	1	0	2	1	2	1	0	1	1	2	1	2	1	0	2	1	2	1	0	1	1	2	1	2	1	0	2	1	2	1	0	1	1	12.2	46.199	By MS/MS	By MS/MS	By MS/MS
Q9BTY2	Q9BTY2	Plasma alpha-L-fucosidase	FUCA2	54.066	1	5	5	5	1	0	5	2	1	0	0	0	0	0	0	0	1	0	5	2	1	0	0	0	0	0	0	0	1	0	5	2	1	0	0	0	0	0	0	0	12.2	29.111	By matching		By MS/MS
Q9BU40	Q9BU40	Chordin-like protein 1	CHRDL1	51.167	1	4	4	4	1	1	0	1	0	0	0	3	0	0	0	0	1	1	0	1	0	0	0	3	0	0	0	0	1	1	0	1	0	0	0	3	0	0	0	0	11.3	39.109	By MS/MS	By MS/MS
Q9BXJ4	Q9BXJ4	Complement C1q tumor necrosis factor-related protein 3	C1QTNF3	26.994	1	4	4	4	4	1	2	2	4	2	2	2	2	1	1	2	4	1	2	2	4	2	2	2	2	1	1	2	4	1	2	2	4	2	2	2	2	1	1	2	16.3	32.871	By MS/MS	By MS/MS	By MS/MS
Q9BXP8	Q9BXP8	Pappalysin-2	PAPPA2	198.54	1	12	12	12	8	6	6	5	6	5	4	4	5	9	5	2	8	6	6	5	6	5	4	4	5	9	5	2	8	6	6	5	6	5	4	4	5	9	5	2	8.8	133.3	By MS/MS	By MS/MS	By MS/MS
Q9BY67	Q9BY67	Cell adhesion molecule 1	CADM1	48.509	1	7	7	7	3	1	4	3	2	6	3	5	2	3	2	3	3	1	4	3	2	6	3	5	2	3	2	3	3	1	4	3	2	6	3	5	2	3	2	3	25.8	150.38	By MS/MS	By MS/MS	By MS/MS
Q9BYH1	Q9BYH1	Seizure 6-like protein	SEZ6L	111.78	1	3	3	3	0	0	0	0	2	0	2	1	1	0	0	0	0	0	0	0	2	0	2	1	1	0	0	0	0	0	0	0	2	0	2	1	1	0	0	0	2.7	18.941
Q9GZX9	Q9GZX9	Twisted gastrulation protein homolog 1	TWSG1	25.017	1	1	1	1	0	0	0	0	1	1	1	1	0	0	0	1	0	0	0	0	1	1	1	1	0	0	0	1	0	0	0	0	1	1	1	1	0	0	0	1	6.7	15.954
Q9H3G5	Q9H3G5	Probable serine carboxypeptidase CPVL	CPVL	54.163	1	6	6	6	1	1	2	4	1	5	1	2	1	1	1	1	1	1	2	4	1	5	1	2	1	1	1	1	1	1	2	4	1	5	1	2	1	1	1	1	13.4	40.653	By MS/MS	By MS/MS	By MS/MS
Q9H4D0	Q9H4D0	Calsyntenin-2	CLSTN2	107	1	4	4	4	1	0	0	1	1	3	1	0	0	0	0	0	1	0	0	1	1	3	1	0	0	0	0	0	1	0	0	1	1	3	1	0	0	0	0	0	4.8	22.147	By matching
Q9HAT2	Q9HAT2	Sialate O-acetylesterase	SIAE	58.314	1	7	7	7	3	2	2	4	2	6	6	6	1	2	4	0	3	2	2	4	2	6	6	6	1	2	4	0	3	2	2	4	2	6	6	6	1	2	4	0	17.2	72.464	By MS/MS	By MS/MS	By MS/MS
Q9HCB6	Q9HCB6	Spondin-1	SPON1	90.973	1	23	23	23	16	7	13	14	17	16	13	16	10	6	10	7	16	7	13	14	17	16	13	16	10	6	10	7	16	7	13	14	17	16	13	16	10	6	10	7	34.4	323.31	By MS/MS	By MS/MS	By MS/MS
Q9NPH3	Q9NPH3	Interleukin-1 receptor accessory protein	IL1RAP	65.418	1	3	3	3	2	0	0	0	0	0	0	0	0	1	0	0	2	0	0	0	0	0	0	0	0	1	0	0	2	0	0	0	0	0	0	0	0	1	0	0	5.3	17.759	By MS/MS
Q9NPR2	Q9NPR2	Semaphorin-4B	SEMA4B	92.192	1	10	10	10	5	0	3	2	3	3	6	4	2	2	1	1	5	0	3	2	3	3	6	4	2	2	1	1	5	0	3	2	3	3	6	4	2	2	1	1	14.8	67.866	By MS/MS		By MS/MS
Q9NQ79	Q9NQ79	Cartilage acidic protein 1	CRTAC1	71.42	1	21	21	21	11	12	12	14	14	17	10	14	6	6	5	4	11	12	12	14	14	17	10	14	6	6	5	4	11	12	12	14	14	17	10	14	6	6	5	4	38	323.31	By MS/MS	By MS/MS	By MS/MS
Q9NR34	Q9NR34	Mannosyl-oligosaccharide 1,2-alpha-mannosidase IC	MAN1C1	70.91	1	4	4	4	2	1	1	1	3	0	1	1	0	1	0	0	2	1	1	1	3	0	1	1	0	1	0	0	2	1	1	1	3	0	1	1	0	1	0	0	6.3	24.324	By MS/MS	By MS/MS	By MS/MS
Q9NS85	Q9NS85	Carbonic anhydrase-related protein 10	CA10	37.562	1	2	2	2	0	0	1	1	1	2	0	1	0	0	0	0	0	0	1	1	1	2	0	1	0	0	0	0	0	0	1	1	1	2	0	1	0	0	0	0	9.8	17.04			By matching
Q9NZ08	Q9NZ08	Endoplasmic reticulum aminopeptidase 1	ERAP1	107.23	1	5	5	5	4	0	0	4	1	1	0	1	0	1	0	0	4	0	0	4	1	1	0	1	0	1	0	0	4	0	0	4	1	1	0	1	0	1	0	0	6.7	32.907	By MS/MS
Q9NZP8	Q9NZP8	Complement C1r subcomponent-like protein	C1RL	53.498	1	6	5	5	4	4	1	3	3	4	2	2	4	3	2	4	3	3	0	2	2	3	2	1	3	2	1	3	3	3	0	2	2	3	2	1	3	2	1	3	15	96.637	By MS/MS	By MS/MS	By matching
Q9P0K1	Q9P0K1	Disintegrin and metalloproteinase domain-containing protein 22	ADAM22	100.43	1	2	2	2	1	0	0	1	0	1	2	0	0	1	0	0	1	0	0	1	0	1	2	0	0	1	0	0	1	0	0	1	0	1	2	0	0	1	0	0	2.4	12.094	By MS/MS
Q9P121	Q9P121;Q14982	Neurotrimin	NTM	37.971	2	8	8	8	5	1	3	3	3	3	3	6	2	2	3	0	5	1	3	3	3	3	3	6	2	2	3	0	5	1	3	3	3	3	3	6	2	2	3	0	27.9	55.458	By MS/MS	By MS/MS	By MS/MS
Q9P2S2	Q9P2S2;P58401	Neurexin-2	NRXN2	184.98	2	6	5	5	1	0	0	4	1	4	1	2	0	0	0	0	0	0	0	3	1	4	1	2	0	0	0	0	0	0	0	3	1	4	1	2	0	0	0	0	4.1	36.951	By matching
Q9P2V4	Q9P2V4	Leucine-rich repeat, immunoglobulin-like domain and transERMbrane domain-containing protein 1	LRIT1	68.04	1	4	4	4	2	0	3	1	1	4	2	0	0	1	0	0	2	0	3	1	1	4	2	0	0	1	0	0	2	0	3	1	1	4	2	0	0	1	0	0	6.6	25.765	By MS/MS		By MS/MS
Q9UBM4	Q9UBM4	Opticin	OPTC	37.26	1	16	16	16	10	8	12	9	9	14	6	9	8	7	9	9	10	8	12	9	9	14	6	9	8	7	9	9	10	8	12	9	9	14	6	9	8	7	9	9	50.6	323.31	By MS/MS	By MS/MS	By MS/MS
Q9UBP4	Q9UBP4	Dickkopf-related protein 3	DKK3	38.39	1	14	14	14	10	11	9	11	10	9	8	13	11	10	11	8	10	11	9	11	10	9	8	13	11	10	11	8	10	11	9	11	10	9	8	13	11	10	11	8	45.7	323.31	By MS/MS	By MS/MS	By MS/MS
Q9UBR2	Q9UBR2	Cathepsin Z	CTSZ	33.868	1	4	4	4	4	3	4	4	3	3	2	3	2	2	1	2	4	3	4	4	3	3	2	3	2	2	1	2	4	3	4	4	3	3	2	3	2	2	1	2	15.8	45.375	By MS/MS	By MS/MS	By MS/MS
Q9UBX1	Q9UBX1	Cathepsin F	CTSF	53.365	1	6	6	6	5	0	2	3	4	2	0	2	0	0	1	1	5	0	2	3	4	2	0	2	0	0	1	1	5	0	2	3	4	2	0	2	0	0	1	1	14.3	39.973	By MS/MS		By MS/MS
Q9UBX7	Q9UBX7	Kallikrein-11	KLK11	31.059	1	3	3	3	0	0	1	2	0	0	1	1	0	0	0	0	0	0	1	2	0	0	1	1	0	0	0	0	0	0	1	2	0	0	1	1	0	0	0	0	10.6	16.457			By matching
Q9UGM5	Q9UGM5	Fetuin-B	FETUB	42.054	1	7	7	7	1	1	3	1	4	2	1	1	5	4	2	2	1	1	3	1	4	2	1	1	5	4	2	2	1	1	3	1	4	2	1	1	5	4	2	2	25.4	52.387	By matching	By MS/MS	By MS/MS
Q9UHG2	Q9UHG2	ProSAAS	PCSK1N	27.372	1	3	3	3	3	0	0	1	0	0	0	0	0	0	0	0	3	0	0	1	0	0	0	0	0	0	0	0	3	0	0	1	0	0	0	0	0	0	0	0	14.2	23.986	By MS/MS
Q9UHI8	Q9UHI8	A disintegrin and metalloproteinase with thrombospondin motifs 1	ADAMTS1	105.36	1	2	2	2	0	0	1	0	0	1	0	1	0	1	1	0	0	0	1	0	0	1	0	1	0	1	1	0	0	0	1	0	0	1	0	1	0	1	1	0	5.3	15.754			By MS/MS
Q9UHL4	Q9UHL4	Dipeptidyl peptidase 2	DPP7	54.341	1	12	12	12	6	3	8	9	6	10	5	8	5	2	4	3	6	3	8	9	6	10	5	8	5	2	4	3	6	3	8	9	6	10	5	8	5	2	4	3	31.3	168.94	By MS/MS	By MS/MS	By MS/MS
Q9UK55	Q9UK55	Protein Z-dependent protease inhibitor	SERPINA10	50.706	1	6	6	6	1	3	2	1	0	1	1	0	4	2	2	2	1	3	2	1	0	1	1	0	4	2	2	2	1	3	2	1	0	1	1	0	4	2	2	2	14.4	40.513	By MS/MS	By MS/MS	By MS/MS
Q9ULX7	Q9ULX7	Carbonic anhydrase 14	CA14	37.667	1	2	2	2	1	0	1	1	0	2	0	0	0	0	0	0	1	0	1	1	0	2	0	0	0	0	0	0	1	0	1	1	0	2	0	0	0	0	0	0	6.5	15.747	By MS/MS		By MS/MS
Q9UM22	Q9UM22	Mammalian ependymin-related protein 1	EPDR1	25.437	1	3	3	3	1	0	1	2	1	1	1	1	0	0	0	0	1	0	1	2	1	1	1	1	0	0	0	0	1	0	1	2	1	1	1	1	0	0	0	0	15.6	31.724	By MS/MS		By MS/MS
Q9UMR5	Q9UMR5	Lysosomal thioesterase PPT2	PPT2	34.225	1	4	4	4	1	0	3	0	0	1	1	2	0	1	0	0	1	0	3	0	0	1	1	2	0	1	0	0	1	0	3	0	0	1	1	2	0	1	0	0	16.2	28.724	By MS/MS		By MS/MS
Q9UNW1	Q9UNW1	Multiple inositol polyphosphate phosphatase 1	MINPP1	55.051	1	8	8	8	4	1	1	3	2	3	0	1	3	1	1	3	4	1	1	3	2	3	0	1	3	1	1	3	4	1	1	3	2	3	0	1	3	1	1	3	20.5	64.13	By MS/MS	By MS/MS	By MS/MS
Q9Y287	Q9Y287	Integral ERMbrane protein 2B	ITM2B	30.338	1	2	2	2	2	0	0	0	0	0	0	1	0	0	0	0	2	0	0	0	0	0	0	1	0	0	0	0	2	0	0	0	0	0	0	1	0	0	0	0	12.4	13.394	By MS/MS
Q9Y2E5	Q9Y2E5	Epididymis-specific alpha-mannosidase	MAN2B2	113.98	1	1	1	1	0	0	1	0	0	1	0	1	1	0	0	1	0	0	1	0	0	1	0	1	1	0	0	1	0	0	1	0	0	1	0	1	1	0	0	1	1.4	22.135			By matching
Q9Y4C0	Q9Y4C0;Q9HDB5;Q9ULB1	Neurexin-3	NRXN3	180.6	3	25	25	24	10	5	11	13	11	17	11	13	2	5	4	0	10	5	11	13	11	17	11	13	2	5	4	0	9	5	11	12	11	17	11	13	2	5	4	0	18.9	273.07	By MS/MS	By MS/MS	By MS/MS
Q9Y4L1	Q9Y4L1	Hypoxia up-regulated protein 1	HYOU1	111.33	1	2	2	2	2	0	0	1	0	1	0	1	0	1	1	0	2	0	0	1	0	1	0	1	0	1	1	0	2	0	0	1	0	1	0	1	0	1	1	0	2	13.798	By MS/MS
Q9Y5W5	Q9Y5W5	Wnt inhibitory factor 1	WIF1	41.527	1	10	10	10	9	7	8	8	8	8	8	8	7	8	7	5	9	7	8	8	8	8	8	8	7	8	7	5	9	7	8	8	8	8	8	8	7	8	7	5	32.2	208.16	By MS/MS	By MS/MS	By MS/MS
Q9Y5Y7	Q9Y5Y7	Lymphatic vessel endothelial hyaluronic acid receptor 1	LYVE1	35.213	1	1	1	1	0	1	0	0	0	1	0	0	1	1	1	1	0	1	0	0	0	1	0	0	1	1	1	1	0	1	0	0	0	1	0	0	1	1	1	1	5.3	14.275		By MS/MS
Q9Y646	Q9Y646	Carboxypeptidase Q	CPQ	51.887	1	5	5	5	1	0	3	3	2	3	1	4	1	2	1	0	1	0	3	3	2	3	1	4	1	2	1	0	1	0	3	3	2	3	1	4	1	2	1	0	12.5	37.522	By MS/MS		By MS/MS
Q9Y6R7	Q9Y6R7	IgGFc-binding protein	FCGBP	572.01	1	73	73	73	53	45	28	43	33	32	35	39	35	40	42	20	53	45	28	43	33	32	35	39	35	40	42	20	53	45	28	43	33	32	35	39	35	40	42	20	29.7	323.31	By MS/MS	By MS/MS	By MS/MS
O95967	O95967	EGF-containing fibulin-like extracellular matrix protein 2	EFEMP2	49.405	1	2	2	2	1	0	0	1	0	2	0	1	0	1	0	0	1	0	0	1	0	2	0	1	0	1	0	0	1	0	0	1	0	2	0	1	0	1	0	0	4.7	11.631	By MS/MS
P13473	P13473	Lysosome-associated ERMbrane glycoprotein 2	LAMP2	44.96	1	2	2	2	1	1	1	1	1	1	0	2	1	1	1	1	1	1	1	1	1	1	0	2	1	1	1	1	1	1	1	1	1	1	0	2	1	1	1	1	4.1	11.679	By matching	By MS/MS	By matching
P15848	P15848	Arylsulfatase B	ARSB	59.687	1	2	2	2	0	0	2	1	0	2	1	1	0	0	0	0	0	0	2	1	0	2	1	1	0	0	0	0	0	0	2	1	0	2	1	1	0	0	0	0	3.9	11.684			By MS/MS
Q07954	Q07954	Prolow-density lipoprotein receptor-related protein 1	LRP1	504.6	1	2	2	2	0	0	0	1	0	0	1	1	0	0	0	0	0	0	0	1	0	0	1	1	0	0	0	0	0	0	0	1	0	0	1	1	0	0	0	0	0.5	11.688
Q03167	Q03167	Transforming growth factor beta receptor type 3	TGFBR3	93.498	1	2	2	2	0	0	1	1	0	0	1	1	0	0	1	0	0	0	1	1	0	0	1	1	0	0	1	0	0	0	1	1	0	0	1	1	0	0	1	0	3.1	11.702			By matching
P00761	P00761	Trypsin (Laboratory-Cont)		24.409	1	2	2	2	1	1	2	2	1	1	1	1	1	1	1	1	1	1	2	2	1	1	1	1	1	1	1	1	1	1	2	2	1	1	1	1	1	1	1	1	7.8	11.72	By MS/MS	By MS/MS	By MS/MS
P21817	P21817	Ryanodine receptor 1	RYR1	565.17	1	2	2	2	1	1	0	1	0	1	0	0	0	1	0	1	1	1	0	1	0	1	0	0	0	1	0	1	1	1	0	1	0	1	0	0	0	1	0	1	0.6	11.729	By matching	By MS/MS
P17931	P17931	Galectin-3	LGALS3	26.152	1	2	2	2	2	0	0	0	1	0	0	1	0	0	0	0	2	0	0	0	1	0	0	1	0	0	0	0	2	0	0	0	1	0	0	1	0	0	0	0	7.2	11.749	By MS/MS
O00187	O00187	Mannan-binding lectin serine protease 2	MASP2	75.702	1	2	2	2	0	0	0	0	0	0	1	1	0	1	0	0	0	0	0	0	0	0	1	1	0	1	0	0	0	0	0	0	0	0	1	1	0	1	0	0	3.9	11.782
P62258	P62258;P63104;P27348;Q04917;P31946;P61981;P31947	14-3-3 protein epsilon	YWHAE;YWHAZ;YWHAQ;YWHAH;YWHAB;YWHAG;SFN	29.174	7	2	2	2	0	0	0	1	0	0	0	1	0	0	0	0	0	0	0	1	0	0	0	1	0	0	0	0	0	0	0	1	0	0	0	1	0	0	0	0	7.5	11.815
Q8TD57	Q8TD57	Dynein heavy chain 3, axonemal	DNAH3	470.77	1	2	2	2	0	1	0	0	0	1	1	0	0	0	0	0	0	1	0	0	0	1	1	0	0	0	0	0	0	1	0	0	0	1	1	0	0	0	0	0	0.7	11.953		By MS/MS
O95390	O95390	Growth/differentiation factor 11	GDF11	45.09	1	2	2	2	2	0	1	1	1	1	0	0	0	0	0	0	2	0	1	1	1	1	0	0	0	0	0	0	2	0	1	1	1	1	0	0	0	0	0	0	7.1	11.962	By MS/MS		By MS/MS
Q17R60	Q17R60	Interphotoreceptor matrix proteoglycan 1	IMPG1	89.386	1	2	2	2	2	0	0	0	0	0	0	0	1	0	1	0	2	0	0	0	0	0	0	0	1	0	1	0	2	0	0	0	0	0	0	0	1	0	1	0	2.9	12.02	By MS/MS
Q02487	Q02487	Desmocollin-2	DSC2	99.961	1	2	2	2	0	0	0	0	1	1	0	2	1	1	1	1	0	0	0	0	1	1	0	2	1	1	1	1	0	0	0	0	1	1	0	2	1	1	1	1	2.7	11.298
P02788	P02788	Lactotransferrin	LTF	78.181	1	1	1	1	0	0	0	0	0	0	0	0	0	1	0	0	0	0	0	0	0	0	0	0	0	1	0	0	0	0	0	0	0	0	0	0	0	1	0	0	1.8	11.337
P14151	P14151	L-selectin	SELL	42.187	1	2	2	2	1	1	1	1	1	1	0	1	1	0	0	1	1	1	1	1	1	1	0	1	1	0	0	1	1	1	1	1	1	1	0	1	1	0	0	1	7	11.527	By MS/MS	By MS/MS	By MS/MS
P14780	P14780	Matrix metalloproteinase-9	MMP9	78.457	1	1	1	1	0	0	0	0	0	0	0	0	1	0	0	0	0	0	0	0	0	0	0	0	1	0	0	0	0	0	0	0	0	0	0	0	1	0	0	0	2.3	7.118
Q8IUB2	Q8IUB2	WAP four-disulfide core domain protein 3	WFDC3	24.687	1	1	1	1	1	1	1	1	1	1	1	1	1	1	1	1	1	1	1	1	1	1	1	1	1	1	1	1	1	1	1	1	1	1	1	1	1	1	1	1	3.9	7.1685	By MS/MS	By MS/MS	By MS/MS
Q16706	Q16706	Alpha-mannosidase 2	MAN2A1	131.14	1	1	1	1	1	0	0	0	0	0	0	0	0	0	0	0	1	0	0	0	0	0	0	0	0	0	0	0	1	0	0	0	0	0	0	0	0	0	0	0	1.8	7.1721	By MS/MS
P24593	P24593	Insulin-like growth factor-binding protein 5	IGFBP5	30.57	1	1	1	1	1	0	1	0	0	1	1	1	0	0	0	1	1	0	1	0	0	1	1	1	0	0	0	1	1	0	1	0	0	1	1	1	0	0	0	1	5.1	7.2033	By MS/MS		By MS/MS
O95196	O95196	Chondroitin sulfate proteoglycan 5	CSPG5	60.016	1	1	1	1	0	0	0	0	0	1	0	0	0	0	0	0	0	0	0	0	0	1	0	0	0	0	0	0	0	0	0	0	0	1	0	0	0	0	0	0	2.3	7.308
Q96FE5	Q96FE5	Leucine-rich repeat and immunoglobulin-like domain-containing nogo receptor-interacting protein 1	LINGO1	69.875	1	1	1	1	1	0	0	0	0	0	0	0	0	0	0	0	1	0	0	0	0	0	0	0	0	0	0	0	1	0	0	0	0	0	0	0	0	0	0	0	2.1	7.3426	By MS/MS
Q9NT99	Q9NT99	Leucine-rich repeat-containing protein 4B	LRRC4B	76.433	1	1	1	1	0	0	0	1	0	0	0	1	0	0	0	0	0	0	0	1	0	0	0	1	0	0	0	0	0	0	0	1	0	0	0	1	0	0	0	0	2.2	7.5007
A2NJV5	A2NJV5;A0A0A0MRZ7;A0A075B6S6;A0A075B6S2;A0A075B6P5;A0A087WW87;P06310;P01615;P01614	Immunoglobulin kappa variable 2-29	IGKV A18;IGKV2D-26;IGKV2D-30;IGKV2D-29;IGKV2D-28;IGKV2-40	13.085	9	1	1	1	0	1	0	0	0	1	0	0	0	0	1	0	0	1	0	0	0	1	0	0	0	0	1	0	0	1	0	0	0	1	0	0	0	0	1	0	10.8	7.532		By MS/MS
Q8TAA9	Q8TAA9	Vang-like protein 1	VANGL1	59.974	1	1	1	1	0	0	1	0	0	0	0	0	0	0	0	1	0	0	1	0	0	0	0	0	0	0	0	1	0	0	1	0	0	0	0	0	0	0	0	1	2.3	7.6023			By MS/MS
P15289	P15289	Arylsulfatase A	ARSA	53.588	1	1	1	1	0	0	0	1	0	1	0	0	0	0	0	0	0	0	0	1	0	1	0	0	0	0	0	0	0	0	0	1	0	1	0	0	0	0	0	0	3.4	7.6072
O75815	O75815	Breast cancer anti-estrogen resistance protein 3	BCAR3	92.565	1	1	1	1	0	0	0	1	0	0	0	1	0	1	1	0	0	0	0	1	0	0	0	1	0	1	1	0	0	0	0	1	0	0	0	1	0	1	1	0	2.4	7.614
P11362	P11362	Fibroblast growth factor receptor 1	FGFR1	91.867	1	1	1	1	1	0	0	1	0	1	0	0	0	0	0	0	1	0	0	1	0	1	0	0	0	0	0	0	1	0	0	1	0	1	0	0	0	0	0	0	1.6	7.8361	By matching
P61812	P61812	Transforming growth factor beta-2 proprotein	TGFB2	47.747	1	1	1	1	0	0	0	0	1	1	1	0	0	0	0	0	0	0	0	0	1	1	1	0	0	0	0	0	0	0	0	0	1	1	1	0	0	0	0	0	3.9	7.8453
Q9BZR6	Q9BZR6	Reticulon-4 receptor	RTN4R	50.707	1	1	1	1	0	0	0	0	0	0	1	0	0	0	0	0	0	0	0	0	0	0	1	0	0	0	0	0	0	0	0	0	0	0	1	0	0	0	0	0	2.5	7.8486
Q9UBF8	Q9UBF8	Phosphatidylinositol 4-kinase beta	PI4KB	91.378	1	1	1	1	1	0	0	0	0	0	0	0	0	1	0	0	1	0	0	0	0	0	0	0	0	1	0	0	1	0	0	0	0	0	0	0	0	1	0	0	1.7	7.9582	By MS/MS
P01861	P01861	Immunoglobulin heavy constant gamma 4	IGHG4	35.94	1	7	1	1	4	4	3	6	3	4	5	3	4	4	5	3	1	0	0	1	0	0	1	0	0	0	1	0	1	0	0	1	0	0	1	0	0	0	1	0	30	8.0328	By MS/MS	By matching	By matching
Q8WZA1	Q8WZA1	Protein O-linked-mannose beta-1,2-N-acetylglucosaminyltransferase 1	POMGNT1	75.251	1	1	1	1	0	0	0	0	0	1	0	1	0	0	0	0	0	0	0	0	0	1	0	1	0	0	0	0	0	0	0	0	0	1	0	1	0	0	0	0	2.9	8.0635
P09211	P09211	Glutathione S-transferase P	GSTP1	23.356	1	1	1	1	1	0	0	1	0	0	0	1	0	0	0	0	1	0	0	1	0	0	0	1	0	0	0	0	1	0	0	1	0	0	0	1	0	0	0	0	9.5	8.164	By MS/MS
P00505	P00505	Aspartate aminotransferase, mitochondrial	GOT2	47.517	1	1	1	1	0	0	1	0	0	0	0	0	0	0	0	0	0	0	1	0	0	0	0	0	0	0	0	0	0	0	1	0	0	0	0	0	0	0	0	0	3.3	8.3258			By MS/MS
P17405	P17405	Sphingomyelin phosphodiesterase	SMPD1	69.935	1	1	1	1	1	0	1	1	0	1	0	1	0	0	0	0	1	0	1	1	0	1	0	1	0	0	0	0	1	0	1	1	0	1	0	1	0	0	0	0	1.6	8.3747	By MS/MS		By MS/MS
P07093	P07093	Glia-derived nexin	SERPINE2	44.002	1	1	1	1	0	0	0	1	0	0	0	0	0	0	0	0	0	0	0	1	0	0	0	0	0	0	0	0	0	0	0	1	0	0	0	0	0	0	0	0	3.5	8.7218
P20849	P20849	Collagen alpha-1(IX) chain	COL9A1	91.868	1	1	1	1	1	1	1	1	0	1	1	1	0	0	0	1	1	1	1	1	0	1	1	1	0	0	0	1	1	1	1	1	0	1	1	1	0	0	0	1	1.5	8.9629	By matching	By MS/MS	By MS/MS
O43405	O43405	Cochlin	COCH	59.482	1	1	1	1	0	0	0	0	1	1	1	1	0	0	1	0	0	0	0	0	1	1	1	1	0	0	1	0	0	0	0	0	1	1	1	1	0	0	1	0	2	9.3877
P47972	P47972	Neuronal pentraxin-2	NPTX2	47.041	1	2	2	2	0	0	0	2	0	1	2	1	0	0	0	0	0	0	0	2	0	1	2	1	0	0	0	0	0	0	0	2	0	1	2	1	0	0	0	0	4.6	10.637
P15924	P15924	Desmoplakin	DSP	331.77	1	2	2	2	0	1	1	1	0	1	1	0	0	0	2	1	0	1	1	1	0	1	1	0	0	0	2	1	0	1	1	1	0	1	1	0	0	0	2	1	0.9	10.911		By matching	By MS/MS
O94991	O94991	SLIT and NTRK-like protein 5	SLITRK5	107.48	1	2	2	2	0	0	1	2	0	1	1	1	0	0	1	1	0	0	1	2	0	1	1	1	0	0	1	1	0	0	1	2	0	1	1	1	0	0	1	1	3.8	10.914			By matching
Q96DT5	Q96DT5	Dynein heavy chain 11, axonemal	DNAH11	520.36	1	2	2	2	0	0	0	0	0	1	0	0	0	1	0	0	0	0	0	0	0	1	0	0	0	1	0	0	0	0	0	0	0	1	0	0	0	1	0	0	0.5	10.927
Q70CQ2	Q70CQ2	Ubiquitin carboxyl-terminal hydrolase 34	USP34	404.23	1	2	2	2	0	0	0	0	0	0	0	0	1	1	1	0	0	0	0	0	0	0	0	0	1	1	1	0	0	0	0	0	0	0	0	0	1	1	1	0	1	10.981
Q8NEK5	Q8NEK5	Zinc finger protein 548	ZNF548	62.727	1	2	2	2	0	0	0	1	0	0	0	1	0	0	0	1	0	0	0	1	0	0	0	1	0	0	0	1	0	0	0	1	0	0	0	1	0	0	0	1	7.7	10.984
P55268	P55268	Laminin subunit beta-2	LAMB2	195.98	1	1	1	1	1	0	0	0	0	1	0	0	0	0	0	0	1	0	0	0	0	1	0	0	0	0	0	0	1	0	0	0	0	1	0	0	0	0	0	0	0.6	10.999	By MS/MS
Q99453	Q99453	Paired mesoderm homeobox protein 2B	PHOX2B	31.621	1	2	2	2	0	0	1	0	1	0	1	1	0	1	2	2	0	0	1	0	1	0	1	1	0	1	2	2	0	0	1	0	1	0	1	1	0	1	2	2	5.1	11.058			By matching
P0CAP1	P0CAP1	Myocardial zonula adherens protein	MYZAP	54.205	1	2	2	2	1	1	1	1	1	1	1	1	2	1	1	1	1	1	1	1	1	1	1	1	2	1	1	1	1	1	1	1	1	1	1	1	2	1	1	1	5.6	11.088	By MS/MS	By matching	By matching
P07315	P07315	Gamma-crystallin C	CRYGC	20.878	1	2	2	2	0	1	2	1	1	1	0	0	0	1	0	0	0	1	2	1	1	1	0	0	0	1	0	0	0	1	2	1	1	1	0	0	0	1	0	0	12.6	11.093		By matching	By MS/MS
O75493	O75493	Carbonic anhydrase-related protein 11	CA11	36.238	1	2	2	2	1	0	1	1	0	0	0	1	0	0	0	0	1	0	1	1	0	0	0	1	0	0	0	0	1	0	1	1	0	0	0	1	0	0	0	0	5.8	11.12	By matching		By MS/MS
Q86Y38	Q86Y38	Xylosyltransferase 1	XYLT1	107.57	1	2	2	2	0	0	0	1	1	1	0	0	0	2	0	0	0	0	0	1	1	1	0	0	0	2	0	0	0	0	0	1	1	1	0	0	0	2	0	0	2.6	11.132
Q8N8K9	Q8N8K9	Uncharacterized protein KIAA1958	KIAA1958	79.211	1	2	2	2	1	0	0	0	0	1	0	2	1	0	1	1	1	0	0	0	0	1	0	2	1	0	1	1	1	0	0	0	0	1	0	2	1	0	1	1	4.3	11.18	By MS/MS
Q9H254	Q9H254	Spectrin beta chain, non-erythrocytic 4	SPTBN4	288.98	1	2	2	2	1	1	0	1	0	0	1	1	0	0	1	0	1	1	0	1	0	0	1	1	0	0	1	0	1	1	0	1	0	0	1	1	0	0	1	0	0.9	11.181	By MS/MS	By MS/MS
P49257	P49257	Protein ERGIC-53	LMAN1	57.548	1	1	1	1	1	0	0	0	0	0	0	1	0	0	1	0	1	0	0	0	0	0	0	1	0	0	1	0	1	0	0	0	0	0	0	1	0	0	1	0	2.4	6.9305	By MS/MS
Q9BXJ0	Q9BXJ0	Complement C1q tumor necrosis factor-related protein 5	C1QTNF5	25.298	1	1	1	1	1	1	0	0	1	1	1	0	0	0	0	0	1	1	0	0	1	1	1	0	0	0	0	0	1	1	0	0	1	1	1	0	0	0	0	0	6.2	6.9334	By MS/MS	By MS/MS
Q9UNN8	Q9UNN8	Endothelial protein C receptor	PROCR	26.671	1	1	1	1	0	0	0	0	1	0	0	0	0	0	0	0	0	0	0	0	1	0	0	0	0	0	0	0	0	0	0	0	1	0	0	0	0	0	0	0	7.1	6.9596
Q5TFQ8	Q5TFQ8;P78324	Signal-regulatory protein beta-1 isoform 3	SIRPB1;SIRPA	43.359	2	1	1	1	1	0	0	0	0	0	0	0	0	0	0	0	1	0	0	0	0	0	0	0	0	0	0	0	1	0	0	0	0	0	0	0	0	0	0	0	3.5	6.9756	By MS/MS
Q5KU26	Q5KU26	Collectin-12	COLEC12	81.514	1	1	1	1	0	0	1	1	1	1	1	1	0	0	0	1	0	0	1	1	1	1	1	1	0	0	0	1	0	0	1	1	1	1	1	1	0	0	0	1	1.3	7.0039			By MS/MS
[truncated: 60 more columns]

## Sheet: Combined MASCOT+MaxQuant
Table S2.4 - Comparison of the two different strategies for protein database search.
Main Protein	Protein names	Gene names	MASCOT	MaxQuant
P31946	14-3-3 protein beta/alpha	YWHAB		x
P62258	14-3-3 protein epsilon	YWHAE	x	x
Q04917	14-3-3 protein eta	YWHAH		x
P61981	14-3-3 protein gamma	YWHAG		x
P31947	14-3-3 protein sigma	SFN		x
P27348	14-3-3 protein theta	YWHAQ		x
P63104	14-3-3 protein zeta/delta	YWHAZ	x	x
Q9BRK5	45 kDa calcium-binding protein	SDF4	x	x
P08195	4F2 cell-surface antigen heavy chain	SLC3A2	x	x
P08253	72 kDa type IV collagenase	MMP2	x	x
Q9UHI8	A disintegrin and metalloproteinase with thrombospondin motifs 1	ADAMTS1	x	x
P22303	Acetylcholinesterase	ACHE	x
Q13510	Acid ceramidase	ASAH1	x	x
Q92484	Acid sphingomyelinase-like phosphodiesterase 3a	SMPDL3A	x	x
P68032	Actin, alpha cardiac muscle 1	ACTC1		x
P68133	Actin, alpha skeletal muscle	ACTA1		x
P62736	Actin, aortic smooth muscle	ACTA2	x	x
P60709	Actin, cytoplasmic 1	ACTB	x	x
P63261	Actin, cytoplasmic 2	ACTB		x
P63267	Actin, gamma-enteric smooth muscle	ACTG2		x
Q15848	Adiponectin	ADIPOQ	x	x
P43652	Afamin	AFM	x	x
P16112	Aggrecan core protein	ACAN	x	x
O00468	Agrin	AGRN	x	x
Q09328	Alpha-1,6-mannosylglycoprotein 6-beta-N-acetylglucosaminyltransferase A	MGAT5	x	x
P02763	Alpha-1-acid glycoprotein 1	ORM1	x	x
P19652	Alpha-1-acid glycoprotein 2	ORM2	x	x
P01011	Alpha-1-antichymotrypsin	SERPINA3	x	x
P01009	Alpha-1-antitrypsin	SERPINA1	x	x
P04217	Alpha-1B-glycoprotein	A1BG	x	x
P08697	Alpha-2-antiplasmin	SERPINF2	x	x
P02765	Alpha-2-HS-glycoprotein	AHSG	x	x
P01023	Alpha-2-macroglobulin	A2M	x	x
P06733	Alpha-enolase	ENO1	x	x
Q16706	Alpha-mannosidase 2	MAN2A1		x
P49641	Alpha-mannosidase 2x	MAN2A2	x
P17050	Alpha-N-acetylgalactosaminidase	NAGA	x	x
P54802	Alpha-N-acetylglucosaminidase	NAGLU	x	x
P05067	Amyloid-beta A4 protein	APP	x	x
P51693	Amyloid-like protein 1	APLP1	x	x
Q06481	Amyloid-like protein 2	APLP2	x	x
O43827	Angiopoietin-related protein 7	ANGPTL7	x
P01019	Angiotensinogen	AGT	x	x
P01008	Antithrombin-III	SERPINC1	x	x
Q8N7J2	APC membrane recruitment protein 2	AMER2	x
P02647	Apolipoprotein A-I	APOA1	x	x
P02652	Apolipoprotein A-II	APOA2	x	x
P06727	Apolipoprotein A-IV	APOA4	x	x
P04114	Apolipoprotein B-100	APOB	x	x
P02656	Apolipoprotein C-III	APOC3	x	x
P05090	Apolipoprotein D	APOD	x	x
P02649	Apolipoprotein E	APOE	x	x
O14791	Apolipoprotein L1	APOL1	x	x
O95445	Apolipoprotein M	APOM	x
P08519	Apolipoprotein(a)	LPA	x	x
P53367	Arfaptin-1	ARFIP1	x
Q8NEN0	Armadillo repeat-containing protein 2	ARMC2	x
P15289	Arylsulfatase A	ARSA	x	x
P15848	Arylsulfatase B	ARSB	x	x
P17174	Aspartate aminotransferase, cytoplasmic	GOT1	x	x
P00505	Aspartate aminotransferase, mitochondrial	GOT2		x
Q5T9A4	ATPase family AAA domain-containing protein 3B	ATAD3B	x
O75882	Attractin	ATRN	x	x
P98160	Basement membrane-specific heparan sulfate proteoglycan core protein	HSPG2	x	x
Q8NES3	Beta-1,3-N-acetylglucosaminyltransferase lunatic fringe	LFNG	x	x
P15291	Beta-1,4-galactosyltransferase 1	B4GALT1	x	x
O43286	Beta-1,4-galactosyltransferase 5	B4GALT5	x
O43505	Beta-1,4-glucuronyltransferase 1	B4GAT1	x	x
P02749	Beta-2-glycoprotein 1	APOH	x	x
P61769	Beta-2-microglobulin	B2M	x	x
Q562R1	Beta-actin-like protein 2	ACTBL2	x	x
Q96KN2	Beta-Ala-His dipeptidase	CNDP1	x	x
P43320	Beta-crystallin B2	CRYBB2	x	x
P13929	Beta-enolase	ENO3	x	x
P06865	Beta-hexosaminidase subunit alpha	HEXA	x	x
P07686	Beta-hexosaminidase subunit beta	HEXB	x	x
O00462	Beta-mannosidase	MANBA	x	x
P21810	Biglycan	BGN	x	x
P43251	Biotinidase	BTD	x	x
Q9BUH8	Brain-enriched guanylate kinase-associated protein	BEGAIN	x
O75815	Breast cancer anti-estrogen resistance protein 3	BCAR3		x
Q96GW7	Brevican core protein	BCAN	x	x
Q8IZJ3	C3 and PZP-like alpha-2-macroglobulin domain-containing protein 8	CPAMD8	x	x
P04003	C4b-binding protein alpha chain	C4BPA	x	x
P19022	Cadherin-2	CDH2	x	x
P33151	Cadherin-5	CDH5	x	x
P55285	Cadherin-6	CDH6	x
Q96JP9	Cadherin-related family member 1	CDHR1	x	x
P27797	Calreticulin	CALR	x	x
O94985	Calsyntenin-1	CLSTN1	x	x
Q9H4D0	Calsyntenin-2	CLSTN2	x	x
Q9BQT9	Calsyntenin-3	CLSTN3	x	x
P00915	Carbonic anhydrase 1	CA1	x	x
Q9ULX7	Carbonic anhydrase 14	CA14	x	x
P00918	Carbonic anhydrase 2	CA2	x	x
Q9NS85	Carbonic anhydrase-related protein 10	CA10	x	x
O75493	Carbonic anhydrase-related protein 11	CA11		x
Q8N4T0	Carboxypeptidase A6	CPA6		x
Q96IY4	Carboxypeptidase B2	CPB2	x	x
P16870	Carboxypeptidase E	CPE	x	x
P15169	Carboxypeptidase N catalytic chain	CPN1	x	x
P22792	Carboxypeptidase N subunit 2	CPN2	x	x
Q9Y646	Carboxypeptidase Q	CPQ	x	x
Q8N3K9	Cardiomyopathy-associated protein 5	CMYA5	x
Q9NQ79	Cartilage acidic protein 1	CRTAC1	x	x
P49747	Cartilage oligomeric matrix protein	COMP	x	x
P04040	Catalase	CAT	x
P07858	Cathepsin B	CTSB	x	x
P07339	Cathepsin D	CTSD	x	x
Q9UBX1	Cathepsin F	CTSF	x	x
P43235	Cathepsin K	CTSK		x
P07711	Cathepsin L1	CTSL	x	x
O60911	Cathepsin L2	CTSV		x
P43234	Cathepsin O	CTSO	x	x
Q9UBR2	Cathepsin Z	CTSZ	x	x
P16070	CD44 antigen	CD44	x	x
P13987	CD59 glycoprotein	CD59	x
Q9BY67	Cell adhesion molecule 1	CADM1	x	x
Q8N3J6	Cell adhesion molecule 2	CADM2	x	x
Q8NFZ8	Cell adhesion molecule 4	CADM4	x	x
Q4KMG0	Cell adhesion molecule-related/down-regulated by oncogenes	CDON	x	x
P43121	Cell surface glycoprotein MUC18	MCAM	x
Q8TEP8	Centrosomal protein of 192 kDa	CEP192	x
O15078	Centrosomal protein of 290 kDa	CEP290	x
P23435	Cerebellin-1	CBLN1	x	x
Q8IUK8	Cerebellin-2	CBLN2	x
O75503	Ceroid-lipofuscinosis neuronal protein 5	CLN5	x	x
P00450	Ceruloplasmin	CP	x	x
P36222	Chitinase-3-like protein 1	CHI3L1	x	x
[truncated: 551 more rows]
