# Supplementary material for: Proteomics profiling of vitreous humor reveals complement and coagulation components, adhesion factors, and neurodegeneration markers as discriminatory biomarkers of vitreoretinal eye diseases
Source: Front Immunol. 2023 Feb 16;14:1107295. doi: 10.3389/fimmu.2023.1107295 (PMC9978817; doi:10.3389/fimmu.2023.1107295)
Supplement: Supplementary file 4 [file Table_3.xlsx]

## Sheet: Post hoc tests
Table S3.1 - Results of post-hoc tests differentiating between PDR, dry AMD, and ERM.
dry AMD	ERM	PDR	C: Main Protein	C: Protein group	T: Protein names	T: Gene names	T: Significant pairs
2.21	0	-2.21	Q8TEU8	Q8TEU8	WAP, Kazal, immunoglobulin, Kunitz and NTR domain-containing protein 2	WFIKKN2	AMD_PDR
1.93159	0	-1.93159	P51888	P51888	Prolargin	PRELP	AMD_PDR
1.83645	0	-1.83645	O75503	O75503	Ceroid-lipofuscinosis neuronal protein 5	CLN5	AMD_PDR
1.49963	0	-1.49963	P30086	P30086	Phosphatidylethanolamine-binding protein 1	PEBP1	AMD_PDR
1.44338	0	-1.44338	P07686	P07686	Beta-hexosaminidase subunit beta	HEXB	AMD_PDR
1.41155	0	-1.41155	P10745	P10745	Retinol-binding protein 3	RBP3	AMD_PDR
1.39042	0	-1.39042	P06865	P06865	Beta-hexosaminidase subunit alpha	HEXA	AMD_PDR
1.37735	0	-1.37735	Q6MZW2	Q6MZW2	Follistatin-related protein 4	FSTL4	AMD_PDR
2.597	2.94769	-2.94769	P16870	P16870	Carboxypeptidase E	CPE	AMD_PDR;MEM_PDR
2.4951	3.12489	-3.12489	P19022	P19022	Cadherin-2	CDH2	AMD_PDR;MEM_PDR
2.12939	2.78473	-2.78473	Q9BXJ4	Q9BXJ4	Complement C1q tumor necrosis factor-related protein 3	C1QTNF3	AMD_PDR;MEM_PDR
1.99427	2.37789	-2.37789	Q13822	Q13822	Ectonucleotide pyrophosphatase/phosphodiesterase family member 2	ENPP2	AMD_PDR;MEM_PDR
1.96403	2.48231	-2.48231	Q92520	Q92520	Protein FAM3C	FAM3C	AMD_PDR;MEM_PDR
1.91506	2.18151	-2.18151	P16035	P16035	Metalloproteinase inhibitor 2	TIMP2	AMD_PDR;MEM_PDR
1.87837	2.24951	-2.24951	P22304	P22304	Iduronate 2-sulfatase	IDS	AMD_PDR;MEM_PDR
1.82783	2.19338	-2.19338	P20933	P20933	N(4)-(beta-N-acetylglucosaminyl)-L-asparaginase	AGA	AMD_PDR;MEM_PDR
1.81078	2.05634	-2.05634	O60888	O60888	Protein CutA	CUTA	AMD_PDR;MEM_PDR
1.63483	1.96364	-1.96364	Q14515	Q14515	SPARC-like protein 1	SPARCL1	AMD_PDR;MEM_PDR
1.63073	2.12881	-2.12881	P51693	P51693	Amyloid-like protein 1	APLP1	AMD_PDR;MEM_PDR
1.59226	2.82314	-2.82314	P08294	P08294	Extracellular superoxide dismutase [Cu-Zn]	SOD3	AMD_PDR;MEM_PDR
1.55213	2.11193	-2.11193	Q9Y4C0	Q9HDB5;Q9ULB1;Q9Y4C0	Neurexin-3	NRXN3	AMD_PDR;MEM_PDR
1.54329	2.10809	-2.10809	P98164	P98164	Low-density lipoprotein receptor-related protein 2	LRP2	AMD_PDR;MEM_PDR
1.51997	2.27019	-2.27019	P09871	P09871	Complement C1s subcomponent	C1S	AMD_PDR;MEM_PDR
1.51044	2.10372	-2.10372	Q92823	Q92823	Neuronal cell adhesion molecule	NRCAM	AMD_PDR;MEM_PDR
1.45564	2.36013	-2.36013	Q7Z7G0	Q7Z7G0	Target of Nesh-SH3	ABI3BP	AMD_PDR;MEM_PDR
1.32838	1.52534	-1.52534	P13591	P13591	Neural cell adhesion molecule 1	NCAM1	AMD_PDR;MEM_PDR
-1.68008	1.68008	0	Q06033	Q06033	Inter-alpha-trypsin inhibitor heavy chain H3	ITIH3	MEM_AMD
0	2.16091	-2.16091	Q92820	Q92820	Gamma-glutamyl hydrolase	GGH	MEM_PDR
0	2.08816	-2.08816	O75629	O75629	Protein CREG1	CREG1	MEM_PDR
0	1.97776	-1.97776	P60174	P60174	Triosephosphate isomerase	TPI1	MEM_PDR
0	1.88398	-1.88398	P41222	P41222	Prostaglandin-H2 D-isomerase	PTGDS	MEM_PDR
0	1.73317	-1.73317	P17050	P17050	Alpha-N-acetylgalactosaminidase	NAGA	MEM_PDR
0	1.64035	-1.64035	Q99972	Q99972	Myocilin	MYOC	MEM_PDR
0	1.62519	-1.62519	Q99519	Q99519	Sialidase-1	NEU1	MEM_PDR
0	1.5286	-1.5286	Q9UHL4	Q9UHL4	Dipeptidyl peptidase 2	DPP7	MEM_PDR
0	1.43386	-1.43386	P39060	P39060	Collagen alpha-1(XVIII) chain	COL18A1	MEM_PDR
0	1.37362	-1.37362	Q15904	Q15904	V-type proton ATPase subunit S1	ATP6AP1	MEM_PDR
0	1.34476	-1.34476	Q16270	Q16270	Insulin-like growth factor-binding protein 7	IGFBP7	MEM_PDR
0	1.34351	-1.34351	P07602	P07602	Prosaposin	PSAP	MEM_PDR
0	1.34219	-1.34219	Q9NPR2	Q9NPR2	Semaphorin-4B	SEMA4B	MEM_PDR
0	1.32554	-1.32554	Q92765	Q92765	Secreted frizzled-related protein 3	FRZB	MEM_PDR
0	1.31948	-1.31948	Q9HAT2	Q9HAT2	Sialate O-acetylesterase	SIAE	MEM_PDR
4.68656	4.01332	-4.68656	Q9UBR2	Q9UBR2	Cathepsin Z	CTSZ	MEM_PDR;AMD_PDR
3.93033	3.6288	-3.93033	P01034	P01034	Cystatin-C	CST3	MEM_PDR;AMD_PDR
3.68249	3.47911	-3.68249	Q08380	Q08380	Galectin-3-binding protein	LGALS3BP	MEM_PDR;AMD_PDR
3.61733	3.61128	-3.61733	Q9HCB6	Q9HCB6	Spondin-1	SPON1	MEM_PDR;AMD_PDR
3.5223	3.24082	-3.5223	Q9NQ79	Q9NQ79	Cartilage acidic protein 1	CRTAC1	MEM_PDR;AMD_PDR
3.51809	3.12678	-3.51809	O43505	O43505	Beta-1,4-glucuronyltransferase 1	B4GAT1	MEM_PDR;AMD_PDR
3.44114	3.23196	-3.44114	P05067	P05067	Amyloid-beta precursor protein	APP	MEM_PDR;AMD_PDR
3.41207	3.15105	-3.41207	P15586	P15586	N-acetylglucosamine-6-sulfatase	GNS	MEM_PDR;AMD_PDR
3.35652	3.0109	-3.35652	Q8NHP8	Q8NHP8	Putative phospholipase B-like 2	PLBD2	MEM_PDR;AMD_PDR
2.99463	2.96002	-2.99463	Q06481	Q06481	Amyloid-like protein 2	APLP2	MEM_PDR;AMD_PDR
2.98702	2.12143	-2.98702	P10645	P10645	Chromogranin-A	CHGA	MEM_PDR;AMD_PDR
2.98269	1.90769	-2.98269	P07339	P07339	Cathepsin D	CTSD	MEM_PDR;AMD_PDR
2.91628	2.5572	-2.91628	O15537	O15537	Retinoschisin	RS1	MEM_PDR;AMD_PDR
2.87054	2.30717	-2.87054	O75326	O75326	Semaphorin-7A	SEMA7A	MEM_PDR;AMD_PDR
2.62493	2.18955	-2.62493	O94985	O94985	Calsyntenin-1	CLSTN1	MEM_PDR;AMD_PDR
2.61008	2.23889	-2.61008	P10909	P10909	Clusterin	CLU	MEM_PDR;AMD_PDR
2.55024	2.60643	-2.60643	Q08629	Q08629;Q9BQ16	Testican-1	SPOCK1	MEM_PDR;AMD_PDR
2.46359	2.35317	-2.46359	Q92752	Q92752	Tenascin-R	TNR	MEM_PDR;AMD_PDR
2.44971	2.3461	-2.44971	Q12805	Q12805	EGF-containing fibulin-like extracellular matrix protein 1	EFEMP1	MEM_PDR;AMD_PDR
2.44633	2.01946	-2.44633	Q96GW7	Q96GW7	Brevican core protein	BCAN	MEM_PDR;AMD_PDR
2.43821	1.51303	-2.43821	P61769	P61769	Beta-2-microglobulin	B2M	MEM_PDR;AMD_PDR
2.43115	2.43139	-2.43139	Q99574	Q99574	Neuroserpin	SERPINI1	MEM_PDR;AMD_PDR
2.31162	1.5862	-2.31162	Q13510	Q13510	Acid ceramidase	ASAH1	MEM_PDR;AMD_PDR
2.23237	2.15101	-2.23237	Q16769	Q16769	Glutaminyl-peptide cyclotransferase	QPCT	MEM_PDR;AMD_PDR
2.16223	2.34515	-2.34515	P10451	P10451	Osteopontin	SPP1	MEM_PDR;AMD_PDR
2.11675	2.08621	-2.11675	P61916	P61916	NPC intracellular cholesterol transporter 2	NPC2	MEM_PDR;AMD_PDR
2.03777	1.45173	-2.03777	P48058	P48058	Glutamate receptor 4	GRIA4	MEM_PDR;AMD_PDR
2.01337	1.55329	-2.01337	Q9UBP4	Q9UBP4	Dickkopf-related protein 3	DKK3	MEM_PDR;AMD_PDR
1.99516	1.90112	-1.99516	P36955	P36955	Pigment epithelium-derived factor	SERPINF1	MEM_PDR;AMD_PDR
1.98145	2.03308	-2.03308	Q99969	Q99969	Retinoic acid receptor responder protein 2	RARRES2	MEM_PDR;AMD_PDR
1.95532	1.93824	-1.95532	O14594	O14594	Neurocan core protein	NCAN	MEM_PDR;AMD_PDR
1.94986	1.75464	-1.94986	Q12860	Q12860	Contactin-1	CNTN1	MEM_PDR;AMD_PDR
1.9096	1.82448	-1.9096	O14773	O14773	Tripeptidyl-peptidase 1	TPP1	MEM_PDR;AMD_PDR
1.9087	1.58188	-1.9087	Q8N475	Q8N475	Follistatin-related protein 5	FSTL5	MEM_PDR;AMD_PDR
1.87955	1.75986	-1.87955	O00391	O00391	Sulfhydryl oxidase 1	QSOX1	MEM_PDR;AMD_PDR
1.87115	1.73858	-1.87115	P14618	P14618;P30613	Pyruvate kinase PKM	PKM	MEM_PDR;AMD_PDR
1.76438	1.70094	-1.76438	Q92859	Q92859	Neogenin	NEO1	MEM_PDR;AMD_PDR
1.7135	1.39071	-1.7135	P08253	P08253	72 kDa type IV collagenase	MMP2	MEM_PDR;AMD_PDR
1.70644	1.68997	-1.70644	Q9UBM4	Q9UBM4	Opticin	OPTC	MEM_PDR;AMD_PDR
1.67497	1.53745	-1.67497	O75787	O75787	Renin receptor	ATP6AP2	MEM_PDR;AMD_PDR
1.62353	1.36803	-1.62353	Q9Y5W5	Q9Y5W5	Wnt inhibitory factor 1	WIF1	MEM_PDR;AMD_PDR
1.59626	1.30905	-1.59626	P40189	P40189	Interleukin-6 receptor subunit beta	IL6ST	MEM_PDR;AMD_PDR
1.50241	1.54882	-1.54882	Q8IV08	Q8IV08	Phospholipase D3	PLD3	MEM_PDR;AMD_PDR
1.43343	1.5683	-1.5683	Q9P121	Q14982;Q9P121	Neurotrimin	NTM	MEM_PDR;AMD_PDR
1.37813	1.45237	-1.45237	Q86UD1	Q86UD1	Out at first protein homolog	OAF	MEM_PDR;AMD_PDR
1.36631	1.30443	-1.36631	A8MV23	A8MV23	Serpin E3	SERPINE3	MEM_PDR;AMD_PDR
-1.47233	0	1.47233	P05546	P05546	Heparin cofactor 2	SERPIND1	PDR_AMD
-1.83451	0	1.83451	P06681	P06681	Complement C2	C2	PDR_AMD
-1.97734	0	1.97734	P03952	P03952;P20718	Plasma kallikrein	KLKB1	PDR_AMD
-2.17048	0	2.17048	P02774	P02774	Vitamin D-binding protein	GC	PDR_AMD
-2.02735	-1.89902	2.02735	P08603	P08603;Q02985	Complement factor H	CFH	PDR_AMD;PDR_MEM
-2.44379	-1.93407	2.44379	P02743	P02743	Serum amyloid P-component	APCS	PDR_AMD;PDR_MEM
0	-1.39026	1.39026	P00734	P00734	Prothrombin	F2	PDR_MEM
-1.64853	-1.95518	1.95518	P01031	P01031	Complement C5	C5	PDR_MEM;PDR_AMD
0	0	0	O00533	O00533	Neural cell adhesion molecule L1-like protein	CHL1
0	0	0	O15031	O15031	Plexin-B2	PLXNB2
0	0	0	O75882	O75882	Attractin	ATRN
0	0	0	P00450	P00450	Ceruloplasmin	CP
0	0	0	P00736	P00736	Complement C1r subcomponent	C1R
0	0	0	P00740	P00740	Coagulation factor IX	F9
0	0	0	P00742	P00742	Coagulation factor X	F10
0	0	0	P00746	P00746	Complement factor D	CFD
0	0	0	P00747	P00747;Q02325;Q15195	Plasminogen	PLG
0	0	0	P00748	P00748	Coagulation factor XII	F12
0	0	0	P00751	P00751	Complement factor B	CFB
0	0	0	P04075	P00883;P04075	Fructose-bisphosphate aldolase A	ALDOA
0	0	0	P01008	P01008	Antithrombin-III	SERPINC1
0	0	0	P01011	P01011	Alpha-1-antichymotrypsin	SERPINA3
0	0	0	P01019	P01019	Angiotensinogen	AGT
0	0	0	P01024	O95568;P01024	Complement C3	C3
0	0	0	P01033	P01033	Metalloproteinase inhibitor 1	TIMP1
0	0	0	P01042	P01042	Kininogen-1	KNG1
0	0	0	P01834	P01834;P0DOX7	Immunoglobulin kappa constant	IGKC
0	0	0	P02458	P02458	Collagen alpha-1(II) chain	COL2A1
0	0	0	P02533	O76013;O76014;O76015;P02533;P02534;P05783;P08727;P19012;P35900;Q04695;Q14525;Q14532;Q15323;Q7Z3Y9;Q92764;Q99456	Keratin, type I cytoskeletal 14	KRT14
0	0	0	P02649	P02649	Apolipoprotein E	APOE
0	0	0	P02741	P02741	C-reactive protein	CRP
0	0	0	P02745	P02745	Complement C1q subcomponent subunit A	C1QA
0	0	0	P02746	P02746	Complement C1q subcomponent subunit B	C1QB
0	0	0	P02747	P02747	Complement C1q subcomponent subunit C	C1QC
0	0	0	P02748	P02748;Q96BY6;REV__Q4AC99	Complement component C9	C9
0	0	0	P02749	P02749	Beta-2-glycoprotein 1	APOH
0	0	0	P02750	P02750	Leucine-rich alpha-2-glycoprotein	LRG1
0	0	0	P02751	P02751	Fibronectin	FN1
0	0	0	P02753	P02753	Retinol-binding protein 4	RBP4
0	0	0	P02760	P02760	Protein AMBP	AMBP
0	0	0	P02765	P02765	Alpha-2-HS-glycoprotein	AHSG
0	0	0	P02766	P02766	Transthyretin	TTR
0	0	0	P02790	P02790	Hemopexin	HPX
0	0	0	P02792	P02792	Ferritin light chain	FTL
0	0	0	P04004	P04004	Vitronectin	VTN
0	0	0	P04196	P04196	Histidine-rich glycoprotein	HRG
0	0	0	P04217	P04217	Alpha-1B-glycoprotein	A1BG
0	0	0	P04264	P04264	Keratin, type II cytoskeletal 1	KRT1
0	0	0	P04406	O14556;P04406	Glyceraldehyde-3-phosphate dehydrogenase	GAPDH
0	0	0	P05090	P05090	Apolipoprotein D	APOD
0	0	0	P05154	P05154	Plasma serine protease inhibitor	SERPINA5
0	0	0	P05155	P05155	Plasma protease C1 inhibitor	SERPING1
0	0	0	P05156	P05156	Complement factor I	CFI
0	0	0	P05452	P05452	Tetranectin	CLEC3B
0	0	0	P05543	P05543	Thyroxine-binding globulin	SERPINA7
0	0	0	P06396	P06396;REV__Q6TDU7	Gelsolin	GSN
0	0	0	P06727	P06727	Apolipoprotein A-IV	APOA4
0	0	0	P07225	P07225	Vitamin K-dependent protein S	PROS1
0	0	0	P07357	P07357	Complement component C8 alpha chain	C8A
0	0	0	P07358	P07358	Complement component C8 beta chain	C8B
0	0	0	P07360	P07360	Complement component C8 gamma chain	C8G
0	0	0	P07711	O60911;P07711;P43235;Q5NE16	Cathepsin L1	CTSL
0	0	0	P07858	P07858	Cathepsin B	CTSB
0	0	0	P07998	P07998	Ribonuclease pancreatic	RNASE1
0	0	0	P08185	P08185	Corticosteroid-binding globulin	SERPINA6
0	0	0	P08571	P08571	Monocyte differentiation antigen CD14	CD14
0	0	0	P08697	P08697	Alpha-2-antiplasmin	SERPINF2
0	0	0	P09486	P09486	SPARC	SPARC
0	0	0	P0C0L4	P0C0L4	Complement C4-A	C4A
0	0	0	P0C0L5	P0C0L5	Complement C4-B	C4B
0	0	0	P0CAP1	P0CAP1	Myocardial zonula adherens protein	MYZAP
0	0	0	P0DOY3	A0M8Q6;B9A064;P0CF74;P0CG04;P0DOX8;P0DOY2;P0DOY3	Immunoglobulin lambda constant 3	IGLC1;IGLL5;IGLC6
0	0	0	P10643	P10643;Q12884	Complement component C7	C7
0	0	0	P12109	P12109	Collagen alpha-1(VI) chain	COL6A1
0	0	0	P13473	P13473	Lysosome-associated membrane glycoprotein 2	LAMP2
0	0	0	P13611	P13611	Versican core protein	VCAN
0	0	0	P13645	O77727;P13645;Q2M2I5;Q7Z3Y7;Q7Z3Y8;Q7Z3Z0	Keratin, type I cytoskeletal 10	KRT10
0	0	0	P13647	P05787;P08729;P12036;P13647;Q14CN4;Q3SY84;Q7RTS7;Q86Y46;Q8N1N4;Q9NSB2	Keratin, type II cytoskeletal 5	KRT5
0	0	0	P13671	P13671	Complement component C6	C6
0	0	0	P15169	P15169	Carboxypeptidase N catalytic chain	CPN1
0	0	0	P16070	P16070	CD44 antigen	CD44
0	0	0	P18428	P18428	Lipopolysaccharide-binding protein	LBP
0	0	0	P19021	P19021	Peptidyl-glycine alpha-amidating monooxygenase	PAM
0	0	0	P19823	P19823	Inter-alpha-trypsin inhibitor heavy chain H2	ITIH2
0	0	0	P19827	P19827	Inter-alpha-trypsin inhibitor heavy chain H1	ITIH1
0	0	0	P22352	P22352	Glutathione peroxidase 3	GPX3
0	0	0	P22792	P22792	Carboxypeptidase N subunit 2	CPN2
0	0	0	P23142	P23142	Fibulin-1	FBLN1
0	0	0	P23471	P23471	Receptor-type tyrosine-protein phosphatase zeta	PTPRZ1
0	0	0	P23515	P23515	Oligodendrocyte-myelin glycoprotein	OMG
0	0	0	P24592	P24592	Insulin-like growth factor-binding protein 6	IGFBP6
0	0	0	P24821	P24821	Tenascin	TNC
0	0	0	P25311	P25311	Zinc-alpha-2-glycoprotein	AZGP1
0	0	0	P27169	P27169	Serum paraoxonase/arylesterase 1	PON1
0	0	0	P27797	P27797	Calreticulin	CALR
0	0	0	P29622	P29622	Kallistatin	SERPINA4
0	0	0	P32119	P32119;Q06830	Peroxiredoxin-2	PRDX2
0	0	0	P33908	P33908	Mannosyl-oligosaccharide 1,2-alpha-mannosidase IA	MAN1A1
0	0	0	P35858	P35858	Insulin-like growth factor-binding protein complex acid labile subunit	IGFALS
0	0	0	P35908	P12035;P19013;P35908;Q01546;Q5XKE5;Q7Z794	Keratin, type II cytoskeletal 2 epidermal	KRT2
0	0	0	P36222	P36222	Chitinase-3-like protein 1	CHI3L1
0	0	0	P36980	P36980	Complement factor H-related protein 2	CFHR2
0	0	0	P43251	P43251	Biotinidase	BTD
0	0	0	P43652	P43652	Afamin	AFM
0	0	0	P49908	P49908	Selenoprotein P	SEPP1
0	0	0	P51884	P51884	Lumican	LUM
0	0	0	P55058	P55058	Phospholipid transfer protein	PLTP
0	0	0	P63261	A5A3E0;P0CG38;P0CG39;P60709;P62736;P63261;P63267;P68032;P68133;Q562R1;Q6S8J3;Q9BYX7	Actin, cytoplasmic 2	ACTG1;ACTB;ACTG2;ACTA1;ACTC1;ACTA2
0	0	0	P80108	P80108	Phosphatidylinositol-glycan-specific phospholipase D	GPLD1
0	0	0	P98160	P98160	Basement membrane-specific heparan sulfate proteoglycan core protein	HSPG2
0	0	0	Q01459	Q01459	Di-N-acetylchitobiase	CTBS
0	0	0	Q03591	Q03591;Q9BXR6	Complement factor H-related protein 1	CFHR1
0	0	0	Q12841	Q12841	Follistatin-related protein 1	FSTL1
0	0	0	Q12907	Q12907	Vesicular integral-membrane protein VIP36	LMAN2
0	0	0	Q13332	Q13332	Receptor-type tyrosine-protein phosphatase S	PTPRS
0	0	0	Q13449	Q13449	Limbic system-associated membrane protein	LSAMP
0	0	0	Q14055	Q14055	Collagen alpha-2(IX) chain	COL9A2
0	0	0	Q14118	Q14118	Dystroglycan	DAG1
0	0	0	Q14520	Q14520	Hyaluronan-binding protein 2	HABP2
0	0	0	Q14624	Q14624	Inter-alpha-trypsin inhibitor heavy chain H4	ITIH4
0	0	0	Q14767	Q14767	Latent-transforming growth factor beta-binding protein 2	LTBP2
0	0	0	Q15582	Q15582	Transforming growth factor-beta-induced protein ig-h3	TGFBI
0	0	0	Q16610	Q16610	Extracellular matrix protein 1	ECM1
0	0	0	Q53EL9	Q53EL9	Seizure protein 6 homolog	SEZ6
0	0	0	Q6EMK4	Q6EMK4	Vasorin	VASN
0	0	0	Q6UX71	Q6UX71	Plexin domain-containing protein 2	PLXDC2
0	0	0	Q6UXB8	Q6UXB8	Peptidase inhibitor 16	PI16
0	0	0	Q86UX2	Q86UX2	Inter-alpha-trypsin inhibitor heavy chain H5	ITIH5
0	0	0	Q8IUB2	Q8IUB2	WAP four-disulfide core domain protein 3	WFDC3
0	0	0	Q8IZJ3	Q8IZJ3	C3 and PZP-like alpha-2-macroglobulin domain-containing protein 8	CPAMD8
0	0	0	Q8N3J6	Q8N3J6	Cell adhesion molecule 2	CADM2
0	0	0	Q92743	Q92743	Serine protease HTRA1	HTRA1
0	0	0	Q96IY4	Q96IY4	Carboxypeptidase B2	CPB2
0	0	0	Q96KN2	Q96KN2	Beta-Ala-His dipeptidase	CNDP1
0	0	0	Q96KR1	Q96KR1	Zinc finger RNA-binding protein	ZFR
0	0	0	Q96PD5	Q96PD5	N-acetylmuramoyl-L-alanine amidase	PGLYRP2
0	0	0	Q96S96	Q96S96	Phosphatidylethanolamine-binding protein 4	PEBP4
0	0	0	Q99435	Q99435	Protein kinase C-binding protein NELL2	NELL2
0	0	0	Q99784	Q99784	Noelin	OLFM1
0	0	0	Q9BSG5	Q9BSG5	Retbindin	RTBDN
0	0	0	Q9BXP8	Q9BXP8	Pappalysin-2	PAPPA2
0	0	0	Q9BY67	Q9BY67	Cell adhesion molecule 1	CADM1
0	0	0	Q9H3G5	Q9H3G5	Probable serine carboxypeptidase CPVL	CPVL
0	0	0	Q9NZP8	Q9NZP8	Complement C1r subcomponent-like protein	C1RL
0	0	0	Q9UGM5	Q9UGM5	Fetuin-B	FETUB
0	0	0	Q9UK55	Q9UK55	Protein Z-dependent protease inhibitor	SERPINA10
0	0	0	Q9UNW1	Q9UNW1	Multiple inositol polyphosphate phosphatase 1	MINPP1
0	0	0	Q9Y646	Q9Y646	Carboxypeptidase Q	CPQ
0	0	0	Q9Y6R7	Q9Y6R7	IgGFc-binding protein	FCGBP

## Sheet: PDRvsERM
Table S3.2 - Proteins found differentially expressed in PDR compared to ERM. Proteins highlighted in red and green represent, respectively, underexpressed and overexpressed proteins in PDR compared to ERM.
C: Main Protein	C: Protein group	T: Protein names	T: Gene names	Fold change	log2 Fold change	N: -Log Student's T-test p-value	N: Student's T-test q-value	N: Student's T-test Difference	N: Student's T-test Test statistic
P19022	P19022	Cadherin-2	CDH2	0.0247059	-5.339	3.08854	0	-4.44335	-5.43634
Q15904	Q15904	V-type proton ATPase subunit S1	ATP6AP1	0.0312579	-4.99964	1.40326	0.02	-3.62144	-2.44445
P17050	P17050	Alpha-N-acetylgalactosaminidase	NAGA	0.0398532	-4.64916	2.48206	0.00346667	-3.51911	-4.15316
P10451	P10451	Osteopontin	SPP1	0.0434247	-4.52534	2.14492	0.00658065	-3.69237	-3.60464
Q9P121	Q14982;Q9P121	Neurotrimin	NTM	0.0508568	-4.29742	1.61643	0.013791	-3.29959	-2.74516
Q96S96	Q96S96	Phosphatidylethanolamine-binding protein 4	PEBP4	0.0556174	-4.16832	1.22823	0.0261856	-3.46344	-2.17786
O75629	O75629	Protein CREG1	CREG1	0.0561365	-4.15492	3.60517	0	-2.58115	-5.94125
P16035	P16035	Metalloproteinase inhibitor 2	TIMP2	0.05759	-4.11804	2.16559	0.00728571	-3.95319	-3.66252
Q08380	Q08380	Galectin-3-binding protein	LGALS3BP	0.0579643	-4.10869	3.01506	0	-4.30373	-5.26459
Q9HAT2	Q9HAT2	Sialate O-acetylesterase	SIAE	0.0590362	-4.08226	1.45708	0.0197561	-2.42663	-2.4412
P01034	P01034	Cystatin-C	CST3	0.0592384	-4.07732	3.16556	0	-3.60064	-5.43744
O60888	O60888	Protein CutA	CUTA	0.0649369	-3.94482	1.99328	0.00635897	-3.92896	-3.37684
Q92752	Q92752	Tenascin-R	TNR	0.0678242	-3.88206	2.18571	0.006375	-2.9511	-3.58249
P07686	P07686	Beta-hexosaminidase subunit beta	HEXB	0.0719433	-3.797	1.18576	0.0341176	-3.10356	-2.10025
O75787	O75787	Renin receptor	ATP6AP2	0.0753192	-3.73084	1.91497	0.00761538	-2.9341	-3.16192
P30086	P30086	Phosphatidylethanolamine-binding protein 1	PEBP1	0.076554	-3.70738	1.25017	0.03304	-2.05257	-2.11738
P20933	P20933	N(4)-(beta-N-acetylglucosaminyl)-L-asparaginase	AGA	0.08779	-3.5098	2.12159	0.00582857	-3.35697	-3.53227
Q8N475	Q8N475	Follistatin-related protein 5	FSTL5	0.0984742	-3.34411	1.64879	0.0146667	-3.00236	-2.77051
P06865	P06865	Beta-hexosaminidase subunit alpha	HEXA	0.100915	-3.30878	1.27084	0.0230638	-3.98033	-2.2598
Q9Y4C0	Q9HDB5;Q9ULB1;Q9Y4C0	Neurexin-3	NRXN3	0.103543	-3.27169	2.26265	0.00886957	-4.14148	-3.84319
P39060	P39060	Collagen alpha-1(XVIII) chain	COL18A1	0.103794	-3.2682	2.0125	0.00742857	-3.04631	-3.32452
Q99972	Q99972	Myocilin	MYOC	0.108996	-3.19765	1.71875	0.0134667	-2.97232	-2.87153
Q92859	Q92859	Neogenin	NEO1	0.123444	-3.01807	1.65874	0.0135882	-2.52473	-2.7372
Q96GW7	Q96GW7	Brevican core protein	BCAN	0.128638	-2.95861	1.98421	0.00818605	-2.98468	-3.27352
Q7Z7G0	Q7Z7G0	Target of Nesh-SH3	ABI3BP	0.132311	-2.918	2.78077	0	-2.62261	-4.48115
P61769	P61769	Beta-2-microglobulin	B2M	0.136664	-2.8713	1.48667	0.0177722	-2.60115	-2.49988
P15586	P15586	N-acetylglucosamine-6-sulfatase	GNS	0.142809	-2.80784	2.76513	0	-2.68293	-4.47204
Q99519	Q99519	Sialidase-1	NEU1	0.144743	-2.78843	2.53681	0.00457143	-2.3409	-4.00503
Q9BXJ4	Q9BXJ4	Complement C1q tumor necrosis factor-related protein 3	C1QTNF3	0.146334	-2.77266	2.50309	0.00288889	-2.7745	-4.0599
Q13510	Q13510	Acid ceramidase	ASAH1	0.146538	-2.77065	1.63601	0.0126575	-2.41954	-2.6922
Q92520	Q92520	Protein FAM3C	FAM3C	0.148862	-2.74795	2.40147	0.0085	-2.48763	-3.83344
P48058	P48058	Glutamate receptor 4	GRIA4	0.150382	-2.7333	1.66481	0.0128333	-2.16048	-2.69643
P61916	P61916	NPC intracellular cholesterol transporter 2	NPC2	0.163885	-2.60925	2.00059	0.008	-2.68341	-3.25827
P16870	P16870	Carboxypeptidase E	CPE	0.166193	-2.58907	2.60824	0	-2.75887	-4.22924
P07602	P07602	Prosaposin	PSAP	0.176475	-2.50246	2.06315	0.00760976	-2.51877	-3.32542
Q99574	Q99574	Neuroserpin	SERPINI1	0.177556	-2.49366	2.49893	0.00273684	-2.69423	-4.03555
P40189	P40189	Interleukin-6 receptor subunit beta	IL6ST	0.177612	-2.4932	1.33449	0.0233118	-2.44341	-2.27105
O15537	O15537	Retinoschisin	RS1	0.178417	-2.48668	2.95018	0	-2.30439	-4.65245
P22304	P22304	Iduronate 2-sulfatase	IDS	0.178442	-2.48647	2.21901	0.0068	-2.83564	-3.61698
P23471	P23471	Receptor-type tyrosine-protein phosphatase zeta	PTPRZ1	0.18023	-2.47209	1.32582	0.0211556	-3.20611	-2.30969
Q8IV08	Q8IV08	Phospholipase D3	PLD3	0.1818	-2.45958	1.80986	0.00969492	-2.47699	-2.94791
A8MV23	A8MV23	Serpin E3	SERPINE3	0.187385	-2.41592	2.21427	0.006	-2.42348	-3.53306
Q92823	Q92823	Neuronal cell adhesion molecule	NRCAM	0.188886	-2.40441	2.11305	0.00536842	-2.56656	-3.40852
P10645	P10645	Chromogranin-A	CHGA	0.204596	-2.28915	2.04073	0.00808163	-2.18193	-3.22697
Q9HCB6	Q9HCB6	Spondin-1	SPON1	0.206832	-2.27347	3.18247	0	-2.26513	-5.02137
P05067	P05067	Amyloid-beta precursor protein	APP	0.209735	-2.25336	3.01955	0	-2.1707	-4.70694
O14594	O14594	Neurocan core protein	NCAN	0.211195	-2.24335	1.8735	0.00914286	-2.55334	-3.05115
Q08629	Q08629;Q9BQ16	Testican-1	SPOCK1	0.216542	-2.20728	2.39437	0.00816	-2.42216	-3.8066
Q99435	Q99435	Protein kinase C-binding protein NELL2	NELL2	0.219635	-2.18682	1.10483	0.0499661	-1.43124	-1.84459
Q9NQ79	Q9NQ79	Cartilage acidic protein 1	CRTAC1	0.220448	-2.18149	2.95148	0	-2.34775	-4.67201
O00391	O00391	Sulfhydryl oxidase 1	QSOX1	0.22169	-2.17338	1.69595	0.0133913	-2.06049	-2.72266
P08294	P08294	Extracellular superoxide dismutase [Cu-Zn]	SOD3	0.221799	-2.17268	2.62274	0.00305882	-2.23987	-4.10661
Q9Y5W5	Q9Y5W5	Wnt inhibitory factor 1	WIF1	0.23019	-2.1191	1.3899	0.0206437	-2.27084	-2.33164
P07711	O60911;P07711;P43235;Q5NE16	Cathepsin L1	CTSL	0.230779	-2.11541	1.2657	0.0267368	-2.87144	-2.20392
Q06481	Q06481	Amyloid-like protein 2	APLP2	0.233388	-2.0992	2.6169	0	-2.566	-4.19512
Q9UHL4	Q9UHL4	Dipeptidyl peptidase 2	DPP7	0.235422	-2.08668	1.76681	0.0132459	-2.19534	-2.84347
Q12860	Q12860	Contactin-1	CNTN1	0.235611	-2.08552	1.69785	0.014	-2.22398	-2.752
P14618	P14618;P30613	Pyruvate kinase PKM	PKM	0.239281	-2.06323	1.7376	0.0144375	-2.00378	-2.769
P19021	P19021	Peptidyl-glycine alpha-amidating monooxygenase	PAM	0.247483	-2.0146	1.73023	0.0142154	-1.99167	-2.75669
O14773	O14773	Tripeptidyl-peptidase 1	TPP1	0.254367	-1.97502	1.74268	0.0149032	-1.98627	-2.77251
Q9UBR2	Q9UBR2	Cathepsin Z	CTSZ	0.271866	-1.87903	3.94087	0	-1.86469	-6.00874
Q92820	Q92820	Gamma-glutamyl hydrolase	GGH	0.275409	-1.86035	2.22602	0.00618182	-2.3774	-3.54067
Q92765	Q92765	Secreted frizzled-related protein 3	FRZB	0.276049	-1.857	2.65711	0.00325	-2.13025	-4.12056
Q13332	Q13332	Receptor-type tyrosine-protein phosphatase S	PTPRS	0.280978	-1.83147	1.38784	0.0201798	-2.13123	-2.31325
P60174	P60174	Triosephosphate isomerase	TPI1	0.286897	-1.8014	1.90581	0.00898246	-2.03659	-3.00591
P98164	P98164	Low-density lipoprotein receptor-related protein 2	LRP2	0.289897	-1.78639	2.33111	0.00703448	-2.11066	-3.62766
P43251	P43251	Biotinidase	BTD	0.292357	-1.7742	1.20287	0.0390566	-1.94877	-2.0423
P13591	P13591	Neural cell adhesion molecule 1	NCAM1	0.293495	-1.76859	1.50923	0.018	-2.31332	-2.50169
Q92743	Q92743	Serine protease HTRA1	HTRA1	0.294721	-1.76258	1.28064	0.0347573	-1.56741	-2.09062
Q9NPR2	Q9NPR2	Semaphorin-4B	SEMA4B	0.299565	-1.73906	1.64843	0.0152432	-1.89583	-2.62845
Q9Y646	Q9Y646	Carboxypeptidase Q	CPQ	0.305161	-1.71236	1.16564	0.0407103	-2.32222	-2.02547
Q16769	Q16769	Glutaminyl-peptide cyclotransferase	QPCT	0.306345	-1.70677	2.17334	0.0078	-1.88488	-3.33522
P02458	P02458	Collagen alpha-1(II) chain	COL2A1	0.317657	-1.65446	1.26952	0.0265306	-2.39277	-2.17593
P01033	P01033	Metalloproteinase inhibitor 1	TIMP1	0.323529	-1.62803	1.0741	0.0482807	-2.34767	-1.89918
Q86UD1	Q86UD1	Out at first protein homolog	OAF	0.336712	-1.57041	1.61354	0.0152727	-1.73383	-2.54958
O94985	O94985	Calsyntenin-1	CLSTN1	0.345584	-1.53289	2.11338	0.00842553	-1.8332	-3.23702
P51693	P51693	Amyloid-like protein 1	APLP1	0.352807	-1.50305	2.04696	0.00836364	-1.6319	-3.08181
Q9UBM4	Q9UBM4	Opticin	OPTC	0.354223	-1.49727	2.20986	0.00792	-1.39333	-3.1839
O75326	O75326	Semaphorin-7A	SEMA7A	0.403166	-1.31055	2.1224	0.00776471	-1.6027	-3.1685
Q9H3G5	Q9H3G5	Probable serine carboxypeptidase CPVL	CPVL	0.419615	-1.25286	1.40046	0.0280404	-1.26424	-2.16788
Q9BY67	Q9BY67	Cell adhesion molecule 1	CADM1	0.419657	-1.25272	1.36029	0.0338218	-1.20924	-2.10438
Q14515	Q14515	SPARC-like protein 1	SPARCL1	0.420704	-1.24912	2.22247	0.0088	-1.48509	-3.24539
P23142	P23142	Fibulin-1	FBLN1	0.421687	-1.24576	1.34737	0.0264583	-1.67704	-2.19511
Q16270	Q16270	Insulin-like growth factor-binding protein 7	IGFBP7	0.439164	-1.18717	1.35895	0.0348846	-1.13685	-2.07979
P09871	P09871	Complement C1s subcomponent	C1S	0.441733	-1.17875	2.92239	0.00436364	-1.25764	-3.94972
O43505	O43505	Beta-1,4-glucuronyltransferase 1	B4GAT1	0.447723	-1.15932	3.01339	0.0026	-1.22043	-4.01974
P51888	P51888	Prolargin	PRELP	0.450739	-1.14964	1.53003	0.021381	-1.51472	-2.39264
Q13822	Q13822	Ectonucleotide pyrophosphatase/phosphodiesterase family ERMber 2	ENPP2	0.453312	-1.14142	2.29873	0.00867925	-1.13832	-3.12734
Q9UBP4	Q9UBP4	Dickkopf-related protein 3	DKK3	0.467815	-1.09599	1.55752	0.0235652	-1.07768	-2.27876
P00746	P00746	Complement factor D	CFD	0.477506	-1.06641	1.16743	0.047646	-1.37877	-1.91361
P41222	P41222	Prostaglandin-H2 D-isomerase	PTGDS	0.499595	-1.00117	2.99691	0.00784615	-1.04822	-3.79583
Q12805	Q12805	EGF-containing fibulin-like extracellular matrix protein 1	EFEMP1	0.516587	-0.952916	2.5057	0.00825	-1.00848	-3.23447
P05452	P05452	Tetranectin	CLEC3B	0.526494	-0.925512	1.10853	0.0503793	-1.43695	-1.85022
P07339	P07339	Cathepsin D	CTSD	0.546958	-0.870498	1.83236	0.02025	-0.88282	-2.44841
P10745	P10745	Retinol-binding protein 3	RBP3	0.618689	-0.692713	1.26971	0.0499487	-0.811469	-1.84856
P36955	P36955	Pigment epithelium-derived factor	SERPINF1	0.644703	-0.633293	2.13283	0.0211294	-0.600252	-2.38965
P10909	P10909	Clusterin	CLU	0.700416	-0.513715	2.78528	0.01504	-0.49997	-2.59968
P00751	P00751	Complement factor B	CFB	1.48205	0.567593	1.44475	0.0478609	0.63559	1.89151
P05543	P05543	Thyroxine-binding globulin	SERPINA7	1.55024	0.632496	1.74384	0.0204091	0.832521	2.32422
P08185	P08185	Corticosteroid-binding globulin	SERPINA6	1.71418	0.777518	1.36171	0.0432072	0.876564	1.97546
P01031	P01031	Complement C5	C5	1.74956	0.806992	2.216	0.0132	0.787206	2.71296
P06727	P06727	Apolipoprotein A-IV	APOA4	1.84476	0.883433	2.04084	0.0130141	0.943199	2.70223
Q14520	Q14520	Hyaluronan-binding protein 2	HABP2	1.92372	0.943895	1.36941	0.0443214	0.818075	1.95178
P08697	P08697	Alpha-2-antiplasmin	SERPINF2	1.94271	0.958073	2.99084	0.00566667	0.842102	3.48133
P05546	P05546	Heparin cofactor 2	SERPIND1	1.95978	0.970693	1.38585	0.0396	0.86772	1.99552
P18428	P18428	Lipopolysaccharide-binding protein	LBP	2.12329	1.0863	1.31783	0.0399633	1.05035	2.0033
P06681	P06681	Complement C2	C2	2.18083	1.12488	1.36614	0.0403333	0.93647	2.00903
P00734	P00734	Prothrombin	F2	2.362	1.24001	1.65171	0.0208837	0.990371	2.33619
P08603	P08603;Q02985	Complement factor H	CFH	2.54026	1.34498	2.18004	0.00986207	1.11109	2.97664
P07358	P07358	Complement component C8 beta chain	C8B	2.84087	1.50633	1.32898	0.0365714	1.19785	2.06448
Q9UGM5	Q9UGM5	Fetuin-B	FETUB	3.02951	1.59908	1.97866	0.00851852	2.02266	3.10353
P35908	P12035;P19013;P35908;Q01546;Q5XKE5;Q7Z794	Keratin, type II cytoskeletal 2 epidermal	KRT2	3.09876	1.63169	2.35548	0.00551351	1.49679	3.41984
P02743	P02743	Serum amyloid P-component	APCS	3.37069	1.75304	2.57808	0.00755556	1.50407	3.71046
P00740	P00740	Coagulation factor IX	F9	13.4039	3.74458	1.57602	0.0148421	2.29191	2.59198
P08253	P08253	72 kDa type IV collagenase	MMP2	ND PDR	ND PDR	1.39734	0.020241	-3.42673	-2.42632
Q8NHP8	Q8NHP8	Putative phospholipase B-like 2	PLBD2	ND PDR	ND PDR	3.50162	0	-3.36408	-6.05913
Q8TEU8	Q8TEU8	WAP, Kazal, immunoglobulin, Kunitz and NTR domain-containing protein 2	WFIKKN2	ND PDR	ND PDR	1.43127	0.0232967	-1.58491	-2.28478
Q99969	Q99969	Retinoic acid receptor responder protein 2	RARRES2	ND PDR	ND PDR	1.93972	0.0086087	-3.35399	-3.24378

## Sheet: Compar_otherstudies_PDR
Table S3.3 - Proteins found differentially expressed in vitreous of patients with Diabetic retinopathy (DR) and proliferative diabetic retinopathy (PDR) in this study compared to other studies. The abbreviations MH and ERM correspond to the control groups of patients with macular holes and epiretinal membranes, respectively, whereas ND corresponds to non-diabetic patients. Symbols ↑ and ↓ corresp…
									Shitama, et al., (2008)			Gao, et al., (2008) (p-value<0.05)			Kim, et al., (2010)
Uniprot Acess	Gene	Description	Number of studies	This study (PDR vs ERM)	Kim, et al., (2006) PDR/MH	Minamoto, et al., (2007) DR/MH	García-Ramírez, et al., (2007) log2 (PDR/MH) (p-value<0.05)	Simó, et al., (2008) PDR/MH	PDR/MH	NPDR/MH	PDR/NPDR	log2 (PDR/ND)	log2 (Diabetic/ND)	log2 (PDR/Diabetic)	PDR/MH	NPDR/MH	Wang, et al., (2012) average log2(PDR/Healthy control) (p-value<0.05)	Wang, et al., (2013) log2 (PDR/Healthy control) (p-value<0.05)	Loukovaara, et al., (2015) log2 (PDR/DR) (p-value<0.005) (q-value<0.01)	Balaiya, et al., (2017) PDR/Control (MH/ERM)	Schori, et al., (2018) log2 (PDR/ERM) (p-value<0.05)	Zou, et al., (2018) log2 (PDR/MH) (p-value<0.05)
Q99969	RARRES2	Retinoic acid receptor responder protein 2	1	ND PDR
Q8TEU8	WFIKKN2	WAP, Kazal, immunoglobulin, Kunitz and NTR domain-containing protein 2	1	ND PDR
P08253	MMP2	72 kDa type IV collagenase	2	ND PDR																	1.64333
Q8NHP8	PLBD2	Putative phospholipase B-like 2	2	ND PDR																	-2.41374
P00740	F9	Coagulation factor IX	1	3.74458
P02743	APCS	Serum amyloid P-component	2	1.75304															1.43061
P35908	KRT2	Keratin, type II cytoskeletal 2 epidermal	2	1.63169													0.0975
Q9UGM5	FETUB	Fetuin-B	2	1.59908																	2.2059
P07358	C8B	Complement component C8 beta chain	3	1.50633															1.26745			ND MH
P08603	CFH	Complement factor H	2	1.34498															0.872203
P00734	F2	Prothrombin	6	1.24001		↑						2.08978						-1.5	2.87262	ND control
P06681	C2	Complement C2	4	1.12488															2.11272		2.24581	ND MH
P18428	LBP	Lipopolysaccharide-binding protein	1	1.0863
P05546	SERPIND1	Heparin cofactor 2	3	0.970693															1.17466		2.13537
P08697	SERPINF2	Alpha-2-antiplasmin	3	0.958073															0.76382		1.97054
Q14520	HABP2	Hyaluronan-binding protein 2	3	0.943895															1.73513		2.25588
P06727	APOA4	Apolipoprotein A-IV	9	0.883433	↓	↑			↑	↑			1.89443					-2.91	0.775522		3.78225
P01031	C5	Complement C5	3	0.806992															0.710693		2.05028
P08185	SERPINA6	Corticosteroid-binding globulin	3	0.777518															0.874266		2.04242
P05543	SERPINA7	Thyroxine-binding globulin	4	0.632496											↑	↑					2.41515
P00751	CFB	Complement factor B	6	0.567593			1.9	↑					1.82312						0.881538		2.23066
P10909	CLU	Clusterin	4	-0.513715													-2.872	-2.87				-0.90496
P36955	SERPINF1	Pigment epithelium-derived factor	8	-0.633293	↑		-2.67	↓				1.65843					-3.08	-6.47		ND PDR
P10745	RBP3	Retinol-binding protein 3	6	-0.692713			-2.77							-2.85835				-3.14		ND PDR		-1.24173
P07339	CTSD	Cathepsin D	6	-0.870498		↑											-3.045		0.534867	ND PDR		-0.953114
P05452	CLEC3B	Tetranectin	1	-0.925512
Q12805	EFEMP1	EGF-containing fibulin-like extracellular matrix protein 1	3	-0.952916																ND control		-0.674829
P41222	PTGDS	Prostaglandin-H2 D-isomerase	4	-1.00117	↑												-2.53	-12.33
P00746	CFD	Complement factor D	4	-1.06641		↑													0.746454		4.73333
Q9UBP4	DKK3	Dickkopf-related protein 3	3	-1.09599														-1.91				0.507248
Q13822	ENPP2	Ectonucleotide pyrophosphatasevsphosphodiesterase family member 2	3	-1.14142										-2.14098								-1.79299
P51888	PRELP	Prolargin	2	-1.14964																		ND PDR
O43505	B3GNT6	Beta-1,4-glucuronyltransferase 1	2	-1.15932																		-1.60066
P09871	C1S	Complement C1s subcomponent	1	-1.17875
Q16270	IGFBP7	Insulin-like growth factor-binding protein 7	2	-1.18717																		-1.10569
P23142	FBLN1	Fibulin-1	2	-1.24576																		-1.77286
Q14515	SPARCL1	SPARC-like protein 1	2	-1.24912																		-2.96769
Q9BY67	CADM1	Cell adhesion molecule 1	1	-1.25272
Q9H3G5	CPVL	Probable serine carboxypeptidase CPVL	1	-1.25286
O75326	SEMA7A	Semaphorin-7A	2	-1.31055																	-2.56277
Q9UBM4	OPTC	Opticin	4	-1.49727														-2.48		ND PDR		-1.10351
P51693	APLP1	Amyloid-like protein 1	3	-1.50305																	-2.70279	-3.3775
O94985	CLSTN1	Calsyntenin-1	5	-1.53289										-1.18442				-1.8			-1.88627	-1.50009
Q86UD1	OAF	Out at first protein homolog	1	-1.57041
P01033	TIMP1	Metalloproteinase inhibitor 1	2	-1.62803																	2.38892
P02458	COL2A1	Collagen alpha-1(II) chain	3	-1.65446																ND PDR		ND PDR
Q16769	QPCT	Glutaminyl-peptide cyclotransferase	2	-1.70677																		ND PDR
Q9Y646	CPQ	Carboxypeptidase Q	2	-1.71236																		ND PDR
Q9NPR2	SEMA4B	Semaphorin-4B	1	-1.73906
Q92743	HTRA1	Serine protease HTRA1	2	-1.76258																		ND PDR
P13591	NCAM1	Neural cell adhesion molecule 1	2	-1.76859																		ND MH
P43251	BTD	Biotinidase	2	-1.7742																		-0.930637
P98164	LRP2	Low-density lipoprotein receptor-related protein 2	2	-1.78639																		ND PDR
P60174	TPI1	Triosephosphate isomerase	1	-1.8014
Q13332	PTPRS	Receptor-type tyrosine-protein phosphatase S	1	-1.83147
Q92765	FRZB	Secreted frizzled-related protein 3	2	-1.857																		-0.69865
Q92820	GGH	Gamma-glutamyl hydrolase	3	-1.86035											↑	↓
Q9UBR2	CTSZ	Cathepsin Z	2	-1.87903																		ND PDR
O14773	TPP1	Tripeptidyl-peptidase 1	2	-1.97502																		ND PDR
P19021	PAM	Peptidyl-glycine alpha-amidating monooxygenase	1	-2.0146
P14618	PKM	Pyruvate kinase PKM	2	-2.06323														-7.71
Q12860	CNTN1	Contactin-1	1	-2.08552
Q9UHL4	DPP7	Dipeptidyl peptidase 2	3	-2.08668																	-2.06781	ND PDR
Q06481	APLP2	Amyloid-like protein 2	6	-2.0992								ND PDR		ND PDR						ND PDR	-3.35134	-2.58061
P07711	CTSL	Cathepsin L1	1	-2.11541
Q9Y5W5	WIF1	Wnt inhibitory factor 1	3	-2.1191														-1.54				-1.57503
P08294	SOD3	Extracellular superoxide dismutase [Cu-Zn]	2	-2.17268										ND PDR
O00391	QSOX1	Sulfhydryl oxidase 1	2	-2.17338																		ND PDR
Q9NQ79	CRTAC1	Cartilage acidic protein 1	2	-2.18149																		ND PDR
Q99435	NELL2	Protein kinase C-binding protein NELL2	1	-2.18682
Q08629	SPOCK1	Testican-1	2	-2.20728																	-2.07077
O14594	NCAN	Neurocan core protein	3	-2.24335															0.526283		-11.2933
P05067	APP	Amyloid-beta precursor protein	6	-2.25336										ND PDR					-1.01506	ND control	-1.7114	-3.21853
Q9HCB6	SPON1	Spondin-1	2	-2.27347								-2.29471
P10645	CHGA	Chromogranin-A	2	-2.28915																		ND MH
Q92823	NRCAM	Neuronal cell adhesion molecule	3	-2.40441																	-2.08977	ND PDR
A8MV23	SERPINE3	Serpin E3	2	-2.41592																	-4.2843
Q8IV08	PLD3	Phospholipase D3	1	-2.45958
P23471	PTPRZ1	Receptor-type tyrosine-protein phosphatase zeta	1	-2.47209
P22304	IDS	Iduronate 2-sulfatase	3	-2.48647																	-1.74039	ND PDR
O15537	RS1	Retinoschisin	3	-2.48668																	-3.4065	ND PDR
P40189	IL6ST	Interleukin-6 receptor subunit beta	1	-2.4932
Q99574	SERPINI1	Neuroserpin	4	-2.49366										ND PDR							-2.07673	ND PDR
P07602	PSAP	Prosaposin	2	-2.50246																		-1.77303
P16870	CPE	Carboxypeptidase E	2	-2.58907																		-2.80543
P61916	NPC2	NPC intracellular cholesterol transporter 2	2	-2.60925																		ND MH
P48058	GRIA4	Glutamate receptor 4	2	-2.7333																		ND PDR
Q92520	FAM3C	Protein FAM3C	3	-2.74795															-1.52464		-1.97938
Q13510	ASAH1	Acid ceramidase	3	-2.77065																	-1.78845	ND PDR
Q9BXJ4	C1QTNF3	Complement C1q tumor necrosis factor-related protein 3	2	-2.77266																		ND PDR
Q99519	NEU1	Sialidase-1	1	-2.78843
P15586	GNS	N-acetylglucosamine-6-sulfatase	3	-2.80784																	-1.81007	ND PDR
P61769	B2M	Beta-2-microglobulin	3	-2.8713								1.85594									2.80569
Q7Z7G0	ABI3BP	Target of Nesh-SH3	2	-2.918																	-2.57555
Q96GW7	BCAN	Brevican core protein	2	-2.95861																	-3.13206
Q92859	NEO1	Neogenin	1	-3.01807
Q99972	MYOC	Myocilin	1	-3.19765
P39060	COL18A1	Collagen alpha-1(XVIII) chain	1	-3.2682
Q9Y4C0	NRXN3	Neurexin-3	3	-3.27169																	-1.89117	ND PDR
P06865	HEXA	Beta-hexosaminidase subunit alpha	1	-3.30878
Q8N475	FSTL5	Follistatin-related protein 5	1	-3.34411
P20933	AGA	N(4)-(beta-N-acetylglucosaminyl)-L-asparaginase	2	-3.5098																		ND PDR
P30086	PEBP1	Phosphatidylethanolamine-binding protein 1	2	-3.70738													-39.3
O75787	ATP6AP2	Renin receptor	1	-3.73084
P07686	HEXB	Beta-hexosaminidase subunit beta	1	-3.797
Q92752	TNR	Tenascin-R	3	-3.88206																	-1.93312	ND PDR
O60888	CUTA	Protein CutA	3	-3.94482																	-2.34778	ND PDR
P01034	CST3	Cystatin-C	4	-4.07732														-1.85	-0.774414			-0.817463
Q9HAT2	SIAE	Sialate O-acetylesterase	2	-4.08226																		ND PDR
Q08380	LGALS3BP	Galectin-3-binding protein	2	-4.10869																		ND PDR
P16035	TIMP2	Metalloproteinase inhibitor 2	2	-4.11804															0.723711
O75629	CREG1	Protein CREG1	1	-4.15492
Q96S96	PEBP4	Phosphatidylethanolamine-binding protein 4	2	-4.16832																		ND PDR
Q9P121	NTM	Neurotrimin	3	-4.29742																	-2.05363	ND PDR
P10451	SPP1	Osteopontin	4	-4.52534																ND PDR	-1.845	-2.03498
P17050	NAGA	Alpha-N-acetylgalactosaminidase	2	-4.64916																	-2.7239
Q15904	ATP6AP1	V-type proton ATPase subunit S1	3	-4.99964										ND PDR								ND PDR
P19022	CDH2	Cadherin-2	2	-5.339																		ND PDR

## Sheet: PDRvsAMD
Table S3.4 - Proteins found differentially expressed in PDR compared to dry AMD, Proteins highlighted in red and green represent, respectively, underexpressed and overexpressed proteins in PDR compared to dry AMD.
C: Main Protein	C: Protein group	T: Protein names	T: Gene names	Fold change	log2 Fold change	N: -Log Student's T-test p-value	N: Student's T-test q-value	N: Student's T-test Difference	N: Student's T-test Test statistic
P19022	P19022	Cadherin-2	CDH2	0.0245701	-5.34695	1.95962	0.011125	-3.8241	-3.57089
Q08380	Q08380	Galectin-3-binding protein	LGALS3BP	0.0328057	-4.92991	2.69868	0.00457143	-4.97166	-5.26815
O75787	O75787	Renin receptor	ATP6AP2	0.0341977	-4.86996	1.86582	0.0136	-3.38504	-3.35695
Q6MZW2	Q6MZW2	Follistatin-related protein 4	FSTL4	0.0361067	-4.79159	1.46517	0.0285294	-3.17082	-2.64699
P01034	P01034	Cystatin-C	CST3	0.0405322	-4.62479	3.62979	0	-4.28988	-7.68361
P61769	P61769	Beta-2-microglobulin	B2M	0.0430764	-4.53696	2.70816	0.00355556	-4.18218	-5.18703
P16035	P16035	Metalloproteinase inhibitor 2	TIMP2	0.0481127	-4.37744	1.59061	0.0233898	-3.82046	-2.90148
P10451	P10451	Osteopontin	SPP1	0.0489875	-4.35144	1.77195	0.0150698	-3.70856	-3.21545
Q92752	Q92752	Tenascin-R	TNR	0.0498528	-4.32618	3.01699	0.008	-3.32597	-5.7334
Q96S96	Q96S96	Phosphatidylethanolamine-binding protein 4	PEBP4	0.0521376	-4.26153	1.59967	0.0237931	-3.65146	-2.90703
Q9P121	Q14982;Q9P121	Neurotrimin	NTM	0.0521524	-4.26112	1.46645	0.0281791	-3.33167	-2.65983
P07686	P07686	Beta-hexosaminidase subunit beta	HEXB	0.0567011	-4.14048	1.56473	0.022623	-4.00138	-2.86612
P48058	P48058	Glutamate receptor 4	GRIA4	0.0571893	-4.12811	1.80733	0.0154286	-3.05322	-3.21833
P30086	P30086	Phosphatidylethanolamine-binding protein 1	PEBP1	0.0640738	-3.96412	1.60445	0.0256129	-2.62255	-2.82677
Q15904	Q15904	V-type proton ATPase subunit S1	ATP6AP1	0.0673179	-3.89287	1.89939	0.0139487	-3.05724	-3.38122
P06865	P06865	Beta-hexosaminidase subunit alpha	HEXA	0.0679476	-3.87943	1.31652	0.0296923	-4.71356	-2.4641
P13611	P13611	Versican core protein	VCAN	0.0767262	-3.70414	1.39512	0.026	-4.01973	-2.57483
Q9Y4C0	Q9HDB5;Q9ULB1;Q9Y4C0	Neurexin-3	NRXN3	0.0904948	-3.46602	1.31886	0.0314937	-3.48601	-2.42343
P10645	P10645	Chromogranin-A	CHGA	0.0934906	-3.41903	2.51028	0.00925	-3.26519	-4.58972
O60888	O60888	Protein CutA	CUTA	0.095414	-3.38965	1.65036	0.020549	-3.81799	-3.00617
Q9HAT2	Q9HAT2	Sialate O-acetylesterase	SIAE	0.0964377	-3.37426	1.32618	0.0356667	-2.39101	-2.35999
Q92859	Q92859	Neogenin	NEO1	0.10834	-3.20637	1.54052	0.0275	-2.80739	-2.74161
Q8N475	Q8N475	Follistatin-related protein 5	FSTL5	0.109764	-3.18752	1.87043	0.0147027	-3.76489	-3.39938
P20933	P20933	N(4)-(beta-N-acetylglucosaminyl)-L-asparaginase	AGA	0.110434	-3.17874	1.6745	0.0223396	-3.10771	-2.99423
P40189	P40189	Interleukin-6 receptor subunit beta	IL6ST	0.111264	-3.16794	1.5002	0.028	-3.05652	-2.69661
Q96GW7	Q96GW7	Brevican core protein	BCAN	0.112175	-3.15618	2.35702	0.00778947	-3.82377	-4.3596
Q13510	Q13510	Acid ceramidase	ASAH1	0.112798	-3.14818	2.38012	0.00822222	-3.57361	-4.37264
Q99519	Q99519	Sialidase-1	NEU1	0.114698	-3.12408	1.22746	0.043913	-2.11356	-2.18108
P15586	P15586	N-acetylglucosamine-6-sulfatase	GNS	0.125688	-2.99208	2.85083	0.00533333	-3.16671	-5.30344
O75503	O75503	Ceroid-lipofuscinosis neuronal protein 5	CLN5	0.13939	-2.8428	2.27064	0.00592	-2.79383	-4.01931
A8MV23	A8MV23	Serpin E3	SERPINE3	0.14179	-2.81817	1.31512	0.0344096	-2.70642	-2.36992
Q8IV08	Q8IV08	Phospholipase D3	PLD3	0.14555	-2.78041	1.32985	0.032439	-2.61475	-2.38588
P05067	P05067	Amyloid-beta precursor protein	APP	0.147198	-2.76417	2.74454	0.0048	-2.51636	-4.86658
Q9Y5W5	Q9Y5W5	Wnt inhibitory factor 1	WIF1	0.148963	-2.74697	1.74449	0.0182041	-2.78803	-3.07934
Q9NQ79	Q9NQ79	Cartilage acidic protein 1	CRTAC1	0.150749	-2.72978	2.87194	0.004	-2.78778	-5.23082
O15537	O15537	Retinoschisin	RS1	0.164155	-2.60687	2.81161	0.0032	-2.8367	-5.11773
Q9UBR2	Q9UBR2	Cathepsin Z	CTSZ	0.164592	-2.60303	3.50076	0.016	-2.48831	-6.49712
P61916	P61916	NPC intracellular cholesterol transporter 2	NPC2	0.167078	-2.58141	2.6958	0.00654545	-2.93507	-4.90127
Q99574	Q99574	Neuroserpin	SERPINI1	0.168011	-2.57337	2.09412	0.0114839	-2.90983	-3.71234
Q92520	Q92520	Protein FAM3C	FAM3C	0.173207	-2.52943	2.39236	0.00616667	-2.18272	-4.07816
Q12860	Q12860	Contactin-1	CNTN1	0.174857	-2.51575	2.00781	0.012	-2.61805	-3.5077
P22304	P22304	Iduronate 2-sulfatase	IDS	0.177437	-2.49462	1.7427	0.01864	-2.62457	-3.05531
Q06481	Q06481	Amyloid-like protein 2	APLP2	0.180824	-2.46734	2.41117	0.0074	-2.80556	-4.29119
O14594	O14594	Neurocan core protein	NCAN	0.184362	-2.43938	2.15362	0.009	-2.77818	-3.79855
P51888	P51888	Prolargin	PRELP	0.189878	-2.39686	1.80494	0.0186957	-2.43192	-3.12997
P16870	P16870	Carboxypeptidase E	CPE	0.190789	-2.38995	2.2066	0.00969231	-2.6245	-3.86461
O94985	O94985	Calsyntenin-1	CLSTN1	0.193305	-2.37105	2.41206	0.00672727	-2.34199	-4.16672
P23515	P23515	Oligodendrocyte-myelin glycoprotein	OMG	0.197389	-2.34089	1.65719	0.0230175	-2.78436	-2.93219
Q08629	Q08629;Q9BQ16	Testican-1	SPOCK1	0.20025	-2.32013	2.43755	0.00704762	-2.56193	-4.27974
Q9HCB6	Q9HCB6	Spondin-1	SPON1	0.202604	-2.30327	3.31263	0.0106667	-2.45149	-6.04373
P14618	P14618;P30613	Pyruvate kinase PKM	PKM	0.206983	-2.27242	2.18973	0.0084	-2.29653	-3.75551
O00391	O00391	Sulfhydryl oxidase 1	QSOX1	0.214409	-2.22156	1.72285	0.0215273	-2.34736	-2.98167
P19021	P19021	Peptidyl-glycine alpha-amidating monooxygenase	PAM	0.235454	-2.08648	1.22975	0.0434409	-2.02991	-2.17526
Q9BXJ4	Q9BXJ4	Complement C1q tumor necrosis factor-related protein 3	C1QTNF3	0.240136	-2.05808	2.19726	0.00868966	-2.33224	-3.77816
Q92823	Q92823	Neuronal cell adhesion molecule	NRCAM	0.241503	-2.04989	1.31179	0.0371034	-2.12353	-2.30925
Q9UHL4	Q9UHL4	Dipeptidyl peptidase 2	DPP7	0.246829	-2.01841	1.19391	0.048	-1.98266	-2.1166
O75326	O75326	Semaphorin-7A	SEMA7A	0.247788	-2.01282	2.84626	0.00553846	-2.13632	-4.89828
P0CAP1	P0CAP1	Myocardial zonula adherens protein	MYZAP	0.251541	-1.99113	1.33881	0.0393258	-1.52911	-2.25318
P98164	P98164	Low-density lipoprotein receptor-related protein 2	LRP2	0.257126	-1.95945	1.41765	0.0311	-1.77173	-2.41405
Q16769	Q16769	Glutaminyl-peptide cyclotransferase	QPCT	0.274521	-1.86501	1.9996	0.0143158	-2.10375	-3.38296
Q9BSG5	Q9BSG5	Retbindin	RTBDN	0.276403	-1.85515	1.76468	0.0189787	-2.68607	-3.10045
O14773	O14773	Tripeptidyl-peptidase 1	TPP1	0.278092	-1.84637	2.01751	0.0151111	-2.22704	-3.44332
P13591	P13591	Neural cell adhesion molecule 1	NCAM1	0.285	-1.81097	1.19745	0.0449787	-2.25699	-2.14982
Q7Z7G0	Q7Z7G0	Target of Nesh-SH3	ABI3BP	0.302887	-1.72315	1.54282	0.0286377	-1.90536	-2.6239
Q86UD1	Q86UD1	Out at first protein homolog	OAF	0.361107	-1.4695	1.67035	0.0262857	-1.802	-2.79263
O43505	O43505	Beta-1,4-glucuronyltransferase 1	B4GAT1	0.375283	-1.41395	2.80838	0.00870588	-1.50493	-4.40802
P51693	P51693	Amyloid-like protein 1	APLP1	0.381677	-1.38958	1.59607	0.0263467	-1.4168	-2.57778
P07339	P07339	Cathepsin D	CTSD	0.388501	-1.36401	2.65187	0.00643478	-1.44331	-4.11259
P08294	P08294	Extracellular superoxide dismutase [Cu-Zn]	SOD3	0.392939	-1.34762	1.59576	0.0270685	-1.46505	-2.59289
Q9UBM4	Q9UBM4	Opticin	OPTC	0.398806	-1.32624	1.79987	0.023	-1.5165	-2.8971
Q9H3G5	Q9H3G5	Probable serine carboxypeptidase CPVL	CPVL	0.421896	-1.24504	1.63298	0.0275758	-1.60277	-2.68621
Q9UBP4	Q9UBP4	Dickkopf-related protein 3	DKK3	0.450532	-1.1503	2.10458	0.0132683	-1.43293	-3.29592
Q12805	Q12805	EGF-containing fibulin-like extracellular matrix protein 1	EFEMP1	0.471907	-1.08342	2.44474	0.0107879	-1.1337	-3.54499
Q13822	Q13822	Ectonucleotide pyrophosphatase/phosphodiesterase family member 2	ENPP2	0.504018	-0.988454	2.0678	0.0227692	-1.05302	-2.99841
Q14515	Q14515	SPARC-like protein 1	SPARCL1	0.564686	-0.82448	1.38619	0.0397727	-1.38406	-2.28285
P13473	P13473	Lysosome-associated membrane glycoprotein 2	LAMP2	0.603925	-0.727559	1.6765	0.0388889	-0.691757	-2.24227
P10909	P10909	Clusterin	CLU	0.633742	-0.658032	2.1594	0.0267027	-0.622787	-2.58332
P09871	P09871	Complement C1s subcomponent	C1S	0.668614	-0.580754	1.57214	0.0352471	-0.977584	-2.35497
P36955	P36955	Pigment epithelium-derived factor	SERPINF1	0.687187	-0.541225	1.85871	0.0328395	-0.675004	-2.39442
P05156	P05156	Complement factor I	CFI	0.738109	-0.438094	2.14402	0.0437363	-0.436558	-2.18554
P02774	P02774	Vitamin D-binding protein	GC	1.53577	0.618966	2.18241	0.0282286	0.630808	2.61666
P00748	P00748	Coagulation factor XII	F12	1.58814	0.667334	1.97515	0.0274444	0.760887	2.61075
P01031	P01031	Complement C5	C5	1.63182	0.706481	1.73592	0.0348372	0.741096	2.351
P05546	P05546	Heparin cofactor 2	SERPIND1	2.01575	1.01132	2.03863	0.0222143	1.06791	2.97447
P06681	P06681	Complement C2	C2	2.43899	1.28628	3.24301	0.00514286	1.31452	4.87597
P08603	P08603;Q02985	Complement factor H	CFH	2.73282	1.45039	1.94386	0.0219259	1.26767	2.98394
P15169	P15169	Carboxypeptidase N catalytic chain	CPN1	4.19772	2.06961	1.49898	0.027831	2.27162	2.61494
P13671	P13671	Complement component C6	C6	4.29575	2.10291	1.91237	0.0185833	1.6223	3.09911
P03952	P03952;P20718	Plasma kallikrein	KLKB1	4.44608	2.15254	1.94038	0.0166222	1.74748	3.18481
P02743	P02743	Serum amyloid P-component	APCS	6.11876	2.61324	2.09322	0.0136	1.9962	3.50606
P08253	P08253	72 kDa type IV collagenase	MMP2	ND PDR	ND PDR	1.74308	0.0147273	-4.33602	-3.20316
P33908	P33908	Mannosyl-oligosaccharide 1,2-alpha-mannosidase IA	MAN1A1	ND PDR	ND PDR	1.3902	0.0286234	-2.61905	-2.48172
Q8NHP8	Q8NHP8	Putative phospholipase B-like 2	PLBD2	ND PDR	ND PDR	2.79552	0.0064	-4.09167	-5.37901
Q8TEU8	Q8TEU8	WAP, Kazal, immunoglobulin, Kunitz and NTR domain-containing protein 2	WFIKKN2	ND PDR	ND PDR	2.72885	0.006	-2.70067	-4.89922
Q99969	Q99969	Retinoic acid receptor responder protein 2	RARRES2	ND PDR	ND PDR	2.11617	0.00933333	-3.54473	-3.84164

## Sheet: Compar_otherstudies_AMD
Table S3.5 - Proteins found differentially expressed in vitreous of patients with age-related macular degeneration (AMD) and neovascular age-related macular degeneration (nAMD). In the study performed by Nobl and co-workers, the studied groups correspond to nAMD with choroidal neovascularization without signs of bleeding (CNVwvsoB), nAMD with signs of bleeding (CNVwB) and nAMD with hemorrhagic ch…
							Nobl, et al., (2016) (p-value<0.05)			Schori, et al., (2018) (p-value<0.05)
Uniprot	Gene	Description	Number of studies	This study (PDR vs dry AMD)	Huber, et al., (2012) log2 (nAMD/Control (MH/ERM)) (p-value<0.05)	Koss, et al., (2014) log2 (AMD/Idiopathic vitreous floaters) (p-value<0.05)	log2 (CNVw/oB/Idiopathic vitreous floaters)	log2 (CNVwB/Idiopathic vitreous floaters)	log2 (hCNV/Idiopathic vitreous floaters)	log2 (dry AMD/ERM)	log2 (nAMD/ERM)
P08253	MMP2	72 kDa type IV collagenase	1	ND PDR
P33908	MAN1A1	Mannosyl-oligosaccharide 1,2-alpha-mannosidase IA	1	ND PDR
Q8NHP8	PLBD2	Putative phospholipase B-like 2	1	ND PDR
Q8TEU8	WFIKKN2	WAP, Kazal, immunoglobulin, Kunitz and NTR domain-containing protein 2	1	ND PDR
Q99969	RARRES2	Retinoic acid receptor responder protein 2	1	ND PDR
P02743	APCS	Serum amyloid P-component	1	2.61324
P03952	KLKB1	Plasma kallikrein	1	2.15254
P13671	C6	Complement component C6	1	2.10291
P15169	CPN1	Carboxypeptidase N catalytic chain	1	2.06961
P08603	CFH	Complement factor H	1	1.45039
P06681	C2	Complement C2	1	1.28628
P05546	SERPIND1	Heparin cofactor 2	1	1.01132
P01031	C5	Complement C5	1	0.706481
P00748	F12	Coagulation factor XII	1	0.667334
P02774	GC	Vitamin D-binding protein	1	0.618966
P05156	CFI	Complement factor I	1	-0.438094
P36955	SERPINF1	Pigment epithelium-derived factor	5	-0.541225	-3.059		0.883263	1.1805	0.906177
P09871	C1S	Complement C1s subcomponent	1	-0.580754
P10909	CLU	Clusterin	4	-0.658032			0.960583	1.23317	1.36696
P13473	LAMP2	Lysosome-associated membrane glycoprotein 2	2	-0.727559							1.5816
Q14515	SPARCL1	SPARC-like protein 1	1	-0.82448
Q13822	ENPP2	Ectonucleotide pyrophosphatase/phosphodiesterase family member 2	1	-0.988454
Q12805	EFEMP1	EGF-containing fibulin-like extracellular matrix protein 1	1	-1.08342
Q9UBP4	DKK3	Dickkopf-related protein 3	1	-1.1503
Q9H3G5	CPVL	Probable serine carboxypeptidase CPVL	3	-1.24504						2.13059	1.90796
Q9UBM4	OPTC	Opticin	4	-1.32624			-1.19502	-1.71099	-1.66357
P08294	SOD3	Extracellular superoxide dismutase [Cu-Zn]	1	-1.34762
P07339	CTSD	Cathepsin D	1	-1.36401
P51693	APLP1	Amyloid-like protein 1	1	-1.38958
O43505	B4GAT1	Beta-1,4-glucuronyltransferase 1	1	-1.41395
Q86UD1	OAF	Out at first protein homolog	1	-1.4695
Q7Z7G0	ABI3BP	Target of Nesh-SH3	1	-1.72315
P13591	NCAM1	Neural cell adhesion molecule 1	1	-1.81097
O14773	TPP1	Tripeptidyl-peptidase 1	1	-1.84637
Q9BSG5	RTBDN	Retbindin	1	-1.85515
Q16769	QPCT	Glutaminyl-peptide cyclotransferase	1	-1.86501
P98164	LRP2	Low-density lipoprotein receptor-related protein 2	1	-1.95945
P0CAP1	MYZAP	Myocardial zonula adherens protein	1	-1.99113
O75326	SEMA7A	Semaphorin-7A	1	-2.01282
Q9UHL4	DPP7	Dipeptidyl peptidase 2	1	-2.01841
Q92823	NRCAM	Neuronal cell adhesion molecule	1	-2.04989
Q9BXJ4	C1QTNF3	Complement C1q tumor necrosis factor-related protein 3	1	-2.05808
P19021	PAM	Peptidyl-glycine alpha-amidating monooxygenase	1	-2.08648
O00391	QSOX1	Sulfhydryl oxidase 1	1	-2.22156
P14618	PKM	Pyruvate kinase PKM	1	-2.27242
Q9HCB6	SPON1	Spondin-1	2	-2.30327							1.94956
Q08629	SPOCK1	Testican-1	1	-2.32013
P23515	OMG	Oligodendrocyte-myelin glycoprotein	1	-2.34089
O94985	CLSTN1	Calsyntenin-1	1	-2.37105
P16870	CPE	Carboxypeptidase E	1	-2.38995
P51888	PRELP	Prolargin	1	-2.39686
O14594	NCAN	Neurocan core protein	1	-2.43938
Q06481	APLP2	Amyloid-like protein 2	1	-2.46734
P22304	IDS	Iduronate 2-sulfatase	1	-2.49462
Q12860	CNTN1	Contactin-1	1	-2.51575
Q92520	FAM3C	Protein FAM3C	1	-2.52943
Q99574	SERPINI1	Neuroserpin	1	-2.57337
P61916	NPC2	NPC intracellular cholesterol transporter 2	2	-2.58141							1.86274
Q9UBR2	CTSZ	Cathepsin Z	2	-2.60303							1.35655
O15537	RS1	Retinoschisin	1	-2.60687
Q9NQ79	CRTAC1	Cartilage acidic protein 1	1	-2.72978
Q9Y5W5	WIF1	Wnt inhibitory factor 1	1	-2.74697
P05067	APP	Amyloid-beta precursor protein	1	-2.76417
Q8IV08	PLD3	Phospholipase D3	1	-2.78041
A8MV23	SERPINE3	Serpin E3	1	-2.81817
O75503	CLN5	Ceroid-lipofuscinosis neuronal protein 5	1	-2.8428
P15586	GNS	N-acetylglucosamine-6-sulfatase	1	-2.99208
Q99519	NEU1	Sialidase-1	2	-3.12408							1.93881
Q13510	ASAH1	Acid ceramidase	1	-3.14818
Q96GW7	BCAN	Brevican core protein	1	-3.15618
P40189	IL6ST	Interleukin-6 receptor subunit beta	1	-3.16794
P20933	AGA	N(4)-(beta-N-acetylglucosaminyl)-L-asparaginase	1	-3.17874
Q8N475	FSTL5	Follistatin-related protein 5	1	-3.18752
Q92859	NEO1	Neogenin	1	-3.20637
Q9HAT2	SIAE	Sialate O-acetylesterase	1	-3.37426
O60888	CUTA	Protein CutA	1	-3.38965
P10645	CHGA	Chromogranin-A	1	-3.41903
Q9Y4C0	NRXN3	Neurexin-3	1	-3.46602
P13611	VCAN	Versican core protein	1	-3.70414
P06865	HEXA	Beta-hexosaminidase subunit alpha	1	-3.87943
Q15904	ATP6AP1	V-type proton ATPase subunit S1	1	-3.89287
P30086	PEBP1	Phosphatidylethanolamine-binding protein 1	2	-3.96412							1.64117
P48058	GRIA4	Glutamate receptor 4	1	-4.12811
P07686	HEXB	Beta-hexosaminidase subunit beta	1	-4.14048
Q9P121	NTM	Neurotrimin	1	-4.26112
Q96S96	PEBP4	Phosphatidylethanolamine-binding protein 4	1	-4.26153
Q92752	TNR	Tenascin-R	1	-4.32618
P10451	SPP1	Osteopontin	1	-4.35144
P16035	TIMP2	Metalloproteinase inhibitor 2	1	-4.37744
P61769	B2M	Beta-2-microglobulin	2	-4.53696							1.92088
P01034	CST3	Cystatin-C	1	-4.62479
Q6MZW2	FSTL4	Follistatin-related protein 4	1	-4.79159
O75787	ATP6AP2	Renin receptor	1	-4.86996
Q08380	LGALS3BP	Galectin-3-binding protein	1	-4.92991
P19022	CDH2	Cadherin-2	1	-5.34695
