# Supplementary material for: Proteomics profiling of vitreous humor reveals complement and coagulation components, adhesion factors, and neurodegeneration markers as discriminatory biomarkers of vitreoretinal eye diseases
Source: Front Immunol. 2023 Feb 16;14:1107295. doi: 10.3389/fimmu.2023.1107295 (PMC9978817; doi:10.3389/fimmu.2023.1107295)
Supplement: Supplementary file 5 [file Table_4.xlsx]

## Sheet: ClueGO-PDRvsERM
Table S4.1 - Results of ClueGO bioinformatics analysis of differentially expressed proteins found in vitreous humor proteome of PDR patients compared with ERM control samples. Proteins are classified according to gene ontology (Go terms) for biological process, cellular component and molecular function, KEGG, and REACTOME. Cluster 1 and 2 correspond to proteins found overexpressed and underexpres…
GOID	GOTerm	Ontology Source	Term PValue	Term PValue Corrected with Bonferroni step down	Group PValue	Group PValue Corrected with Bonferroni step down	GOLevels	GOGroups	% Associated Genes	Nr. Genes	Cluster	Genes Cluster #1	Genes Cluster #2	%Genes Cluster #1	%Genes Cluster #2	%Genes Cluster #1.adjusted.to.input.list.size	%Genes Cluster #2.adjusted.to.input.list.size	Associated Genes Found
GO:0001540	amyloid-beta binding	GO_MolecularFunction-EBI-UniProt-GOA-ACAP-ARAP_08.05.2020_00h00	0.00115707	0.0300838	0.00115707	0.00694242	[4]	Group00	5	4	Specific for Cluster #2	[]	[CLSTN1, CLU, CST3, GRIA4]	0	100	0	100	[CLSTN1, CLU, CST3, GRIA4]
GO:0050810	regulation of steroid biosynthetic process	GO_BiologicalProcess-EBI-UniProt-GOA-ACAP-ARAP_08.05.2020_00h00	0.00244239	0.0390783	0.00244239	0.00976957	[5, 6, 7]	Group01	4.08163	4	Specific for Cluster #2	[]	[ASAH1, CHGA, DKK3, IGFBP7]	0	100	0	100	[ASAH1, CHGA, DKK3, IGFBP7]
GO:0006953	acute-phase response	GO_BiologicalProcess-EBI-UniProt-GOA-ACAP-ARAP_08.05.2020_00h00	2.8235e-05	0.00206115	2.8235e-05	0.000310585	[6]	Group02	8.06452	5	Specific for Cluster #1	[APCS, F2, LBP, SERPINF2]	[TIMP1]	80	20	86.6469	13.3531	[APCS, F2, LBP, SERPINF2, TIMP1]
GO:0016860	intramolecular oxidoreductase activity	GO_MolecularFunction-EBI-UniProt-GOA-ACAP-ARAP_08.05.2020_00h00	0.00494514	0.0494514	0.00494514	0.0148354	[3]	Group03	5	3	Specific for Cluster #2	[]	[PTGDS, QSOX1, TPI1]	0	100	0	100	[PTGDS, QSOX1, TPI1]
GO:0045453	bone resorption	GO_BiologicalProcess-EBI-UniProt-GOA-ACAP-ARAP_08.05.2020_00h00	0.0088416	0.0088416	0.0088416	0.0088416	[4, 6]	Group04	4.05405	3	Specific for Cluster #2	[]	[ATP6AP1, SPP1, TPP1]	0	100	0	100	[ATP6AP1, SPP1, TPP1]
GO:0045600	positive regulation of fat cell differentiation	GO_BiologicalProcess-EBI-UniProt-GOA-ACAP-ARAP_08.05.2020_00h00	0.0088416	0.0088416	0.0088416	0.0088416	[4, 5, 6]	Group05	4.05405	3	Specific for Cluster #2	[]	[FRZB, RARRES2, WIF1]	0	100	0	100	[FRZB, RARRES2, WIF1]
GO:0005518	collagen binding	GO_MolecularFunction-EBI-UniProt-GOA-ACAP-ARAP_08.05.2020_00h00	0.000864245	0.0250631	0.000864245	0.00604972	[3]	Group06	5.40541	4	Specific for Cluster #2	[]	[ABI3BP, CTSL, SPARCL1, SPOCK1]	0	100	0	100	[ABI3BP, CTSL, SPARCL1, SPOCK1]
R-HSA:140837	Intrinsic Pathway of Fibrin Clot Formation	REACTOME_Pathways_08.05.2020	0.000298473	0.0125359	0.00144088	0.00720438	[-1]	Group07	13.0435	3	Specific for Cluster #1	[F2, F9, SERPIND1]	[]	100	0	100	0	[F2, F9, SERPIND1]
R-HSA:140877	Formation of Fibrin Clot (Clotting Cascade)	REACTOME_Pathways_08.05.2020	0.00144088	0.034581	0.00144088	0.00720438	[-1]	Group07	7.69231	3	Specific for Cluster #1	[F2, F9, SERPIND1]	[]	100	0	100	0	[F2, F9, SERPIND1]
R-HSA:199992	trans-Golgi Network Vesicle Budding	REACTOME_Pathways_08.05.2020	0.00820188	0.0164038	0.00820188	0.0164038	[-1]	Group08	4.16667	3	Specific for Cluster #2	[]	[APP, CTSZ, GNS]	0	100	0	100	[APP, CTSZ, GNS]
R-HSA:432720	Lysosome Vesicle Biogenesis	REACTOME_Pathways_08.05.2020	0.00104922	0.0283289	0.00820188	0.0164038	[-1]	Group08	8.57143	3	Specific for Cluster #2	[]	[APP, CTSZ, GNS]	0	100	0	100	[APP, CTSZ, GNS]
GO:0019838	growth factor binding	GO_MolecularFunction-EBI-UniProt-GOA-ACAP-ARAP_08.05.2020_00h00	2.53072e-05	0.00187274	2.53072e-05	0.000303687	[3]	Group09	4.66667	7	Specific for Cluster #2	[]	[COL2A1, HTRA1, IGFBP7, IL6ST, LRP2, NELL2, WFIKKN2]	0	100	0	100	[COL2A1, HTRA1, IGFBP7, IL6ST, LRP2, NELL2, WFIKKN2]
GO:0005520	insulin-like growth factor binding	GO_MolecularFunction-EBI-UniProt-GOA-ACAP-ARAP_08.05.2020_00h00	0.000805127	0.0241538	2.53072e-05	0.000303687	[4]	Group09	9.375	3	Specific for Cluster #2	[]	[HTRA1, IGFBP7, LRP2]	0	100	0	100	[HTRA1, IGFBP7, LRP2]
GO:0031012	extracellular matrix	GO_CellularComponent-EBI-UniProt-GOA-ACAP-ARAP_08.05.2020_00h00	4.94316e-35	8.4528e-33	4.94316e-35	1.58181e-33	[2, 3]	Group10	7.20412	42	Specific for Cluster #2	[APCS, APOA4, F2, F9, SERPINF2]	[ABI3BP, APLP1, BCAN, CDH2, CLEC3B, CLU, CNTN1, COL18A1, COL2A1, CST3, CTSD, CTSL, CTSZ, EFEMP1, FBLN1, HTRA1, IGFBP7, LGALS3BP, MMP2, MYOC, NCAM1, NCAN, OPTC, PKM, PRELP, PSAP, PTPRZ1, RARRES2, RBP3, SEMA7A, SERPINF1, SOD3, SPARCL1, SPON1, TIMP1, TIMP2, TNR]	11.9048	88.0952	17.9803	82.0197	[ABI3BP, APCS, APLP1, APOA4, BCAN, CDH2, CLEC3B, CLU, CNTN1, COL18A1, COL2A1, CST3, CTSD, CTSL, CTSZ, EFEMP1, F2, F9, FBLN1, HTRA1, IGFBP7, LGALS3BP, MMP2, MYOC, NCAM1, NCAN, OPTC, PKM, PRELP, PSAP, PTPRZ1, RARRES2, RBP3, SEMA7A, SERPINF1, SERPINF2, SOD3, SPARCL1, SPON1, TIMP1, TIMP2, TNR]
GO:0062023	collagen-containing extracellular matrix	GO_CellularComponent-EBI-UniProt-GOA-ACAP-ARAP_08.05.2020_00h00	1.66586e-35	2.86528e-33	4.94316e-35	1.58181e-33	[3, 4]	Group10	8.66667	39	Specific for Cluster #2	[APCS, APOA4, F2, F9, SERPINF2]	[ABI3BP, APLP1, CDH2, CLEC3B, CLU, CNTN1, COL18A1, COL2A1, CST3, CTSD, CTSL, CTSZ, EFEMP1, FBLN1, HTRA1, IGFBP7, LGALS3BP, MMP2, MYOC, NCAM1, PKM, PRELP, PSAP, PTPRZ1, RARRES2, RBP3, SEMA7A, SERPINF1, SOD3, SPARCL1, SPON1, TIMP1, TIMP2, TNR]	12.8205	87.1795	19.2612	80.7388	[ABI3BP, APCS, APLP1, APOA4, CDH2, CLEC3B, CLU, CNTN1, COL18A1, COL2A1, CST3, CTSD, CTSL, CTSZ, EFEMP1, F2, F9, FBLN1, HTRA1, IGFBP7, LGALS3BP, MMP2, MYOC, NCAM1, PKM, PRELP, PSAP, PTPRZ1, RARRES2, RBP3, SEMA7A, SERPINF1, SERPINF2, SOD3, SPARCL1, SPON1, TIMP1, TIMP2, TNR]
GO:0046688	response to copper ion	GO_BiologicalProcess-EBI-UniProt-GOA-ACAP-ARAP_08.05.2020_00h00	0.0023247	0.0395199	0.000196933	0.00177239	[5]	Group11	6.52174	3	Specific for Cluster #2	[]	[APP, PAM, SOD3]	0	100	0	100	[APP, PAM, SOD3]
GO:0005507	copper ion binding	GO_MolecularFunction-EBI-UniProt-GOA-ACAP-ARAP_08.05.2020_00h00	0.000415016	0.0161856	0.000196933	0.00177239	[6]	Group11	6.55738	4	Specific for Cluster #2	[APOA4]	[CUTA, PAM, SOD3]	25	75	35.0962	64.9038	[APOA4, CUTA, PAM, SOD3]
GO:0005539	glycosaminoglycan binding	GO_MolecularFunction-EBI-UniProt-GOA-ACAP-ARAP_08.05.2020_00h00	1.05315e-12	1.59026e-10	8.74966e-13	1.57494e-11	[3]	Group12	6.4	16	Specific for Cluster #2	[CFH, F2, HABP2, SERPIND1]	[ABI3BP, APLP1, APLP2, APP, BCAN, CLEC3B, GNS, NCAN, NELL2, PRELP, PTPRS, SOD3]	25	75	35.0962	64.9038	[ABI3BP, APLP1, APLP2, APP, BCAN, CFH, CLEC3B, F2, GNS, HABP2, NCAN, NELL2, PRELP, PTPRS, SERPIND1, SOD3]
GO:0008201	heparin binding	GO_MolecularFunction-EBI-UniProt-GOA-ACAP-ARAP_08.05.2020_00h00	6.30749e-10	8.76741e-08	8.74966e-13	1.57494e-11	[3, 4]	Group12	6.55738	12	Specific for Cluster #2	[CFH, F2, SERPIND1]	[ABI3BP, APLP1, APLP2, APP, CLEC3B, NELL2, PRELP, PTPRS, SOD3]	25	75	35.0962	64.9038	[ABI3BP, APLP1, APLP2, APP, CFH, CLEC3B, F2, NELL2, PRELP, PTPRS, SERPIND1, SOD3]
GO:0005796	Golgi lumen	GO_CellularComponent-EBI-UniProt-GOA-ACAP-ARAP_08.05.2020_00h00	1.59949e-07	1.91938e-05	8.74966e-13	1.57494e-11	[4, 5, 6]	Group12	7.61905	8	Specific for Cluster #2	[F2, F9]	[APP, BCAN, CHGA, NCAN, PRELP, SOD3]	25	75	35.0962	64.9038	[APP, BCAN, CHGA, F2, F9, NCAN, PRELP, SOD3]
GO:2000177	regulation of neural precursor cell proliferation	GO_BiologicalProcess-EBI-UniProt-GOA-ACAP-ARAP_08.05.2020_00h00	0.000239806	0.0105515	0.000239806	0.00191845	[4, 5]	Group13	5.15464	5	Specific for Cluster #2	[]	[APLP2, CDH2, CTSZ, LRP2, PTPRZ1]	0	100	0	100	[APLP2, CDH2, CTSZ, LRP2, PTPRZ1]
GO:0070444	oligodendrocyte progenitor proliferation	GO_BiologicalProcess-EBI-UniProt-GOA-ACAP-ARAP_08.05.2020_00h00	2.13541e-05	0.00162291	0.000239806	0.00191845	[4, 6, 7, 8]	Group13	30	3	Specific for Cluster #2	[]	[CDH2, LRP2, PTPRZ1]	0	100	0	100	[CDH2, LRP2, PTPRZ1]
GO:0070445	regulation of oligodendrocyte progenitor proliferation	GO_BiologicalProcess-EBI-UniProt-GOA-ACAP-ARAP_08.05.2020_00h00	2.13541e-05	0.00162291	0.000239806	0.00191845	[5, 6, 7, 8, 9, 10]	Group13	30	3	Specific for Cluster #2	[]	[CDH2, LRP2, PTPRZ1]	0	100	0	100	[CDH2, LRP2, PTPRZ1]
R-HSA:1474228	Degradation of the extracellular matrix	REACTOME_Pathways_08.05.2020	4.93223e-10	6.95444e-08	4.28796e-14	8.57593e-13	[-1]	Group14	7.85714	11	Specific for Cluster #2	[]	[BCAN, COL18A1, COL2A1, CTSD, CTSL, HTRA1, MMP2, OPTC, SPP1, TIMP1, TIMP2]	0	100	0	100	[BCAN, COL18A1, COL2A1, CTSD, CTSL, HTRA1, MMP2, OPTC, SPP1, TIMP1, TIMP2]
R-HSA:1474244	Extracellular matrix organization	REACTOME_Pathways_08.05.2020	1.15795e-13	1.78325e-11	4.28796e-14	8.57593e-13	[-1]	Group14	5.98007	18	Specific for Cluster #2	[]	[APP, BCAN, COL18A1, COL2A1, CTSD, CTSL, EFEMP1, FBLN1, HTRA1, MMP2, NCAM1, NCAN, OPTC, PTPRS, SPP1, TIMP1, TIMP2, TNR]	0	100	0	100	[APP, BCAN, COL18A1, COL2A1, CTSD, CTSL, EFEMP1, FBLN1, HTRA1, MMP2, NCAM1, NCAN, OPTC, PTPRS, SPP1, TIMP1, TIMP2, TNR]
R-HSA:3000178	ECM proteoglycans	REACTOME_Pathways_08.05.2020	2.66512e-07	3.14484e-05	4.28796e-14	8.57593e-13	[-1]	Group14	9.21053	7	Specific for Cluster #2	[]	[APP, BCAN, COL2A1, NCAM1, NCAN, PTPRS, TNR]	0	100	0	100	[APP, BCAN, COL2A1, NCAM1, NCAN, PTPRS, TNR]
GO:0043062	extracellular structure organization	GO_BiologicalProcess-EBI-UniProt-GOA-ACAP-ARAP_08.05.2020_00h00	1.38962e-11	2.02885e-09	4.28796e-14	8.57593e-13	[4]	Group14	4.5	18	Specific for Cluster #2	[SERPINF2]	[ABI3BP, APP, BCAN, COL18A1, COL2A1, CST3, CTSL, FBLN1, HTRA1, MMP2, NCAN, OPTC, QSOX1, SPP1, TIMP1, TIMP2, TNR]	5.55556	94.4444	8.71122	91.2888	[ABI3BP, APP, BCAN, COL18A1, COL2A1, CST3, CTSL, FBLN1, HTRA1, MMP2, NCAN, OPTC, QSOX1, SERPINF2, SPP1, TIMP1, TIMP2, TNR]
GO:0030198	extracellular matrix organization	GO_BiologicalProcess-EBI-UniProt-GOA-ACAP-ARAP_08.05.2020_00h00	1.33329e-11	1.95994e-09	4.28796e-14	8.57593e-13	[5]	Group14	4.51128	18	Specific for Cluster #2	[SERPINF2]	[ABI3BP, APP, BCAN, COL18A1, COL2A1, CST3, CTSL, FBLN1, HTRA1, MMP2, NCAN, OPTC, QSOX1, SPP1, TIMP1, TIMP2, TNR]	5.55556	94.4444	8.71122	91.2888	[ABI3BP, APP, BCAN, COL18A1, COL2A1, CST3, CTSL, FBLN1, HTRA1, MMP2, NCAN, OPTC, QSOX1, SERPINF2, SPP1, TIMP1, TIMP2, TNR]
R-HSA:1442490	Collagen degradation	REACTOME_Pathways_08.05.2020	3.29663e-05	0.00234061	1.80563e-13	3.43069e-12	[-1]	Group15	7.8125	5	Specific for Cluster #2	[]	[COL18A1, COL2A1, CTSD, CTSL, MMP2]	0	100	0	100	[COL18A1, COL2A1, CTSD, CTSL, MMP2]
R-HSA:1474228	Degradation of the extracellular matrix	REACTOME_Pathways_08.05.2020	4.93223e-10	6.95444e-08	1.80563e-13	3.43069e-12	[-1]	Group15	7.85714	11	Specific for Cluster #2	[]	[BCAN, COL18A1, COL2A1, CTSD, CTSL, HTRA1, MMP2, OPTC, SPP1, TIMP1, TIMP2]	0	100	0	100	[BCAN, COL18A1, COL2A1, CTSD, CTSL, HTRA1, MMP2, OPTC, SPP1, TIMP1, TIMP2]
R-HSA:1592389	Activation of Matrix Metalloproteinases	REACTOME_Pathways_08.05.2020	3.68183e-05	0.00250364	1.80563e-13	3.43069e-12	[-1]	Group15	12.1212	4	Specific for Cluster #2	[]	[COL18A1, MMP2, TIMP1, TIMP2]	0	100	0	100	[COL18A1, MMP2, TIMP1, TIMP2]
GO:0008191	metalloendopeptidase inhibitor activity	GO_BiologicalProcess-EBI-UniProt-GOA-ACAP-ARAP_08.05.2020_00h00	3.31608e-08	4.3109e-06	1.80563e-13	3.43069e-12	[8, 9, 10, 11, 12]	Group15	29.4118	5	Specific for Cluster #2	[FETUB]	[SPOCK1, TIMP1, TIMP2, WFIKKN2]	20	80	28.8538	71.1462	[FETUB, SPOCK1, TIMP1, TIMP2, WFIKKN2]
GO:0022617	extracellular matrix disassembly	GO_BiologicalProcess-EBI-UniProt-GOA-ACAP-ARAP_08.05.2020_00h00	1.0752e-05	0.000860157	1.80563e-13	3.43069e-12	[5, 6]	Group15	6.89655	6	Specific for Cluster #2	[]	[CST3, CTSL, HTRA1, MMP2, TIMP1, TIMP2]	0	100	0	100	[CST3, CTSL, HTRA1, MMP2, TIMP1, TIMP2]
R-HSA:3560782	Diseases associated with glycosaminoglycan metabolism	REACTOME_Pathways_08.05.2020	3.59861e-06	0.000334671	4.2465e-14	8.91765e-13	[-1]	Group16	12.1951	5	Specific for Cluster #2	[]	[BCAN, HEXA, HEXB, NCAN, PRELP]	0	100	0	100	[BCAN, HEXA, HEXB, NCAN, PRELP]
GO:0005539	glycosaminoglycan binding	GO_MolecularFunction-EBI-UniProt-GOA-ACAP-ARAP_08.05.2020_00h00	1.05315e-12	1.59026e-10	4.2465e-14	8.91765e-13	[3]	Group16	6.4	16	Specific for Cluster #2	[CFH, F2, HABP2, SERPIND1]	[ABI3BP, APLP1, APLP2, APP, BCAN, CLEC3B, GNS, NCAN, NELL2, PRELP, PTPRS, SOD3]	25	75	35.0962	64.9038	[ABI3BP, APLP1, APLP2, APP, BCAN, CFH, CLEC3B, F2, GNS, HABP2, NCAN, NELL2, PRELP, PTPRS, SERPIND1, SOD3]
GO:0005796	Golgi lumen	GO_CellularComponent-EBI-UniProt-GOA-ACAP-ARAP_08.05.2020_00h00	1.59949e-07	1.91938e-05	4.2465e-14	8.91765e-13	[4, 5, 6]	Group16	7.61905	8	Specific for Cluster #2	[F2, F9]	[APP, BCAN, CHGA, NCAN, PRELP, SOD3]	25	75	35.0962	64.9038	[APP, BCAN, CHGA, F2, F9, NCAN, PRELP, SOD3]
GO:0006023	aminoglycan biosynthetic process	GO_BiologicalProcess-EBI-UniProt-GOA-ACAP-ARAP_08.05.2020_00h00	0.000569383	0.0199284	4.2465e-14	8.91765e-13	[5]	Group16	4.2735	5	Specific for Cluster #2	[]	[B4GAT1, BCAN, HEXA, NCAN, PRELP]	0	100	0	100	[B4GAT1, BCAN, HEXA, NCAN, PRELP]
GO:0006024	glycosaminoglycan biosynthetic process	GO_BiologicalProcess-EBI-UniProt-GOA-ACAP-ARAP_08.05.2020_00h00	0.000466344	0.0172547	4.2465e-14	8.91765e-13	[6]	Group16	4.46429	5	Specific for Cluster #2	[]	[B4GAT1, BCAN, HEXA, NCAN, PRELP]	0	100	0	100	[B4GAT1, BCAN, HEXA, NCAN, PRELP]
GO:0001968	fibronectin binding	GO_MolecularFunction-EBI-UniProt-GOA-ACAP-ARAP_08.05.2020_00h00	0.000484799	0.0174528	0.000124485	0.00124485	[3]	Group17	11.1111	3	Specific for Cluster #2	[]	[CTSL, FBLN1, MYOC]	0	100	0	100	[CTSL, FBLN1, MYOC]
GO:0044304	main axon	GO_CellularComponent-EBI-UniProt-GOA-ACAP-ARAP_08.05.2020_00h00	0.00100316	0.0280885	0.000124485	0.00124485	[2, 6]	Group17	5.19481	4	Specific for Cluster #2	[]	[APP, MYOC, NRCAM, SPOCK1]	0	100	0	100	[APP, MYOC, NRCAM, SPOCK1]
GO:0010812	negative regulation of cell-substrate adhesion	GO_BiologicalProcess-EBI-UniProt-GOA-ACAP-ARAP_08.05.2020_00h00	0.00700679	0.0350339	0.000124485	0.00124485	[4, 5, 6]	Group17	4.41176	3	Specific for Cluster #2	[]	[FBLN1, MYOC, SPOCK1]	0	100	0	100	[FBLN1, MYOC, SPOCK1]
GO:0008038	neuron recognition	GO_BiologicalProcess-EBI-UniProt-GOA-ACAP-ARAP_08.05.2020_00h00	0.000278489	0.011975	0.000124485	0.00124485	[3, 5, 6, 8, 9, 10]	Group17	7.27273	4	Specific for Cluster #2	[]	[APP, CRTAC1, NRCAM, NTM]	0	100	0	100	[APP, CRTAC1, NRCAM, NTM]
GO:0042551	neuron maturation	GO_BiologicalProcess-EBI-UniProt-GOA-ACAP-ARAP_08.05.2020_00h00	0.00295218	0.0442827	0.000124485	0.00124485	[4, 5, 6, 8, 9, 10]	Group17	6	3	Specific for Cluster #2	[]	[APP, MYOC, NRCAM]	0	100	0	100	[APP, MYOC, NRCAM]
R-HSA:1474244	Extracellular matrix organization	REACTOME_Pathways_08.05.2020	1.15795e-13	1.78325e-11	3.8748e-14	8.52456e-13	[-1]	Group18	5.98007	18	Specific for Cluster #2	[]	[APP, BCAN, COL18A1, COL2A1, CTSD, CTSL, EFEMP1, FBLN1, HTRA1, MMP2, NCAM1, NCAN, OPTC, PTPRS, SPP1, TIMP1, TIMP2, TNR]	0	100	0	100	[APP, BCAN, COL18A1, COL2A1, CTSD, CTSL, EFEMP1, FBLN1, HTRA1, MMP2, NCAM1, NCAN, OPTC, PTPRS, SPP1, TIMP1, TIMP2, TNR]
R-HSA:2424246	Tenascins C, R, (X, N) bind lecticans	REACTOME_Reactions_08.05.2020	1.00491e-05	0.000813979	3.8748e-14	8.52456e-13	[-1]	Group18	37.5	3	Specific for Cluster #2	[]	[BCAN, NCAN, TNR]	0	100	0	100	[BCAN, NCAN, TNR]
R-HSA:3000178	ECM proteoglycans	REACTOME_Pathways_08.05.2020	2.66512e-07	3.14484e-05	3.8748e-14	8.52456e-13	[-1]	Group18	9.21053	7	Specific for Cluster #2	[]	[APP, BCAN, COL2A1, NCAM1, NCAN, PTPRS, TNR]	0	100	0	100	[APP, BCAN, COL2A1, NCAM1, NCAN, PTPRS, TNR]
R-HSA:375165	NCAM signaling for neurite out-growth	REACTOME_Pathways_08.05.2020	0.0056679	0.0396753	3.8748e-14	8.52456e-13	[-1]	Group18	4.7619	3	Specific for Cluster #2	[]	[COL2A1, NCAM1, NCAN]	0	100	0	100	[COL2A1, NCAM1, NCAN]
R-HSA:419037	NCAM1 interactions	REACTOME_Pathways_08.05.2020	0.00178753	0.0375381	3.8748e-14	8.52456e-13	[-1]	Group18	7.14286	3	Specific for Cluster #2	[]	[COL2A1, NCAM1, NCAN]	0	100	0	100	[COL2A1, NCAM1, NCAN]
GO:0006029	proteoglycan metabolic process	GO_BiologicalProcess-EBI-UniProt-GOA-ACAP-ARAP_08.05.2020_00h00	1.57832e-05	0.00124688	3.8748e-14	8.52456e-13	[5, 6]	Group18	6.45161	6	Specific for Cluster #2	[]	[BCAN, COL2A1, HEXA, HEXB, IDS, NCAN]	0	100	0	100	[BCAN, COL2A1, HEXA, HEXB, IDS, NCAN]
R-HSA:1592389	Activation of Matrix Metalloproteinases	REACTOME_Pathways_08.05.2020	3.68183e-05	0.00250364	2.05149e-14	4.71843e-13	[-1]	Group19	12.1212	4	Specific for Cluster #2	[]	[COL18A1, MMP2, TIMP1, TIMP2]	0	100	0	100	[COL18A1, MMP2, TIMP1, TIMP2]
GO:0008191	metalloendopeptidase inhibitor activity	GO_BiologicalProcess-EBI-UniProt-GOA-ACAP-ARAP_08.05.2020_00h00	3.31608e-08	4.3109e-06	2.05149e-14	4.71843e-13	[8, 9, 10, 11, 12]	Group19	29.4118	5	Specific for Cluster #2	[FETUB]	[SPOCK1, TIMP1, TIMP2, WFIKKN2]	20	80	28.8538	71.1462	[FETUB, SPOCK1, TIMP1, TIMP2, WFIKKN2]
GO:0030414	peptidase inhibitor activity	GO_BiologicalProcess-EBI-UniProt-GOA-ACAP-ARAP_08.05.2020_00h00	2.29613e-15	3.65084e-13	2.05149e-14	4.71843e-13	[6, 7, 8, 9, 10]	Group19	8.37438	17	None Specific Cluster	[C5, FETUB, SERPINA6, SERPINA7, SERPIND1, SERPINF2]	[APLP2, APP, CST3, PEBP1, SERPINE3, SERPINF1, SERPINI1, SPOCK1, TIMP1, TIMP2, WFIKKN2]	35.2941	64.7059	46.9453	53.0547	[APLP2, APP, C5, CST3, FETUB, PEBP1, SERPINA6, SERPINA7, SERPIND1, SERPINE3, SERPINF1, SERPINF2, SERPINI1, SPOCK1, TIMP1, TIMP2, WFIKKN2]
GO:0061135	endopeptidase regulator activity	GO_BiologicalProcess-EBI-UniProt-GOA-ACAP-ARAP_08.05.2020_00h00	2.93566e-15	4.63835e-13	2.05149e-14	4.71843e-13	[6, 7, 8, 9, 10]	Group19	8.25243	17	None Specific Cluster	[C5, FETUB, SERPINA6, SERPINA7, SERPIND1, SERPINF2]	[APLP2, APP, CST3, PEBP1, SERPINE3, SERPINF1, SERPINI1, SPOCK1, TIMP1, TIMP2, WFIKKN2]	35.2941	64.7059	46.9453	53.0547	[APLP2, APP, C5, CST3, FETUB, PEBP1, SERPINA6, SERPINA7, SERPIND1, SERPINE3, SERPINF1, SERPINF2, SERPINI1, SPOCK1, TIMP1, TIMP2, WFIKKN2]
GO:0010951	negative regulation of endopeptidase activity	GO_BiologicalProcess-EBI-UniProt-GOA-ACAP-ARAP_08.05.2020_00h00	3.23921e-13	4.95599e-11	2.05149e-14	4.71843e-13	[7, 8, 9, 10]	Group19	6.20438	17	None Specific Cluster	[C5, FETUB, SERPINA6, SERPINA7, SERPIND1, SERPINF2]	[APLP2, APP, CST3, PEBP1, SERPINE3, SERPINF1, SERPINI1, SPOCK1, TIMP1, TIMP2, WFIKKN2]	35.2941	64.7059	46.9453	53.0547	[APLP2, APP, C5, CST3, FETUB, PEBP1, SERPINA6, SERPINA7, SERPIND1, SERPINE3, SERPINF1, SERPINF2, SERPINI1, SPOCK1, TIMP1, TIMP2, WFIKKN2]
GO:0004866	endopeptidase inhibitor activity	GO_BiologicalProcess-EBI-UniProt-GOA-ACAP-ARAP_08.05.2020_00h00	1.3876e-15	2.22017e-13	2.05149e-14	4.71843e-13	[7, 8, 9, 10, 11]	Group19	8.62944	17	None Specific Cluster	[C5, FETUB, SERPINA6, SERPINA7, SERPIND1, SERPINF2]	[APLP2, APP, CST3, PEBP1, SERPINE3, SERPINF1, SERPINI1, SPOCK1, TIMP1, TIMP2, WFIKKN2]	35.2941	64.7059	46.9453	53.0547	[APLP2, APP, C5, CST3, FETUB, PEBP1, SERPINA6, SERPINA7, SERPIND1, SERPINE3, SERPINF1, SERPINF2, SERPINI1, SPOCK1, TIMP1, TIMP2, WFIKKN2]
R-HSA:381426	Regulation of Insulin-like Growth Factor (IGF) transport and uptake by Insulin-like Growth Factor Binding Proteins (IGFBPs)	REACTOME_Pathways_08.05.2020	7.19222e-12	1.07164e-09	8.72992e-19	2.26978e-17	[-1]	Group20	9.6	12	Specific for Cluster #2	[F2, SERPIND1]	[APLP2, APP, CDH2, CST3, IGFBP7, MMP2, QSOX1, SPARCL1, SPP1, TIMP1]	16.6667	83.3333	24.4966	75.5034	[APLP2, APP, CDH2, CST3, F2, IGFBP7, MMP2, QSOX1, SERPIND1, SPARCL1, SPP1, TIMP1]
R-HSA:8952289	FAM20C phosphorylates FAM20C substrates	REACTOME_Reactions_08.05.2020	6.23019e-10	8.72227e-08	8.72992e-19	2.26978e-17	[-1]	Group20	9.25926	10	Specific for Cluster #2	[SERPIND1]	[APLP2, APP, CDH2, CST3, IGFBP7, QSOX1, SPARCL1, SPP1, TIMP1]	10	90	15.272	84.728	[APLP2, APP, CDH2, CST3, IGFBP7, QSOX1, SERPIND1, SPARCL1, SPP1, TIMP1]
R-HSA:8957275	Post-translational protein phosphorylation	REACTOME_Pathways_08.05.2020	6.23019e-10	8.72227e-08	8.72992e-19	2.26978e-17	[-1]	Group20	9.25926	10	Specific for Cluster #2	[SERPIND1]	[APLP2, APP, CDH2, CST3, IGFBP7, QSOX1, SPARCL1, SPP1, TIMP1]	10	90	15.272	84.728	[APLP2, APP, CDH2, CST3, IGFBP7, QSOX1, SERPIND1, SPARCL1, SPP1, TIMP1]
GO:0007566	embryo implantation	GO_BiologicalProcess-EBI-UniProt-GOA-ACAP-ARAP_08.05.2020_00h00	1.20863e-06	0.000129323	8.72992e-19	2.26978e-17	[2, 3, 4, 5]	Group20	10	6	Specific for Cluster #2	[]	[CST3, FBLN1, IGFBP7, MMP2, SPP1, TIMP1]	0	100	0	100	[CST3, FBLN1, IGFBP7, MMP2, SPP1, TIMP1]
GO:0048678	response to axon injury	GO_BiologicalProcess-EBI-UniProt-GOA-ACAP-ARAP_08.05.2020_00h00	0.000151859	0.00774479	8.72992e-19	2.26978e-17	[4]	Group20	5.68182	5	Specific for Cluster #2	[]	[CST3, PTPRS, SPP1, TIMP1, TNR]	0	100	0	100	[CST3, PTPRS, SPP1, TIMP1, TNR]
GO:0005604	basement membrane	GO_CellularComponent-EBI-UniProt-GOA-ACAP-ARAP_08.05.2020_00h00	1.99166e-06	0.000199166	8.72992e-19	2.26978e-17	[4, 5]	Group20	6.86275	7	Specific for Cluster #2	[]	[APLP1, COL18A1, COL2A1, CST3, FBLN1, SERPINF1, TIMP1]	0	100	0	100	[APLP1, COL18A1, COL2A1, CST3, FBLN1, SERPINF1, TIMP1]
GO:0005788	endoplasmic reticulum lumen	GO_CellularComponent-EBI-UniProt-GOA-ACAP-ARAP_08.05.2020_00h00	4.02232e-14	6.27482e-12	8.72992e-19	2.26978e-17	[4, 5, 6]	Group20	5.79268	19	Specific for Cluster #2	[APOA4, F2, F9, SERPIND1]	[APLP2, APP, B2M, CDH2, CLU, COL18A1, COL2A1, CST3, CTSZ, IGFBP7, QSOX1, SPARCL1, SPON1, SPP1, TIMP1]	21.0526	78.9474	30.1965	69.8035	[APLP2, APOA4, APP, B2M, CDH2, CLU, COL18A1, COL2A1, CST3, CTSZ, F2, F9, IGFBP7, QSOX1, SERPIND1, SPARCL1, SPON1, SPP1, TIMP1]
GO:0022617	extracellular matrix disassembly	GO_BiologicalProcess-EBI-UniProt-GOA-ACAP-ARAP_08.05.2020_00h00	1.0752e-05	0.000860157	8.72992e-19	2.26978e-17	[5, 6]	Group20	6.89655	6	Specific for Cluster #2	[]	[CST3, CTSL, HTRA1, MMP2, TIMP1, TIMP2]	0	100	0	100	[CST3, CTSL, HTRA1, MMP2, TIMP1, TIMP2]
GO:0031091	platelet alpha granule	GO_CellularComponent-EBI-UniProt-GOA-ACAP-ARAP_08.05.2020_00h00	1.41848e-06	0.000147522	8.72992e-19	2.26978e-17	[4, 6, 7, 8, 9]	Group20	7.2165	7	Specific for Cluster #2	[SERPINF2]	[APLP2, APP, CFD, CLU, QSOX1, TIMP1]	14.2857	85.7143	21.2828	78.7172	[APLP2, APP, CFD, CLU, QSOX1, SERPINF2, TIMP1]
KEGG:04610	Complement and coagulation cascades	KEGG_08.05.2020	6.5001e-14	1.00751e-11	5.20362e-08	7.28506e-07	[-1]	Group21	14.1176	12	Specific for Cluster #1	[C2, C5, C8B, CFB, CFH, F2, F9, SERPIND1, SERPINF2]	[C1S, CFD, CLU]	75	25	82.9545	17.0455	[C1S, C2, C5, C8B, CFB, CFD, CFH, CLU, F2, F9, SERPIND1, SERPINF2]
KEGG:05150	Staphylococcus aureus infection	KEGG_08.05.2020	1.893e-05	0.00145761	5.20362e-08	7.28506e-07	[-1]	Group21	6.25	6	Specific for Cluster #1	[C2, C5, CFB, CFH]	[C1S, CFD]	66.6667	33.3333	76.4398	23.5602	[C1S, C2, C5, CFB, CFD, CFH]
R-HSA:166658	Complement cascade	REACTOME_Pathways_08.05.2020	4.09376e-11	5.85407e-09	5.20362e-08	7.28506e-07	[-1]	Group21	15.5172	9	Specific for Cluster #1	[C2, C5, C8B, CFB, CFH, F2]	[C1S, CFD, CLU]	66.6667	33.3333	76.4398	23.5602	[C1S, C2, C5, C8B, CFB, CFD, CFH, CLU, F2]
R-HSA:173680	Activation of C5	REACTOME_Reactions_08.05.2020	1.00491e-05	0.000813979	5.20362e-08	7.28506e-07	[-1]	Group21	37.5	3	Specific for Cluster #1	[C2, C5, CFB]	[]	100	0	100	0	[C2, C5, CFB]
R-HSA:174577	Activation of C3 and C5	REACTOME_Pathways_08.05.2020	1.00491e-05	0.000813979	5.20362e-08	7.28506e-07	[-1]	Group21	37.5	3	Specific for Cluster #1	[C2, C5, CFB]	[]	100	0	100	0	[C2, C5, CFB]
R-HSA:977606	Regulation of Complement cascade	REACTOME_Pathways_08.05.2020	2.37634e-10	3.3744e-08	5.20362e-08	7.28506e-07	[-1]	Group21	17.0213	8	Specific for Cluster #1	[C2, C5, C8B, CFB, CFH, F2]	[C1S, CLU]	75	25	82.9545	17.0455	[C1S, C2, C5, C8B, CFB, CFH, CLU, F2]
GO:0002920	regulation of humoral immune response	GO_BiologicalProcess-EBI-UniProt-GOA-ACAP-ARAP_08.05.2020_00h00	1.88918e-06	0.000190807	5.20362e-08	7.28506e-07	[4, 5]	Group21	5.51724	8	Specific for Cluster #1	[C2, C5, C8B, CFB, CFH, F2]	[C1S, CLU]	75	25	82.9545	17.0455	[C1S, C2, C5, C8B, CFB, CFH, CLU, F2]
GO:0006957	complement activation, alternative pathway	GO_BiologicalProcess-EBI-UniProt-GOA-ACAP-ARAP_08.05.2020_00h00	6.17454e-08	7.90341e-06	5.20362e-08	7.28506e-07	[4, 5, 6, 7, 8]	Group21	26.3158	5	Specific for Cluster #1	[C5, C8B, CFB, CFH]	[CFD]	80	20	86.6469	13.3531	[C5, C8B, CFB, CFD, CFH]
GO:0030449	regulation of complement activation	GO_BiologicalProcess-EBI-UniProt-GOA-ACAP-ARAP_08.05.2020_00h00	6.52105e-07	7.36879e-05	5.20362e-08	7.28506e-07	[4, 5, 6, 7, 8]	Group21	6.34921	8	Specific for Cluster #1	[C2, C5, C8B, CFB, CFH, F2]	[C1S, CLU]	75	25	82.9545	17.0455	[C1S, C2, C5, C8B, CFB, CFH, CLU, F2]
R-HSA:2022377	Metabolism of Angiotensinogen to Angiotensins	REACTOME_Pathways_08.05.2020	0.000140427	0.00744262	1.46196e-08	2.19294e-07	[-1]	Group22	16.6667	3	Specific for Cluster #2	[]	[ATP6AP2, CTSD, CTSZ]	0	100	0	100	[ATP6AP2, CTSD, CTSZ]
R-HSA:2980736	Peptide hormone metabolism	REACTOME_Pathways_08.05.2020	0.0017892	0.0357841	1.46196e-08	2.19294e-07	[-1]	Group22	4.44444	4	Specific for Cluster #2	[]	[ATP6AP2, CPE, CTSD, CTSZ]	0	100	0	100	[ATP6AP2, CPE, CTSD, CTSZ]
GO:0050886	endocrine process	GO_BiologicalProcess-EBI-UniProt-GOA-ACAP-ARAP_08.05.2020_00h00	0.000196933	0.00925584	1.46196e-08	2.19294e-07	[3]	Group22	5.37634	5	Specific for Cluster #2	[SERPINF2]	[ATP6AP2, C1QTNF3, CHGA, CTSZ]	20	80	28.8538	71.1462	[ATP6AP2, C1QTNF3, CHGA, CTSZ, SERPINF2]
GO:0140448	signaling receptor ligand precursor processing	GO_BiologicalProcess-EBI-UniProt-GOA-ACAP-ARAP_08.05.2020_00h00	7.97263e-05	0.00478358	1.46196e-08	2.19294e-07	[2, 6, 7]	Group22	10	4	Specific for Cluster #2	[]	[ATP6AP2, CHGA, CPE, CTSZ]	0	100	0	100	[ATP6AP2, CHGA, CPE, CTSZ]
GO:1903317	regulation of protein maturation	GO_BiologicalProcess-EBI-UniProt-GOA-ACAP-ARAP_08.05.2020_00h00	0.000779549	0.024166	1.46196e-08	2.19294e-07	[5, 6]	Group22	5.55556	4	Specific for Cluster #2	[SERPINF2]	[CLEC3B, CTSZ, SPON1]	25	75	35.0962	64.9038	[CLEC3B, CTSZ, SERPINF2, SPON1]
GO:0016486	peptide hormone processing	GO_BiologicalProcess-EBI-UniProt-GOA-ACAP-ARAP_08.05.2020_00h00	7.20711e-05	0.00446841	1.46196e-08	2.19294e-07	[3, 5, 6, 7, 8]	Group22	10.2564	4	Specific for Cluster #2	[]	[ATP6AP2, CHGA, CPE, CTSZ]	0	100	0	100	[ATP6AP2, CHGA, CPE, CTSZ]
GO:0070613	regulation of protein processing	GO_BiologicalProcess-EBI-UniProt-GOA-ACAP-ARAP_08.05.2020_00h00	0.000700892	0.0224286	1.46196e-08	2.19294e-07	[6, 7]	Group22	5.71429	4	Specific for Cluster #2	[SERPINF2]	[CLEC3B, CTSZ, SPON1]	25	75	35.0962	64.9038	[CLEC3B, CTSZ, SERPINF2, SPON1]
GO:0008238	exopeptidase activity	GO_BiologicalProcess-EBI-UniProt-GOA-ACAP-ARAP_08.05.2020_00h00	8.13311e-06	0.000691315	1.46196e-08	2.19294e-07	[7, 8]	Group22	5.55556	7	Specific for Cluster #2	[]	[CPE, CPQ, CPVL, CTSZ, DPP7, GGH, TPP1]	0	100	0	100	[CPE, CPQ, CPVL, CTSZ, DPP7, GGH, TPP1]
GO:0004180	carboxypeptidase activity	GO_BiologicalProcess-EBI-UniProt-GOA-ACAP-ARAP_08.05.2020_00h00	0.000207683	0.00955344	1.46196e-08	2.19294e-07	[8, 9]	Group22	7.84314	4	Specific for Cluster #2	[]	[CPE, CPQ, CPVL, CTSZ]	0	100	0	100	[CPE, CPQ, CPVL, CTSZ]
KEGG:04514	Cell adhesion molecules (CAMs)	KEGG_08.05.2020	2.321e-05	0.00174075	9.455e-08	1.22915e-06	[-1]	Group23	4.72973	7	Specific for Cluster #2	[]	[CADM1, CDH2, CNTN1, NCAM1, NEO1, NRCAM, NRXN3]	0	100	0	100	[CADM1, CDH2, CNTN1, NCAM1, NEO1, NRCAM, NRXN3]
GO:0061387	regulation of extent of cell growth	GO_BiologicalProcess-EBI-UniProt-GOA-ACAP-ARAP_08.05.2020_00h00	6.67236e-05	0.00427031	9.455e-08	1.22915e-06	[4, 5, 6]	Group23	5	6	Specific for Cluster #2	[]	[NRCAM, PTPRS, SEMA4B, SEMA7A, SPP1, TNR]	0	100	0	100	[NRCAM, PTPRS, SEMA4B, SEMA7A, SPP1, TNR]
GO:0098936	intrinsic component of postsynaptic membrane	GO_CellularComponent-EBI-UniProt-GOA-ACAP-ARAP_08.05.2020_00h00	0.000127998	0.00691191	9.455e-08	1.22915e-06	[4, 5, 6, 7]	Group23	4.44444	6	Specific for Cluster #2	[]	[CDH2, CLSTN1, CNTN1, NELL2, NRCAM, PTPRS]	0	100	0	100	[CDH2, CLSTN1, CNTN1, NELL2, NRCAM, PTPRS]
GO:0098948	intrinsic component of postsynaptic specialization membrane	GO_CellularComponent-EBI-UniProt-GOA-ACAP-ARAP_08.05.2020_00h00	0.0014492	0.0333316	9.455e-08	1.22915e-06	[5, 6, 7, 8]	Group23	4.70588	4	Specific for Cluster #2	[]	[CDH2, CLSTN1, NRCAM, PTPRS]	0	100	0	100	[CDH2, CLSTN1, NRCAM, PTPRS]
GO:0099060	integral component of postsynaptic specialization membrane	GO_CellularComponent-EBI-UniProt-GOA-ACAP-ARAP_08.05.2020_00h00	0.00115707	0.0300838	9.455e-08	1.22915e-06	[6, 7, 8, 9]	Group23	5	4	Specific for Cluster #2	[]	[CDH2, CLSTN1, NRCAM, PTPRS]	0	100	0	100	[CDH2, CLSTN1, NRCAM, PTPRS]
GO:0099146	intrinsic component of postsynaptic density membrane	GO_CellularComponent-EBI-UniProt-GOA-ACAP-ARAP_08.05.2020_00h00	0.00517946	0.0466151	9.455e-08	1.22915e-06	[6, 7, 8, 9]	Group23	4.91803	3	Specific for Cluster #2	[]	[CLSTN1, NRCAM, PTPRS]	0	100	0	100	[CLSTN1, NRCAM, PTPRS]
GO:0099061	integral component of postsynaptic density membrane	GO_CellularComponent-EBI-UniProt-GOA-ACAP-ARAP_08.05.2020_00h00	0.00407269	0.0488723	9.455e-08	1.22915e-06	[7, 8, 9, 10]	Group23	5.35714	3	Specific for Cluster #2	[]	[CLSTN1, NRCAM, PTPRS]	0	100	0	100	[CLSTN1, NRCAM, PTPRS]
GO:0030516	regulation of axon extension	GO_BiologicalProcess-EBI-UniProt-GOA-ACAP-ARAP_08.05.2020_00h00	0.000316991	0.0129966	9.455e-08	1.22915e-06	[4, 5, 6, 7, 8, 9, 10, 11, 12, 13, 14]	Group23	4.85437	5	Specific for Cluster #2	[]	[NRCAM, PTPRS, SEMA4B, SEMA7A, TNR]	0	100	0	100	[NRCAM, PTPRS, SEMA4B, SEMA7A, TNR]
GO:0048675	axon extension	GO_BiologicalProcess-EBI-UniProt-GOA-ACAP-ARAP_08.05.2020_00h00	0.000144384	0.00750794	9.455e-08	1.22915e-06	[5, 6, 7, 8, 9, 10, 11, 12, 13]	Group23	4.34783	6	Specific for Cluster #2	[]	[NELL2, NRCAM, PTPRS, SEMA4B, SEMA7A, TNR]	0	100	0	100	[NELL2, NRCAM, PTPRS, SEMA4B, SEMA7A, TNR]
GO:0004867	serine-type endopeptidase inhibitor activity	GO_BiologicalProcess-EBI-UniProt-GOA-ACAP-ARAP_08.05.2020_00h00	6.93365e-13	1.05392e-10	2.15573e-24	6.46719e-23	[8, 9, 10, 11, 12]	Group24	11.6505	12	None Specific Cluster	[SERPINA6, SERPINA7, SERPIND1, SERPINF2]	[APLP2, APP, PEBP1, SERPINE3, SERPINF1, SERPINI1, SPOCK1, WFIKKN2]	33.3333	66.6667	44.7853	55.2147	[APLP2, APP, PEBP1, SERPINA6, SERPINA7, SERPIND1, SERPINE3, SERPINF1, SERPINF2, SERPINI1, SPOCK1, WFIKKN2]
GO:0008191	metalloendopeptidase inhibitor activity	GO_BiologicalProcess-EBI-UniProt-GOA-ACAP-ARAP_08.05.2020_00h00	3.31608e-08	4.3109e-06	2.15573e-24	6.46719e-23	[8, 9, 10, 11, 12]	Group24	29.4118	5	Specific for Cluster #2	[FETUB]	[SPOCK1, TIMP1, TIMP2, WFIKKN2]	20	80	28.8538	71.1462	[FETUB, SPOCK1, TIMP1, TIMP2, WFIKKN2]
GO:0016825	hydrolase activity, acting on acid phosphorus-nitrogen bonds	GO_MolecularFunction-EBI-UniProt-GOA-ACAP-ARAP_08.05.2020_00h00	5.72488e-23	9.67504e-21	2.15573e-24	6.46719e-23	[3]	Group24	8.25397	26	None Specific Cluster	[C2, CFB, F2, F9, HABP2, SERPINA6, SERPINA7, SERPIND1, SERPINF2]	[APLP2, APP, C1S, CFD, CNTN1, CPVL, DPP7, HTRA1, MMP2, PEBP1, RBP3, SERPINE3, SERPINF1, SERPINI1, SPOCK1, TPP1, WFIKKN2]	34.6154	65.3846	46.2025	53.7975	[APLP2, APP, C1S, C2, CFB, CFD, CNTN1, CPVL, DPP7, F2, F9, HABP2, HTRA1, MMP2, PEBP1, RBP3, SERPINA6, SERPINA7, SERPIND1, SERPINE3, SERPINF1, SERPINF2, SERPINI1, SPOCK1, TPP1, WFIKKN2]
GO:0017171	serine hydrolase activity	GO_MolecularFunction-EBI-UniProt-GOA-ACAP-ARAP_08.05.2020_00h00	5.72488e-23	9.67504e-21	2.15573e-24	6.46719e-23	[4]	Group24	8.25397	26	None Specific Cluster	[C2, CFB, F2, F9, HABP2, SERPINA6, SERPINA7, SERPIND1, SERPINF2]	[APLP2, APP, C1S, CFD, CNTN1, CPVL, DPP7, HTRA1, MMP2, PEBP1, RBP3, SERPINE3, SERPINF1, SERPINI1, SPOCK1, TPP1, WFIKKN2]	34.6154	65.3846	46.2025	53.7975	[APLP2, APP, C1S, C2, CFB, CFD, CNTN1, CPVL, DPP7, F2, F9, HABP2, HTRA1, MMP2, PEBP1, RBP3, SERPINA6, SERPINA7, SERPIND1, SERPINE3, SERPINF1, SERPINF2, SERPINI1, SPOCK1, TPP1, WFIKKN2]
GO:0061134	peptidase regulator activity	GO_BiologicalProcess-EBI-UniProt-GOA-ACAP-ARAP_08.05.2020_00h00	3.04509e-15	4.78079e-13	2.15573e-24	6.46719e-23	[5, 6, 7, 8]	Group24	7.37705	18	None Specific Cluster	[C5, FETUB, SERPINA6, SERPINA7, SERPIND1, SERPINF2]	[APLP2, APP, CST3, FBLN1, PEBP1, SERPINE3, SERPINF1, SERPINI1, SPOCK1, TIMP1, TIMP2, WFIKKN2]	33.3333	66.6667	44.7853	55.2147	[APLP2, APP, C5, CST3, FBLN1, FETUB, PEBP1, SERPINA6, SERPINA7, SERPIND1, SERPINE3, SERPINF1, SERPINF2, SERPINI1, SPOCK1, TIMP1, TIMP2, WFIKKN2]
GO:0008236	serine-type peptidase activity	GO_BiologicalProcess-EBI-UniProt-GOA-ACAP-ARAP_08.05.2020_00h00	3.79237e-23	6.44702e-21	2.15573e-24	6.46719e-23	[7, 8]	Group24	8.3871	26	None Specific Cluster	[C2, CFB, F2, F9, HABP2, SERPINA6, SERPINA7, SERPIND1, SERPINF2]	[APLP2, APP, C1S, CFD, CNTN1, CPVL, DPP7, HTRA1, MMP2, PEBP1, RBP3, SERPINE3, SERPINF1, SERPINI1, SPOCK1, TPP1, WFIKKN2]	34.6154	65.3846	46.2025	53.7975	[APLP2, APP, C1S, C2, CFB, CFD, CNTN1, CPVL, DPP7, F2, F9, HABP2, HTRA1, MMP2, PEBP1, RBP3, SERPINA6, SERPINA7, SERPIND1, SERPINE3, SERPINF1, SERPINF2, SERPINI1, SPOCK1, TPP1, WFIKKN2]
GO:0030414	peptidase inhibitor activity	GO_BiologicalProcess-EBI-UniProt-GOA-ACAP-ARAP_08.05.2020_00h00	2.29613e-15	3.65084e-13	2.15573e-24	6.46719e-23	[6, 7, 8, 9, 10]	Group24	8.37438	17	None Specific Cluster	[C5, FETUB, SERPINA6, SERPINA7, SERPIND1, SERPINF2]	[APLP2, APP, CST3, PEBP1, SERPINE3, SERPINF1, SERPINI1, SPOCK1, TIMP1, TIMP2, WFIKKN2]	35.2941	64.7059	46.9453	53.0547	[APLP2, APP, C5, CST3, FETUB, PEBP1, SERPINA6, SERPINA7, SERPIND1, SERPINE3, SERPINF1, SERPINF2, SERPINI1, SPOCK1, TIMP1, TIMP2, WFIKKN2]
GO:0061135	endopeptidase regulator activity	GO_BiologicalProcess-EBI-UniProt-GOA-ACAP-ARAP_08.05.2020_00h00	2.93566e-15	4.63835e-13	2.15573e-24	6.46719e-23	[6, 7, 8, 9, 10]	Group24	8.25243	17	None Specific Cluster	[C5, FETUB, SERPINA6, SERPINA7, SERPIND1, SERPINF2]	[APLP2, APP, CST3, PEBP1, SERPINE3, SERPINF1, SERPINI1, SPOCK1, TIMP1, TIMP2, WFIKKN2]	35.2941	64.7059	46.9453	53.0547	[APLP2, APP, C5, CST3, FETUB, PEBP1, SERPINA6, SERPINA7, SERPIND1, SERPINE3, SERPINF1, SERPINF2, SERPINI1, SPOCK1, TIMP1, TIMP2, WFIKKN2]
GO:0004252	serine-type endopeptidase activity	GO_BiologicalProcess-EBI-UniProt-GOA-ACAP-ARAP_08.05.2020_00h00	4.13227e-20	6.85957e-18	2.15573e-24	6.46719e-23	[8, 9]	Group24	8.04196	23	None Specific Cluster	[C2, CFB, F2, F9, HABP2, SERPINA6, SERPINA7, SERPIND1, SERPINF2]	[APLP2, APP, C1S, CFD, CNTN1, HTRA1, MMP2, PEBP1, SERPINE3, SERPINF1, SERPINI1, SPOCK1, TPP1, WFIKKN2]	39.1304	60.8696	51.049	48.951	[APLP2, APP, C1S, C2, CFB, CFD, CNTN1, F2, F9, HABP2, HTRA1, MMP2, PEBP1, SERPINA6, SERPINA7, SERPIND1, SERPINE3, SERPINF1, SERPINF2, SERPINI1, SPOCK1, TPP1, WFIKKN2]
GO:0010951	negative regulation of endopeptidase activity	GO_BiologicalProcess-EBI-UniProt-GOA-ACAP-ARAP_08.05.2020_00h00	3.23921e-13	4.95599e-11	2.15573e-24	6.46719e-23	[7, 8, 9, 10]	Group24	6.20438	17	None Specific Cluster	[C5, FETUB, SERPINA6, SERPINA7, SERPIND1, SERPINF2]	[APLP2, APP, CST3, PEBP1, SERPINE3, SERPINF1, SERPINI1, SPOCK1, TIMP1, TIMP2, WFIKKN2]	35.2941	64.7059	46.9453	53.0547	[APLP2, APP, C5, CST3, FETUB, PEBP1, SERPINA6, SERPINA7, SERPIND1, SERPINE3, SERPINF1, SERPINF2, SERPINI1, SPOCK1, TIMP1, TIMP2, WFIKKN2]
GO:0004866	endopeptidase inhibitor activity	GO_BiologicalProcess-EBI-UniProt-GOA-ACAP-ARAP_08.05.2020_00h00	1.3876e-15	2.22017e-13	2.15573e-24	6.46719e-23	[7, 8, 9, 10, 11]	Group24	8.62944	17	None Specific Cluster	[C5, FETUB, SERPINA6, SERPINA7, SERPIND1, SERPINF2]	[APLP2, APP, CST3, PEBP1, SERPINE3, SERPINF1, SERPINI1, SPOCK1, TIMP1, TIMP2, WFIKKN2]	35.2941	64.7059	46.9453	53.0547	[APLP2, APP, C5, CST3, FETUB, PEBP1, SERPINA6, SERPINA7, SERPIND1, SERPINE3, SERPINF1, SERPINF2, SERPINI1, SPOCK1, TIMP1, TIMP2, WFIKKN2]
KEGG:00511	Other glycan degradation	KEGG_08.05.2020	2.94215e-06	0.000285389	4.34312e-20	1.17264e-18	[-1]	Group25	22.2222	4	Specific for Cluster #2	[]	[AGA, HEXA, HEXB, NEU1]	0	100	0	100	[AGA, HEXA, HEXB, NEU1]
KEGG:00531	Glycosaminoglycan degradation	KEGG_08.05.2020	3.71026e-06	0.000341344	4.34312e-20	1.17264e-18	[-1]	Group25	21.0526	4	Specific for Cluster #2	[]	[GNS, HEXA, HEXB, IDS]	0	100	0	100	[GNS, HEXA, HEXB, IDS]
KEGG:04142	Lysosome	KEGG_08.05.2020	7.18751e-16	1.15719e-13	4.34312e-20	1.17264e-18	[-1]	Group25	11.7188	15	Specific for Cluster #2	[]	[AGA, ASAH1, ATP6AP1, CTSD, CTSL, CTSZ, GNS, HEXA, HEXB, IDS, NAGA, NEU1, NPC2, PSAP, TPP1]	0	100	0	100	[AGA, ASAH1, ATP6AP1, CTSD, CTSL, CTSZ, GNS, HEXA, HEXB, IDS, NAGA, NEU1, NPC2, PSAP, TPP1]
R-HSA:2022857	Keratan sulfate degradation	REACTOME_Pathways_08.05.2020	7.0286e-07	7.73147e-05	4.34312e-20	1.17264e-18	[-1]	Group25	30.7692	4	Specific for Cluster #2	[]	[GNS, HEXA, HEXB, PRELP]	0	100	0	100	[GNS, HEXA, HEXB, PRELP]
R-HSA:6798695	Neutrophil degranulation	REACTOME_Pathways_08.05.2020	3.69486e-12	5.54229e-10	4.34312e-20	1.17264e-18	[-1]	Group25	4.16667	20	Specific for Cluster #2	[]	[AGA, ASAH1, ATP6AP2, B2M, CFD, CREG1, CST3, CTSD, CTSZ, DPP7, GGH, GNS, HEXB, NEU1, NPC2, PKM, PSAP, QPCT, QSOX1, TIMP2]	0	100	0	100	[AGA, ASAH1, ATP6AP2, B2M, CFD, CREG1, CST3, CTSD, CTSZ, DPP7, GGH, GNS, HEXB, NEU1, NPC2, PKM, PSAP, QPCT, QSOX1, TIMP2]
R-HSA:6798751	Exocytosis of azurophil granule lumen proteins	REACTOME_Reactions_08.05.2020	7.90049e-07	8.61153e-05	4.34312e-20	1.17264e-18	[-1]	Group25	7.86517	7	Specific for Cluster #2	[]	[AGA, CREG1, DPP7, GGH, GNS, HEXB, NPC2]	0	100	0	100	[AGA, CREG1, DPP7, GGH, GNS, HEXB, NPC2]
GO:0005775	vacuolar lumen	GO_CellularComponent-EBI-UniProt-GOA-ACAP-ARAP_08.05.2020_00h00	1.11648e-19	1.83103e-17	4.34312e-20	1.17264e-18	[4, 5, 6]	Group25	10.2564	20	Specific for Cluster #2	[]	[AGA, ASAH1, BCAN, CREG1, CTSD, CTSL, DPP7, GGH, GNS, HEXA, HEXB, IDS, NCAN, NEU1, NPC2, PLBD2, PLD3, PRELP, PSAP, TPP1]	0	100	0	100	[AGA, ASAH1, BCAN, CREG1, CTSD, CTSL, DPP7, GGH, GNS, HEXA, HEXB, IDS, NCAN, NEU1, NPC2, PLBD2, PLD3, PRELP, PSAP, TPP1]
GO:0042340	keratan sulfate catabolic process	GO_BiologicalProcess-EBI-UniProt-GOA-ACAP-ARAP_08.05.2020_00h00	4.88757e-07	5.62071e-05	4.34312e-20	1.17264e-18	[5, 6, 7, 8]	Group25	33.3333	4	Specific for Cluster #2	[]	[GNS, HEXA, HEXB, PRELP]	0	100	0	100	[GNS, HEXA, HEXB, PRELP]
GO:0042582	azurophil granule	GO_CellularComponent-EBI-UniProt-GOA-ACAP-ARAP_08.05.2020_00h00	6.54992e-07	7.33591e-05	4.34312e-20	1.17264e-18	[4, 6, 7, 8, 9]	Group25	5.23256	9	Specific for Cluster #2	[]	[AGA, CREG1, DPP7, GGH, GNS, HEXA, HEXB, NPC2, PSAP]	0	100	0	100	[AGA, CREG1, DPP7, GGH, GNS, HEXA, HEXB, NPC2, PSAP]
GO:0005766	primary lysosome	GO_CellularComponent-EBI-UniProt-GOA-ACAP-ARAP_08.05.2020_00h00	6.54992e-07	7.33591e-05	4.34312e-20	1.17264e-18	[6, 7, 8]	Group25	5.23256	9	Specific for Cluster #2	[]	[AGA, CREG1, DPP7, GGH, GNS, HEXA, HEXB, NPC2, PSAP]	0	100	0	100	[AGA, CREG1, DPP7, GGH, GNS, HEXA, HEXB, NPC2, PSAP]
GO:0035578	azurophil granule lumen	GO_CellularComponent-EBI-UniProt-GOA-ACAP-ARAP_08.05.2020_00h00	2.12685e-06	0.000210558	4.34312e-20	1.17264e-18	[5, 6, 7, 8, 9, 10]	Group25	6.79612	7	Specific for Cluster #2	[]	[AGA, CREG1, DPP7, GGH, GNS, HEXB, NPC2]	0	100	0	100	[AGA, CREG1, DPP7, GGH, GNS, HEXB, NPC2]
R-HSA:1442490	Collagen degradation	REACTOME_Pathways_08.05.2020	3.29663e-05	0.00234061	3.56607e-15	8.55857e-14	[-1]	Group26	7.8125	5	Specific for Cluster #2	[]	[COL18A1, COL2A1, CTSD, CTSL, MMP2]	0	100	0	100	[COL18A1, COL2A1, CTSD, CTSL, MMP2]
R-HSA:1474228	Degradation of the extracellular matrix	REACTOME_Pathways_08.05.2020	4.93223e-10	6.95444e-08	3.56607e-15	8.55857e-14	[-1]	Group26	7.85714	11	Specific for Cluster #2	[]	[BCAN, COL18A1, COL2A1, CTSD, CTSL, HTRA1, MMP2, OPTC, SPP1, TIMP1, TIMP2]	0	100	0	100	[BCAN, COL18A1, COL2A1, CTSD, CTSL, HTRA1, MMP2, OPTC, SPP1, TIMP1, TIMP2]
R-HSA:1474244	Extracellular matrix organization	REACTOME_Pathways_08.05.2020	1.15795e-13	1.78325e-11	3.56607e-15	8.55857e-14	[-1]	Group26	5.98007	18	Specific for Cluster #2	[]	[APP, BCAN, COL18A1, COL2A1, CTSD, CTSL, EFEMP1, FBLN1, HTRA1, MMP2, NCAM1, NCAN, OPTC, PTPRS, SPP1, TIMP1, TIMP2, TNR]	0	100	0	100	[APP, BCAN, COL18A1, COL2A1, CTSD, CTSL, EFEMP1, FBLN1, HTRA1, MMP2, NCAM1, NCAN, OPTC, PTPRS, SPP1, TIMP1, TIMP2, TNR]
R-HSA:1592389	Activation of Matrix Metalloproteinases	REACTOME_Pathways_08.05.2020	3.68183e-05	0.00250364	3.56607e-15	8.55857e-14	[-1]	Group26	12.1212	4	Specific for Cluster #2	[]	[COL18A1, MMP2, TIMP1, TIMP2]	0	100	0	100	[COL18A1, MMP2, TIMP1, TIMP2]
R-HSA:2022090	Assembly of collagen fibrils and other multimeric structures	REACTOME_Pathways_08.05.2020	0.00517946	0.0466151	3.56607e-15	8.55857e-14	[-1]	Group26	4.91803	3	Specific for Cluster #2	[]	[COL18A1, COL2A1, CTSL]	0	100	0	100	[COL18A1, COL2A1, CTSL]
R-HSA:2471621	Endostatin degradation by cathepsins	REACTOME_Reactions_08.05.2020	1.8172e-06	0.000185354	3.56607e-15	8.55857e-14	[-1]	Group26	60	3	Specific for Cluster #2	[]	[COL18A1, CTSD, CTSL]	0	100	0	100	[COL18A1, CTSD, CTSL]
GO:0030574	collagen catabolic process	GO_BiologicalProcess-EBI-UniProt-GOA-ACAP-ARAP_08.05.2020_00h00	0.00019224	0.00922751	3.56607e-15	8.55857e-14	[3]	Group26	8	4	Specific for Cluster #2	[]	[CST3, CTSD, CTSL, MMP2]	0	100	0	100	[CST3, CTSD, CTSL, MMP2]
GO:0043394	proteoglycan binding	GO_MolecularFunction-EBI-UniProt-GOA-ACAP-ARAP_08.05.2020_00h00	8.79563e-05	0.00510147	3.56607e-15	8.55857e-14	[3]	Group26	9.7561	4	Specific for Cluster #2	[CFH]	[COL2A1, CTSL, PTPRS]	25	75	35.0962	64.9038	[CFH, COL2A1, CTSL, PTPRS]
GO:0007566	embryo implantation	GO_BiologicalProcess-EBI-UniProt-GOA-ACAP-ARAP_08.05.2020_00h00	1.20863e-06	0.000129323	3.56607e-15	8.55857e-14	[2, 3, 4, 5]	Group26	10	6	Specific for Cluster #2	[]	[CST3, FBLN1, IGFBP7, MMP2, SPP1, TIMP1]	0	100	0	100	[CST3, FBLN1, IGFBP7, MMP2, SPP1, TIMP1]
GO:0043062	extracellular structure organization	GO_BiologicalProcess-EBI-UniProt-GOA-ACAP-ARAP_08.05.2020_00h00	1.38962e-11	2.02885e-09	3.56607e-15	8.55857e-14	[4]	Group26	4.5	18	Specific for Cluster #2	[SERPINF2]	[ABI3BP, APP, BCAN, COL18A1, COL2A1, CST3, CTSL, FBLN1, HTRA1, MMP2, NCAN, OPTC, QSOX1, SPP1, TIMP1, TIMP2, TNR]	5.55556	94.4444	8.71122	91.2888	[ABI3BP, APP, BCAN, COL18A1, COL2A1, CST3, CTSL, FBLN1, HTRA1, MMP2, NCAN, OPTC, QSOX1, SERPINF2, SPP1, TIMP1, TIMP2, TNR]
GO:0030198	extracellular matrix organization	GO_BiologicalProcess-EBI-UniProt-GOA-ACAP-ARAP_08.05.2020_00h00	1.33329e-11	1.95994e-09	3.56607e-15	8.55857e-14	[5]	Group26	4.51128	18	Specific for Cluster #2	[SERPINF2]	[ABI3BP, APP, BCAN, COL18A1, COL2A1, CST3, CTSL, FBLN1, HTRA1, MMP2, NCAN, OPTC, QSOX1, SPP1, TIMP1, TIMP2, TNR]	5.55556	94.4444	8.71122	91.2888	[ABI3BP, APP, BCAN, COL18A1, COL2A1, CST3, CTSL, FBLN1, HTRA1, MMP2, NCAN, OPTC, QSOX1, SERPINF2, SPP1, TIMP1, TIMP2, TNR]
GO:0033028	myeloid cell apoptotic process	GO_BiologicalProcess-EBI-UniProt-GOA-ACAP-ARAP_08.05.2020_00h00	0.00155124	0.0341273	3.56607e-15	8.55857e-14	[5]	Group26	7.5	3	Specific for Cluster #2	[]	[CLSTN1, CTSL, TIMP1]	0	100	0	100	[CLSTN1, CTSL, TIMP1]
GO:0022617	extracellular matrix disassembly	GO_BiologicalProcess-EBI-UniProt-GOA-ACAP-ARAP_08.05.2020_00h00	1.0752e-05	0.000860157	3.56607e-15	8.55857e-14	[5, 6]	Group26	6.89655	6	Specific for Cluster #2	[]	[CST3, CTSL, HTRA1, MMP2, TIMP1, TIMP2]	0	100	0	100	[CST3, CTSL, HTRA1, MMP2, TIMP1, TIMP2]
KEGG:04142	Lysosome	KEGG_08.05.2020	7.18751e-16	1.15719e-13	3.95544e-18	9.88859e-17	[-1]	Group27	11.7188	15	Specific for Cluster #2	[]	[AGA, ASAH1, ATP6AP1, CTSD, CTSL, CTSZ, GNS, HEXA, HEXB, IDS, NAGA, NEU1, NPC2, PSAP, TPP1]	0	100	0	100	[AGA, ASAH1, ATP6AP1, CTSD, CTSL, CTSZ, GNS, HEXA, HEXB, IDS, NAGA, NEU1, NPC2, PSAP, TPP1]
R-HSA:1630316	Glycosaminoglycan metabolism	REACTOME_Pathways_08.05.2020	5.77069e-07	6.57859e-05	3.95544e-18	9.88859e-17	[-1]	Group27	6.45161	8	Specific for Cluster #2	[]	[B4GAT1, BCAN, GNS, HEXA, HEXB, IDS, NCAN, PRELP]	0	100	0	100	[B4GAT1, BCAN, GNS, HEXA, HEXB, IDS, NCAN, PRELP]
R-HSA:5668914	Diseases of metabolism	REACTOME_Pathways_08.05.2020	1.67739e-07	1.9961e-05	3.95544e-18	9.88859e-17	[-1]	Group27	4.4898	11	Specific for Cluster #2	[]	[B4GAT1, BCAN, BTD, GNS, HEXA, HEXB, IDS, NCAN, NEU1, PRELP, SPON1]	0	100	0	100	[B4GAT1, BCAN, BTD, GNS, HEXA, HEXB, IDS, NCAN, NEU1, PRELP, SPON1]
R-HSA:6798695	Neutrophil degranulation	REACTOME_Pathways_08.05.2020	3.69486e-12	5.54229e-10	3.95544e-18	9.88859e-17	[-1]	Group27	4.16667	20	Specific for Cluster #2	[]	[AGA, ASAH1, ATP6AP2, B2M, CFD, CREG1, CST3, CTSD, CTSZ, DPP7, GGH, GNS, HEXB, NEU1, NPC2, PKM, PSAP, QPCT, QSOX1, TIMP2]	0	100	0	100	[AGA, ASAH1, ATP6AP2, B2M, CFD, CREG1, CST3, CTSD, CTSZ, DPP7, GGH, GNS, HEXB, NEU1, NPC2, PKM, PSAP, QPCT, QSOX1, TIMP2]
R-HSA:6798751	Exocytosis of azurophil granule lumen proteins	REACTOME_Reactions_08.05.2020	7.90049e-07	8.61153e-05	3.95544e-18	9.88859e-17	[-1]	Group27	7.86517	7	Specific for Cluster #2	[]	[AGA, CREG1, DPP7, GGH, GNS, HEXB, NPC2]	0	100	0	100	[AGA, CREG1, DPP7, GGH, GNS, HEXB, NPC2]
GO:0006022	aminoglycan metabolic process	GO_BiologicalProcess-EBI-UniProt-GOA-ACAP-ARAP_08.05.2020_00h00	9.00679e-06	0.000747563	3.95544e-18	9.88859e-17	[4]	Group27	4.46927	8	Specific for Cluster #2	[]	[B4GAT1, BCAN, GNS, HEXA, HEXB, IDS, NCAN, PRELP]	0	100	0	100	[B4GAT1, BCAN, GNS, HEXA, HEXB, IDS, NCAN, PRELP]
GO:0044273	sulfur compound catabolic process	GO_BiologicalProcess-EBI-UniProt-GOA-ACAP-ARAP_08.05.2020_00h00	6.4045e-08	8.13372e-06	3.95544e-18	9.88859e-17	[4]	Group27	11.2903	7	Specific for Cluster #2	[]	[BCAN, GNS, HEXA, HEXB, IDS, NCAN, PRELP]	0	100	0	100	[BCAN, GNS, HEXA, HEXB, IDS, NCAN, PRELP]
GO:1901136	carbohydrate derivative catabolic process	GO_BiologicalProcess-EBI-UniProt-GOA-ACAP-ARAP_08.05.2020_00h00	2.73217e-08	3.57914e-06	3.95544e-18	9.88859e-17	[4]	Group27	5.36585	11	Specific for Cluster #2	[]	[BCAN, CST3, GNS, HEXA, HEXB, IDS, NAGA, NCAN, NEU1, PRELP, PSAP]	0	100	0	100	[BCAN, CST3, GNS, HEXA, HEXB, IDS, NAGA, NCAN, NEU1, PRELP, PSAP]
GO:0000323	lytic vacuole	GO_CellularComponent-EBI-UniProt-GOA-ACAP-ARAP_08.05.2020_00h00	1.5303e-18	2.47908e-16	3.95544e-18	9.88859e-17	[4, 5, 6]	Group27	4.1555	31	Specific for Cluster #2	[]	[AGA, ASAH1, ATP6AP2, BCAN, CHGA, CLSTN1, CLU, CPQ, CREG1, CST3, CTSD, CTSL, CTSZ, DPP7, GGH, GNS, HEXA, HEXB, IDS, LRP2, NAGA, NCAN, NEU1, NPC2, PEBP4, PLBD2, PLD3, PRELP, PSAP, SIAE, TPP1]	0	100	0	100	[AGA, ASAH1, ATP6AP2, BCAN, CHGA, CLSTN1, CLU, CPQ, CREG1, CST3, CTSD, CTSL, CTSZ, DPP7, GGH, GNS, HEXA, HEXB, IDS, LRP2, NAGA, NCAN, NEU1, NPC2, PEBP4, PLBD2, PLD3, PRELP, PSAP, SIAE, TPP1]
GO:0005775	vacuolar lumen	GO_CellularComponent-EBI-UniProt-GOA-ACAP-ARAP_08.05.2020_00h00	1.11648e-19	1.83103e-17	3.95544e-18	9.88859e-17	[4, 5, 6]	Group27	10.2564	20	Specific for Cluster #2	[]	[AGA, ASAH1, BCAN, CREG1, CTSD, CTSL, DPP7, GGH, GNS, HEXA, HEXB, IDS, NCAN, NEU1, NPC2, PLBD2, PLD3, PRELP, PSAP, TPP1]	0	100	0	100	[AGA, ASAH1, BCAN, CREG1, CTSD, CTSL, DPP7, GGH, GNS, HEXA, HEXB, IDS, NCAN, NEU1, NPC2, PLBD2, PLD3, PRELP, PSAP, TPP1]
GO:0006026	aminoglycan catabolic process	GO_BiologicalProcess-EBI-UniProt-GOA-ACAP-ARAP_08.05.2020_00h00	1.50332e-07	1.83405e-05	3.95544e-18	9.88859e-17	[5]	Group27	10	7	Specific for Cluster #2	[]	[BCAN, GNS, HEXA, HEXB, IDS, NCAN, PRELP]	0	100	0	100	[BCAN, GNS, HEXA, HEXB, IDS, NCAN, PRELP]
GO:0030203	glycosaminoglycan metabolic process	GO_BiologicalProcess-EBI-UniProt-GOA-ACAP-ARAP_08.05.2020_00h00	5.40953e-06	0.000481448	3.95544e-18	9.88859e-17	[5]	Group27	4.79042	8	Specific for Cluster #2	[]	[B4GAT1, BCAN, GNS, HEXA, HEXB, IDS, NCAN, PRELP]	0	100	0	100	[B4GAT1, BCAN, GNS, HEXA, HEXB, IDS, NCAN, PRELP]
GO:0005764	lysosome	GO_CellularComponent-EBI-UniProt-GOA-ACAP-ARAP_08.05.2020_00h00	1.5303e-18	2.47908e-16	3.95544e-18	9.88859e-17	[5, 6, 7]	Group27	4.1555	31	Specific for Cluster #2	[]	[AGA, ASAH1, ATP6AP2, BCAN, CHGA, CLSTN1, CLU, CPQ, CREG1, CST3, CTSD, CTSL, CTSZ, DPP7, GGH, GNS, HEXA, HEXB, IDS, LRP2, NAGA, NCAN, NEU1, NPC2, PEBP4, PLBD2, PLD3, PRELP, PSAP, SIAE, TPP1]	0	100	0	100	[AGA, ASAH1, ATP6AP2, BCAN, CHGA, CLSTN1, CLU, CPQ, CREG1, CST3, CTSD, CTSL, CTSZ, DPP7, GGH, GNS, HEXA, HEXB, IDS, LRP2, NAGA, NCAN, NEU1, NPC2, PEBP4, PLBD2, PLD3, PRELP, PSAP, SIAE, TPP1]
GO:0006027	glycosaminoglycan catabolic process	GO_BiologicalProcess-EBI-UniProt-GOA-ACAP-ARAP_08.05.2020_00h00	8.01394e-08	9.93729e-06	3.95544e-18	9.88859e-17	[6]	Group27	10.9375	7	Specific for Cluster #2	[]	[BCAN, GNS, HEXA, HEXB, IDS, NCAN, PRELP]	0	100	0	100	[BCAN, GNS, HEXA, HEXB, IDS, NCAN, PRELP]
GO:1903510	mucopolysaccharide metabolic process	GO_BiologicalProcess-EBI-UniProt-GOA-ACAP-ARAP_08.05.2020_00h00	4.78395e-07	5.54939e-05	3.95544e-18	9.88859e-17	[6]	Group27	6.61157	8	Specific for Cluster #2	[]	[B4GAT1, BCAN, GNS, HEXA, HEXB, IDS, NCAN, PRELP]	0	100	0	100	[B4GAT1, BCAN, GNS, HEXA, HEXB, IDS, NCAN, PRELP]
GO:0043202	lysosomal lumen	GO_CellularComponent-EBI-UniProt-GOA-ACAP-ARAP_08.05.2020_00h00	1.3104e-18	2.13596e-16	3.95544e-18	9.88859e-17	[5, 6, 7, 8]	Group27	14.9533	16	Specific for Cluster #2	[]	[ASAH1, BCAN, CTSD, CTSL, GNS, HEXA, HEXB, IDS, NCAN, NEU1, NPC2, PLBD2, PLD3, PRELP, PSAP, TPP1]	0	100	0	100	[ASAH1, BCAN, CTSD, CTSL, GNS, HEXA, HEXB, IDS, NCAN, NEU1, NPC2, PLBD2, PLD3, PRELP, PSAP, TPP1]
GO:0042582	azurophil granule	GO_CellularComponent-EBI-UniProt-GOA-ACAP-ARAP_08.05.2020_00h00	6.54992e-07	7.33591e-05	3.95544e-18	9.88859e-17	[4, 6, 7, 8, 9]	Group27	5.23256	9	Specific for Cluster #2	[]	[AGA, CREG1, DPP7, GGH, GNS, HEXA, HEXB, NPC2, PSAP]	0	100	0	100	[AGA, CREG1, DPP7, GGH, GNS, HEXA, HEXB, NPC2, PSAP]
GO:0005766	primary lysosome	GO_CellularComponent-EBI-UniProt-GOA-ACAP-ARAP_08.05.2020_00h00	6.54992e-07	7.33591e-05	3.95544e-18	9.88859e-17	[6, 7, 8]	Group27	5.23256	9	Specific for Cluster #2	[]	[AGA, CREG1, DPP7, GGH, GNS, HEXA, HEXB, NPC2, PSAP]	0	100	0	100	[AGA, CREG1, DPP7, GGH, GNS, HEXA, HEXB, NPC2, PSAP]
GO:0035578	azurophil granule lumen	GO_CellularComponent-EBI-UniProt-GOA-ACAP-ARAP_08.05.2020_00h00	2.12685e-06	0.000210558	3.95544e-18	9.88859e-17	[5, 6, 7, 8, 9, 10]	Group27	6.79612	7	Specific for Cluster #2	[]	[AGA, CREG1, DPP7, GGH, GNS, HEXB, NPC2]	0	100	0	100	[AGA, CREG1, DPP7, GGH, GNS, HEXB, NPC2]
R-HSA:114608	Platelet degranulation	REACTOME_Pathways_08.05.2020	1.04787e-11	1.55084e-09	2.25499e-21	6.31398e-20	[-1]	Group28	9.30233	12	Specific for Cluster #2	[SERPINF2]	[APLP2, APP, CFD, CLEC3B, CLU, FAM3C, LGALS3BP, PSAP, QSOX1, RARRES2, TIMP1]	8.33333	91.6667	12.8521	87.1479	[APLP2, APP, CFD, CLEC3B, CLU, FAM3C, LGALS3BP, PSAP, QSOX1, RARRES2, SERPINF2, TIMP1]
R-HSA:481007	Exocytosis of platelet alpha granule contents	REACTOME_Reactions_08.05.2020	2.33199e-06	0.000228535	2.25499e-21	6.31398e-20	[-1]	Group28	8.95522	6	Specific for Cluster #2	[SERPINF2]	[APP, CFD, CLU, QSOX1, TIMP1]	16.6667	83.3333	24.4966	75.5034	[APP, CFD, CLU, QSOX1, SERPINF2, TIMP1]
R-HSA:481009	Exocytosis of platelet dense granule content	REACTOME_Reactions_08.05.2020	9.79654e-07	0.000105803	2.25499e-21	6.31398e-20	[-1]	Group28	28.5714	4	Specific for Cluster #2	[]	[CLEC3B, FAM3C, LGALS3BP, RARRES2]	0	100	0	100	[CLEC3B, FAM3C, LGALS3BP, RARRES2]
R-HSA:6798695	Neutrophil degranulation	REACTOME_Pathways_08.05.2020	3.69486e-12	5.54229e-10	2.25499e-21	6.31398e-20	[-1]	Group28	4.16667	20	Specific for Cluster #2	[]	[AGA, ASAH1, ATP6AP2, B2M, CFD, CREG1, CST3, CTSD, CTSZ, DPP7, GGH, GNS, HEXB, NEU1, NPC2, PKM, PSAP, QPCT, QSOX1, TIMP2]	0	100	0	100	[AGA, ASAH1, ATP6AP2, B2M, CFD, CREG1, CST3, CTSD, CTSZ, DPP7, GGH, GNS, HEXB, NEU1, NPC2, PKM, PSAP, QPCT, QSOX1, TIMP2]
R-HSA:6798749	Exocytosis of specific granule lumen proteins	REACTOME_Reactions_08.05.2020	2.08211e-09	2.85249e-07	2.25499e-21	6.31398e-20	[-1]	Group28	13.1148	8	Specific for Cluster #2	[]	[B2M, CTSD, CTSZ, GGH, NEU1, QPCT, QSOX1, TIMP2]	0	100	0	100	[B2M, CTSD, CTSZ, GGH, NEU1, QPCT, QSOX1, TIMP2]
R-HSA:76002	Platelet activation, signaling and aggregation	REACTOME_Pathways_08.05.2020	3.75075e-09	5.06351e-07	2.25499e-21	6.31398e-20	[-1]	Group28	4.94297	13	Specific for Cluster #2	[F2, SERPINF2]	[APLP2, APP, CFD, CLEC3B, CLU, FAM3C, LGALS3BP, PSAP, QSOX1, RARRES2, TIMP1]	15.3846	84.6154	22.7769	77.2231	[APLP2, APP, CFD, CLEC3B, CLU, F2, FAM3C, LGALS3BP, PSAP, QSOX1, RARRES2, SERPINF2, TIMP1]
R-HSA:76005	Response to elevated platelet cytosolic Ca2+	REACTOME_Pathways_08.05.2020	1.64794e-11	2.38951e-09	2.25499e-21	6.31398e-20	[-1]	Group28	8.95522	12	Specific for Cluster #2	[SERPINF2]	[APLP2, APP, CFD, CLEC3B, CLU, FAM3C, LGALS3BP, PSAP, QSOX1, RARRES2, TIMP1]	8.33333	91.6667	12.8521	87.1479	[APLP2, APP, CFD, CLEC3B, CLU, FAM3C, LGALS3BP, PSAP, QSOX1, RARRES2, SERPINF2, TIMP1]
R-HSA:8952289	FAM20C phosphorylates FAM20C substrates	REACTOME_Reactions_08.05.2020	6.23019e-10	8.72227e-08	2.25499e-21	6.31398e-20	[-1]	Group28	9.25926	10	Specific for Cluster #2	[SERPIND1]	[APLP2, APP, CDH2, CST3, IGFBP7, QSOX1, SPARCL1, SPP1, TIMP1]	10	90	15.272	84.728	[APLP2, APP, CDH2, CST3, IGFBP7, QSOX1, SERPIND1, SPARCL1, SPP1, TIMP1]
R-HSA:8957275	Post-translational protein phosphorylation	REACTOME_Pathways_08.05.2020	6.23019e-10	8.72227e-08	2.25499e-21	6.31398e-20	[-1]	Group28	9.25926	10	Specific for Cluster #2	[SERPIND1]	[APLP2, APP, CDH2, CST3, IGFBP7, QSOX1, SPARCL1, SPP1, TIMP1]	10	90	15.272	84.728	[APLP2, APP, CDH2, CST3, IGFBP7, QSOX1, SERPIND1, SPARCL1, SPP1, TIMP1]
GO:0031983	vesicle lumen	GO_CellularComponent-EBI-UniProt-GOA-ACAP-ARAP_08.05.2020_00h00	4.67946e-20	7.7211e-18	2.25499e-21	6.31398e-20	[4, 5]	Group28	6.81199	25	Specific for Cluster #2	[SERPINF2]	[AGA, APP, B2M, CFD, CLEC3B, CLU, CREG1, CTSD, CTSZ, DPP7, FAM3C, GGH, GNS, HEXB, LGALS3BP, NEU1, NPC2, PKM, QPCT, QSOX1, RARRES2, SERPINI1, TIMP1, TIMP2]	4	96	6.33131	93.6687	[AGA, APP, B2M, CFD, CLEC3B, CLU, CREG1, CTSD, CTSZ, DPP7, FAM3C, GGH, GNS, HEXB, LGALS3BP, NEU1, NPC2, PKM, QPCT, QSOX1, RARRES2, SERPINF2, SERPINI1, TIMP1, TIMP2]
GO:0060205	cytoplasmic vesicle lumen	GO_CellularComponent-EBI-UniProt-GOA-ACAP-ARAP_08.05.2020_00h00	4.0988e-20	6.84499e-18	2.25499e-21	6.31398e-20	[4, 5, 6, 7]	Group28	6.84932	25	Specific for Cluster #2	[SERPINF2]	[AGA, APP, B2M, CFD, CLEC3B, CLU, CREG1, CTSD, CTSZ, DPP7, FAM3C, GGH, GNS, HEXB, LGALS3BP, NEU1, NPC2, PKM, QPCT, QSOX1, RARRES2, SERPINI1, TIMP1, TIMP2]	4	96	6.33131	93.6687	[AGA, APP, B2M, CFD, CLEC3B, CLU, CREG1, CTSD, CTSZ, DPP7, FAM3C, GGH, GNS, HEXB, LGALS3BP, NEU1, NPC2, PKM, QPCT, QSOX1, RARRES2, SERPINF2, SERPINI1, TIMP1, TIMP2]
GO:0002576	platelet degranulation	GO_BiologicalProcess-EBI-UniProt-GOA-ACAP-ARAP_08.05.2020_00h00	2.77018e-11	3.98905e-09	2.25499e-21	6.31398e-20	[4, 5, 6, 7, 8]	Group28	8.57143	12	Specific for Cluster #2	[SERPINF2]	[APLP2, APP, CFD, CLEC3B, CLU, FAM3C, LGALS3BP, PSAP, QSOX1, RARRES2, TIMP1]	8.33333	91.6667	12.8521	87.1479	[APLP2, APP, CFD, CLEC3B, CLU, FAM3C, LGALS3BP, PSAP, QSOX1, RARRES2, SERPINF2, TIMP1]
GO:0034774	secretory granule lumen	GO_CellularComponent-EBI-UniProt-GOA-ACAP-ARAP_08.05.2020_00h00	3.13709e-20	5.27031e-18	2.25499e-21	6.31398e-20	[4, 5, 6, 7, 8, 9]	Group28	6.92521	25	Specific for Cluster #2	[SERPINF2]	[AGA, APP, B2M, CFD, CLEC3B, CLU, CREG1, CTSD, CTSZ, DPP7, FAM3C, GGH, GNS, HEXB, LGALS3BP, NEU1, NPC2, PKM, QPCT, QSOX1, RARRES2, SERPINI1, TIMP1, TIMP2]	4	96	6.33131	93.6687	[AGA, APP, B2M, CFD, CLEC3B, CLU, CREG1, CTSD, CTSZ, DPP7, FAM3C, GGH, GNS, HEXB, LGALS3BP, NEU1, NPC2, PKM, QPCT, QSOX1, RARRES2, SERPINF2, SERPINI1, TIMP1, TIMP2]
GO:0031091	platelet alpha granule	GO_CellularComponent-EBI-UniProt-GOA-ACAP-ARAP_08.05.2020_00h00	1.41848e-06	0.000147522	2.25499e-21	6.31398e-20	[4, 6, 7, 8, 9]	Group28	7.2165	7	Specific for Cluster #2	[SERPINF2]	[APLP2, APP, CFD, CLU, QSOX1, TIMP1]	14.2857	85.7143	21.2828	78.7172	[APLP2, APP, CFD, CLU, QSOX1, SERPINF2, TIMP1]
GO:0042581	specific granule	GO_CellularComponent-EBI-UniProt-GOA-ACAP-ARAP_08.05.2020_00h00	6.87651e-07	7.63292e-05	2.25499e-21	6.31398e-20	[4, 6, 7, 8, 9]	Group28	5.20231	9	Specific for Cluster #2	[]	[B2M, CLU, CTSD, CTSZ, GGH, NEU1, QPCT, QSOX1, TIMP2]	0	100	0	100	[B2M, CLU, CTSD, CTSZ, GGH, NEU1, QPCT, QSOX1, TIMP2]
GO:0042827	platelet dense granule	GO_CellularComponent-EBI-UniProt-GOA-ACAP-ARAP_08.05.2020_00h00	6.90983e-06	0.000594245	2.25499e-21	6.31398e-20	[4, 6, 7, 8, 9]	Group28	18.1818	4	Specific for Cluster #2	[]	[CLEC3B, FAM3C, LGALS3BP, RARRES2]	0	100	0	100	[CLEC3B, FAM3C, LGALS3BP, RARRES2]
GO:0031089	platelet dense granule lumen	GO_CellularComponent-EBI-UniProt-GOA-ACAP-ARAP_08.05.2020_00h00	1.32999e-06	0.000140979	2.25499e-21	6.31398e-20	[5, 6, 7, 8, 9, 10]	Group28	26.6667	4	Specific for Cluster #2	[]	[CLEC3B, FAM3C, LGALS3BP, RARRES2]	0	100	0	100	[CLEC3B, FAM3C, LGALS3BP, RARRES2]
GO:0031093	platelet alpha granule lumen	GO_CellularComponent-EBI-UniProt-GOA-ACAP-ARAP_08.05.2020_00h00	3.56697e-06	0.000335295	2.25499e-21	6.31398e-20	[5, 6, 7, 8, 9, 10]	Group28	8.33333	6	Specific for Cluster #2	[SERPINF2]	[APP, CFD, CLU, QSOX1, TIMP1]	16.6667	83.3333	24.4966	75.5034	[APP, CFD, CLU, QSOX1, SERPINF2, TIMP1]
GO:0035580	specific granule lumen	GO_CellularComponent-EBI-UniProt-GOA-ACAP-ARAP_08.05.2020_00h00	5.69133e-09	7.62638e-07	2.25499e-21	6.31398e-20	[5, 6, 7, 8, 9, 10]	Group28	11.5942	8	Specific for Cluster #2	[]	[B2M, CTSD, CTSZ, GGH, NEU1, QPCT, QSOX1, TIMP2]	0	100	0	100	[B2M, CTSD, CTSZ, GGH, NEU1, QPCT, QSOX1, TIMP2]
R-HSA:114608	Platelet degranulation	REACTOME_Pathways_08.05.2020	1.04787e-11	1.55084e-09	3.90544e-11	6.2487e-10	[-1]	Group29	9.30233	12	Specific for Cluster #2	[SERPINF2]	[APLP2, APP, CFD, CLEC3B, CLU, FAM3C, LGALS3BP, PSAP, QSOX1, RARRES2, TIMP1]	8.33333	91.6667	12.8521	87.1479	[APLP2, APP, CFD, CLEC3B, CLU, FAM3C, LGALS3BP, PSAP, QSOX1, RARRES2, SERPINF2, TIMP1]
R-HSA:481007	Exocytosis of platelet alpha granule contents	REACTOME_Reactions_08.05.2020	2.33199e-06	0.000228535	3.90544e-11	6.2487e-10	[-1]	Group29	8.95522	6	Specific for Cluster #2	[SERPINF2]	[APP, CFD, CLU, QSOX1, TIMP1]	16.6667	83.3333	24.4966	75.5034	[APP, CFD, CLU, QSOX1, SERPINF2, TIMP1]
R-HSA:76002	Platelet activation, signaling and aggregation	REACTOME_Pathways_08.05.2020	3.75075e-09	5.06351e-07	3.90544e-11	6.2487e-10	[-1]	Group29	4.94297	13	Specific for Cluster #2	[F2, SERPINF2]	[APLP2, APP, CFD, CLEC3B, CLU, FAM3C, LGALS3BP, PSAP, QSOX1, RARRES2, TIMP1]	15.3846	84.6154	22.7769	77.2231	[APLP2, APP, CFD, CLEC3B, CLU, F2, FAM3C, LGALS3BP, PSAP, QSOX1, RARRES2, SERPINF2, TIMP1]
R-HSA:76005	Response to elevated platelet cytosolic Ca2+	REACTOME_Pathways_08.05.2020	1.64794e-11	2.38951e-09	3.90544e-11	6.2487e-10	[-1]	Group29	8.95522	12	Specific for Cluster #2	[SERPINF2]	[APLP2, APP, CFD, CLEC3B, CLU, FAM3C, LGALS3BP, PSAP, QSOX1, RARRES2, TIMP1]	8.33333	91.6667	12.8521	87.1479	[APLP2, APP, CFD, CLEC3B, CLU, FAM3C, LGALS3BP, PSAP, QSOX1, RARRES2, SERPINF2, TIMP1]
R-HSA:976734	Amyloid fibrils have additional components	REACTOME_Reactions_08.05.2020	8.3276e-06	0.000699518	3.90544e-11	6.2487e-10	[-1]	Group29	17.3913	4	Specific for Cluster #2	[APCS]	[APP, B2M, CST3]	25	75	35.0962	64.9038	[APCS, APP, B2M, CST3]
R-HSA:977136	Amyloid precursor proteins form ordered fibrils	REACTOME_Reactions_08.05.2020	0.00022603	0.0101713	3.90544e-11	6.2487e-10	[-1]	Group29	14.2857	3	Specific for Cluster #2	[]	[APP, B2M, CST3]	0	100	0	100	[APP, B2M, CST3]
GO:0042982	amyloid precursor protein metabolic process	GO_BiologicalProcess-EBI-UniProt-GOA-ACAP-ARAP_08.05.2020_00h00	0.00789261	0.0236778	3.90544e-11	6.2487e-10	[4, 5]	Group29	4.22535	3	Specific for Cluster #2	[]	[APP, CLU, SPON1]	0	100	0	100	[APP, CLU, SPON1]
GO:1990000	amyloid fibril formation	GO_BiologicalProcess-EBI-UniProt-GOA-ACAP-ARAP_08.05.2020_00h00	0.000166061	0.008137	3.90544e-11	6.2487e-10	[4, 5]	Group29	15.7895	3	Specific for Cluster #2	[]	[APP, B2M, CLU]	0	100	0	100	[APP, B2M, CLU]
GO:0042987	amyloid precursor protein catabolic process	GO_BiologicalProcess-EBI-UniProt-GOA-ACAP-ARAP_08.05.2020_00h00	0.00367458	0.0514441	3.90544e-11	6.2487e-10	[5, 6]	Group29	5.55556	3	Specific for Cluster #2	[]	[APP, CLU, SPON1]	0	100	0	100	[APP, CLU, SPON1]
GO:0050435	amyloid-beta metabolic process	GO_BiologicalProcess-EBI-UniProt-GOA-ACAP-ARAP_08.05.2020_00h00	0.00471736	0.051891	3.90544e-11	6.2487e-10	[5, 6]	Group29	5.08475	3	Specific for Cluster #2	[]	[APP, CLU, SPON1]	0	100	0	100	[APP, CLU, SPON1]
GO:0002576	platelet degranulation	GO_BiologicalProcess-EBI-UniProt-GOA-ACAP-ARAP_08.05.2020_00h00	2.77018e-11	3.98905e-09	3.90544e-11	6.2487e-10	[4, 5, 6, 7, 8]	Group29	8.57143	12	Specific for Cluster #2	[SERPINF2]	[APLP2, APP, CFD, CLEC3B, CLU, FAM3C, LGALS3BP, PSAP, QSOX1, RARRES2, TIMP1]	8.33333	91.6667	12.8521	87.1479	[APLP2, APP, CFD, CLEC3B, CLU, FAM3C, LGALS3BP, PSAP, QSOX1, RARRES2, SERPINF2, TIMP1]
GO:0031904	endosome lumen	GO_CellularComponent-EBI-UniProt-GOA-ACAP-ARAP_08.05.2020_00h00	5.23028e-05	0.00350429	3.90544e-11	6.2487e-10	[4, 5, 6, 7, 8]	Group29	11.1111	4	Specific for Cluster #2	[]	[APP, B2M, CTSL, LRP2]	0	100	0	100	[APP, B2M, CTSL, LRP2]
GO:1902991	regulation of amyloid precursor protein catabolic process	GO_BiologicalProcess-EBI-UniProt-GOA-ACAP-ARAP_08.05.2020_00h00	0.00204513	0.0388575	3.90544e-11	6.2487e-10	[5, 6, 7]	Group29	6.81818	3	Specific for Cluster #2	[]	[APP, CLU, SPON1]	0	100	0	100	[APP, CLU, SPON1]
GO:0034205	amyloid-beta formation	GO_BiologicalProcess-EBI-UniProt-GOA-ACAP-ARAP_08.05.2020_00h00	0.00204513	0.0388575	3.90544e-11	6.2487e-10	[6, 7]	Group29	6.81818	3	Specific for Cluster #2	[]	[APP, CLU, SPON1]	0	100	0	100	[APP, CLU, SPON1]
GO:1902003	regulation of amyloid-beta formation	GO_BiologicalProcess-EBI-UniProt-GOA-ACAP-ARAP_08.05.2020_00h00	0.00133558	0.0333896	3.90544e-11	6.2487e-10	[5, 6, 7, 8]	Group29	7.89474	3	Specific for Cluster #2	[]	[APP, CLU, SPON1]	0	100	0	100	[APP, CLU, SPON1]
GO:1902993	positive regulation of amyloid precursor protein catabolic process	GO_BiologicalProcess-EBI-UniProt-GOA-ACAP-ARAP_08.05.2020_00h00	0.000432734	0.0164439	3.90544e-11	6.2487e-10	[5, 6, 7, 8]	Group29	11.5385	3	Specific for Cluster #2	[]	[APP, CLU, SPON1]	0	100	0	100	[APP, CLU, SPON1]
GO:0031091	platelet alpha granule	GO_CellularComponent-EBI-UniProt-GOA-ACAP-ARAP_08.05.2020_00h00	1.41848e-06	0.000147522	3.90544e-11	6.2487e-10	[4, 6, 7, 8, 9]	Group29	7.2165	7	Specific for Cluster #2	[SERPINF2]	[APLP2, APP, CFD, CLU, QSOX1, TIMP1]	14.2857	85.7143	21.2828	78.7172	[APLP2, APP, CFD, CLU, QSOX1, SERPINF2, TIMP1]
GO:0031093	platelet alpha granule lumen	GO_CellularComponent-EBI-UniProt-GOA-ACAP-ARAP_08.05.2020_00h00	3.56697e-06	0.000335295	3.90544e-11	6.2487e-10	[5, 6, 7, 8, 9, 10]	Group29	8.33333	6	Specific for Cluster #2	[SERPINF2]	[APP, CFD, CLU, QSOX1, TIMP1]	16.6667	83.3333	24.4966	75.5034	[APP, CFD, CLU, QSOX1, SERPINF2, TIMP1]
GO:0051289	protein homotetramerization	GO_BiologicalProcess-EBI-UniProt-GOA-ACAP-ARAP_08.05.2020_00h00	0.00759037	0.0303615	3.90544e-11	6.2487e-10	[8]	Group29	4.28571	3	Specific for Cluster #2	[]	[APLP2, B2M, CLU]	0	100	0	100	[APLP2, B2M, CLU]
KEGG:04142	Lysosome	KEGG_08.05.2020	7.18751e-16	1.15719e-13	8.10723e-27	2.51324e-25	[-1]	Group30	11.7188	15	Specific for Cluster #2	[]	[AGA, ASAH1, ATP6AP1, CTSD, CTSL, CTSZ, GNS, HEXA, HEXB, IDS, NAGA, NEU1, NPC2, PSAP, TPP1]	0	100	0	100	[AGA, ASAH1, ATP6AP1, CTSD, CTSL, CTSZ, GNS, HEXA, HEXB, IDS, NAGA, NEU1, NPC2, PSAP, TPP1]
R-HSA:6798695	Neutrophil degranulation	REACTOME_Pathways_08.05.2020	3.69486e-12	5.54229e-10	8.10723e-27	2.51324e-25	[-1]	Group30	4.16667	20	Specific for Cluster #2	[]	[AGA, ASAH1, ATP6AP2, B2M, CFD, CREG1, CST3, CTSD, CTSZ, DPP7, GGH, GNS, HEXB, NEU1, NPC2, PKM, PSAP, QPCT, QSOX1, TIMP2]	0	100	0	100	[AGA, ASAH1, ATP6AP2, B2M, CFD, CREG1, CST3, CTSD, CTSZ, DPP7, GGH, GNS, HEXB, NEU1, NPC2, PKM, PSAP, QPCT, QSOX1, TIMP2]
R-HSA:6798745	Exocytosis of tertiary granule lumen proteins	REACTOME_Reactions_08.05.2020	8.85774e-10	1.22237e-07	8.10723e-27	2.51324e-25	[-1]	Group30	14.5455	8	Specific for Cluster #2	[]	[ASAH1, B2M, CST3, CTSD, GGH, QPCT, QSOX1, TIMP2]	0	100	0	100	[ASAH1, B2M, CST3, CTSD, GGH, QPCT, QSOX1, TIMP2]
R-HSA:6798749	Exocytosis of specific granule lumen proteins	REACTOME_Reactions_08.05.2020	2.08211e-09	2.85249e-07	8.10723e-27	2.51324e-25	[-1]	Group30	13.1148	8	Specific for Cluster #2	[]	[B2M, CTSD, CTSZ, GGH, NEU1, QPCT, QSOX1, TIMP2]	0	100	0	100	[B2M, CTSD, CTSZ, GGH, NEU1, QPCT, QSOX1, TIMP2]
R-HSA:6798751	Exocytosis of azurophil granule lumen proteins	REACTOME_Reactions_08.05.2020	7.90049e-07	8.61153e-05	8.10723e-27	2.51324e-25	[-1]	Group30	7.86517	7	Specific for Cluster #2	[]	[AGA, CREG1, DPP7, GGH, GNS, HEXB, NPC2]	0	100	0	100	[AGA, CREG1, DPP7, GGH, GNS, HEXB, NPC2]
R-HSA:6800434	Exocytosis of ficolin-rich granule lumen proteins	REACTOME_Reactions_08.05.2020	4.26993e-08	5.50821e-06	8.10723e-27	2.51324e-25	[-1]	Group30	7.2	9	Specific for Cluster #2	[]	[ASAH1, CFD, CST3, CTSD, CTSZ, GNS, PKM, QPCT, TIMP2]	0	100	0	100	[ASAH1, CFD, CST3, CTSD, CTSZ, GNS, PKM, QPCT, TIMP2]
GO:0031983	vesicle lumen	GO_CellularComponent-EBI-UniProt-GOA-ACAP-ARAP_08.05.2020_00h00	4.67946e-20	7.7211e-18	8.10723e-27	2.51324e-25	[4, 5]	Group30	6.81199	25	Specific for Cluster #2	[SERPINF2]	[AGA, APP, B2M, CFD, CLEC3B, CLU, CREG1, CTSD, CTSZ, DPP7, FAM3C, GGH, GNS, HEXB, LGALS3BP, NEU1, NPC2, PKM, QPCT, QSOX1, RARRES2, SERPINI1, TIMP1, TIMP2]	4	96	6.33131	93.6687	[AGA, APP, B2M, CFD, CLEC3B, CLU, CREG1, CTSD, CTSZ, DPP7, FAM3C, GGH, GNS, HEXB, LGALS3BP, NEU1, NPC2, PKM, QPCT, QSOX1, RARRES2, SERPINF2, SERPINI1, TIMP1, TIMP2]
GO:0000323	lytic vacuole	GO_CellularComponent-EBI-UniProt-GOA-ACAP-ARAP_08.05.2020_00h00	1.5303e-18	2.47908e-16	8.10723e-27	2.51324e-25	[4, 5, 6]	Group30	4.1555	31	Specific for Cluster #2	[]	[AGA, ASAH1, ATP6AP2, BCAN, CHGA, CLSTN1, CLU, CPQ, CREG1, CST3, CTSD, CTSL, CTSZ, DPP7, GGH, GNS, HEXA, HEXB, IDS, LRP2, NAGA, NCAN, NEU1, NPC2, PEBP4, PLBD2, PLD3, PRELP, PSAP, SIAE, TPP1]	0	100	0	100	[AGA, ASAH1, ATP6AP2, BCAN, CHGA, CLSTN1, CLU, CPQ, CREG1, CST3, CTSD, CTSL, CTSZ, DPP7, GGH, GNS, HEXA, HEXB, IDS, LRP2, NAGA, NCAN, NEU1, NPC2, PEBP4, PLBD2, PLD3, PRELP, PSAP, SIAE, TPP1]
GO:0005775	vacuolar lumen	GO_CellularComponent-EBI-UniProt-GOA-ACAP-ARAP_08.05.2020_00h00	1.11648e-19	1.83103e-17	8.10723e-27	2.51324e-25	[4, 5, 6]	Group30	10.2564	20	Specific for Cluster #2	[]	[AGA, ASAH1, BCAN, CREG1, CTSD, CTSL, DPP7, GGH, GNS, HEXA, HEXB, IDS, NCAN, NEU1, NPC2, PLBD2, PLD3, PRELP, PSAP, TPP1]	0	100	0	100	[AGA, ASAH1, BCAN, CREG1, CTSD, CTSL, DPP7, GGH, GNS, HEXA, HEXB, IDS, NCAN, NEU1, NPC2, PLBD2, PLD3, PRELP, PSAP, TPP1]
GO:0060205	cytoplasmic vesicle lumen	GO_CellularComponent-EBI-UniProt-GOA-ACAP-ARAP_08.05.2020_00h00	4.0988e-20	6.84499e-18	8.10723e-27	2.51324e-25	[4, 5, 6, 7]	Group30	6.84932	25	Specific for Cluster #2	[SERPINF2]	[AGA, APP, B2M, CFD, CLEC3B, CLU, CREG1, CTSD, CTSZ, DPP7, FAM3C, GGH, GNS, HEXB, LGALS3BP, NEU1, NPC2, PKM, QPCT, QSOX1, RARRES2, SERPINI1, TIMP1, TIMP2]	4	96	6.33131	93.6687	[AGA, APP, B2M, CFD, CLEC3B, CLU, CREG1, CTSD, CTSZ, DPP7, FAM3C, GGH, GNS, HEXB, LGALS3BP, NEU1, NPC2, PKM, QPCT, QSOX1, RARRES2, SERPINF2, SERPINI1, TIMP1, TIMP2]
GO:0005764	lysosome	GO_CellularComponent-EBI-UniProt-GOA-ACAP-ARAP_08.05.2020_00h00	1.5303e-18	2.47908e-16	8.10723e-27	2.51324e-25	[5, 6, 7]	Group30	4.1555	31	Specific for Cluster #2	[]	[AGA, ASAH1, ATP6AP2, BCAN, CHGA, CLSTN1, CLU, CPQ, CREG1, CST3, CTSD, CTSL, CTSZ, DPP7, GGH, GNS, HEXA, HEXB, IDS, LRP2, NAGA, NCAN, NEU1, NPC2, PEBP4, PLBD2, PLD3, PRELP, PSAP, SIAE, TPP1]	0	100	0	100	[AGA, ASAH1, ATP6AP2, BCAN, CHGA, CLSTN1, CLU, CPQ, CREG1, CST3, CTSD, CTSL, CTSZ, DPP7, GGH, GNS, HEXA, HEXB, IDS, LRP2, NAGA, NCAN, NEU1, NPC2, PEBP4, PLBD2, PLD3, PRELP, PSAP, SIAE, TPP1]
GO:0034774	secretory granule lumen	GO_CellularComponent-EBI-UniProt-GOA-ACAP-ARAP_08.05.2020_00h00	3.13709e-20	5.27031e-18	8.10723e-27	2.51324e-25	[4, 5, 6, 7, 8, 9]	Group30	6.92521	25	Specific for Cluster #2	[SERPINF2]	[AGA, APP, B2M, CFD, CLEC3B, CLU, CREG1, CTSD, CTSZ, DPP7, FAM3C, GGH, GNS, HEXB, LGALS3BP, NEU1, NPC2, PKM, QPCT, QSOX1, RARRES2, SERPINI1, TIMP1, TIMP2]	4	96	6.33131	93.6687	[AGA, APP, B2M, CFD, CLEC3B, CLU, CREG1, CTSD, CTSZ, DPP7, FAM3C, GGH, GNS, HEXB, LGALS3BP, NEU1, NPC2, PKM, QPCT, QSOX1, RARRES2, SERPINF2, SERPINI1, TIMP1, TIMP2]
GO:0042581	specific granule	GO_CellularComponent-EBI-UniProt-GOA-ACAP-ARAP_08.05.2020_00h00	6.87651e-07	7.63292e-05	8.10723e-27	2.51324e-25	[4, 6, 7, 8, 9]	Group30	5.20231	9	Specific for Cluster #2	[]	[B2M, CLU, CTSD, CTSZ, GGH, NEU1, QPCT, QSOX1, TIMP2]	0	100	0	100	[B2M, CLU, CTSD, CTSZ, GGH, NEU1, QPCT, QSOX1, TIMP2]
GO:0042582	azurophil granule	GO_CellularComponent-EBI-UniProt-GOA-ACAP-ARAP_08.05.2020_00h00	6.54992e-07	7.33591e-05	8.10723e-27	2.51324e-25	[4, 6, 7, 8, 9]	Group30	5.23256	9	Specific for Cluster #2	[]	[AGA, CREG1, DPP7, GGH, GNS, HEXA, HEXB, NPC2, PSAP]	0	100	0	100	[AGA, CREG1, DPP7, GGH, GNS, HEXA, HEXB, NPC2, PSAP]
GO:0070820	tertiary granule	GO_CellularComponent-EBI-UniProt-GOA-ACAP-ARAP_08.05.2020_00h00	7.83261e-08	9.79077e-06	8.10723e-27	2.51324e-25	[4, 6, 7, 8, 9]	Group30	5.61798	10	Specific for Cluster #2	[]	[ASAH1, ATP6AP2, B2M, CLU, CST3, CTSD, GGH, QPCT, QSOX1, TIMP2]	0	100	0	100	[ASAH1, ATP6AP2, B2M, CLU, CST3, CTSD, GGH, QPCT, QSOX1, TIMP2]
GO:0101002	ficolin-1-rich granule	GO_CellularComponent-EBI-UniProt-GOA-ACAP-ARAP_08.05.2020_00h00	1.13847e-07	1.40032e-05	8.10723e-27	2.51324e-25	[4, 6, 7, 8, 9]	Group30	6.42857	9	Specific for Cluster #2	[]	[ASAH1, CFD, CST3, CTSD, CTSZ, GNS, PKM, QPCT, TIMP2]	0	100	0	100	[ASAH1, CFD, CST3, CTSD, CTSZ, GNS, PKM, QPCT, TIMP2]
GO:0005766	primary lysosome	GO_CellularComponent-EBI-UniProt-GOA-ACAP-ARAP_08.05.2020_00h00	6.54992e-07	7.33591e-05	8.10723e-27	2.51324e-25	[6, 7, 8]	Group30	5.23256	9	Specific for Cluster #2	[]	[AGA, CREG1, DPP7, GGH, GNS, HEXA, HEXB, NPC2, PSAP]	0	100	0	100	[AGA, CREG1, DPP7, GGH, GNS, HEXA, HEXB, NPC2, PSAP]
GO:1904724	tertiary granule lumen	GO_CellularComponent-EBI-UniProt-GOA-ACAP-ARAP_08.05.2020_00h00	2.37924e-09	3.23576e-07	8.10723e-27	2.51324e-25	[4, 5, 7, 8, 9, 10]	Group30	12.9032	8	Specific for Cluster #2	[]	[ASAH1, B2M, CST3, CTSD, GGH, QPCT, QSOX1, TIMP2]	0	100	0	100	[ASAH1, B2M, CST3, CTSD, GGH, QPCT, QSOX1, TIMP2]
GO:1904813	ficolin-1-rich granule lumen	GO_CellularComponent-EBI-UniProt-GOA-ACAP-ARAP_08.05.2020_00h00	1.13847e-07	1.40032e-05	8.10723e-27	2.51324e-25	[4, 5, 7, 8, 9, 10]	Group30	6.42857	9	Specific for Cluster #2	[]	[ASAH1, CFD, CST3, CTSD, CTSZ, GNS, PKM, QPCT, TIMP2]	0	100	0	100	[ASAH1, CFD, CST3, CTSD, CTSZ, GNS, PKM, QPCT, TIMP2]
GO:0035578	azurophil granule lumen	GO_CellularComponent-EBI-UniProt-GOA-ACAP-ARAP_08.05.2020_00h00	2.12685e-06	0.000210558	8.10723e-27	2.51324e-25	[5, 6, 7, 8, 9, 10]	Group30	6.79612	7	Specific for Cluster #2	[]	[AGA, CREG1, DPP7, GGH, GNS, HEXB, NPC2]	0	100	0	100	[AGA, CREG1, DPP7, GGH, GNS, HEXB, NPC2]
GO:0035580	specific granule lumen	GO_CellularComponent-EBI-UniProt-GOA-ACAP-ARAP_08.05.2020_00h00	5.69133e-09	7.62638e-07	8.10723e-27	2.51324e-25	[5, 6, 7, 8, 9, 10]	Group30	11.5942	8	Specific for Cluster #2	[]	[B2M, CTSD, CTSZ, GGH, NEU1, QPCT, QSOX1, TIMP2]	0	100	0	100	[B2M, CTSD, CTSZ, GGH, NEU1, QPCT, QSOX1, TIMP2]
GO:0050771	negative regulation of axonogenesis	GO_BiologicalProcess-EBI-UniProt-GOA-ACAP-ARAP_08.05.2020_00h00	8.05171e-05	0.00475051	3.19169e-11	5.42588e-10	[6, 7, 8, 9, 10, 11, 12, 13, 14]	Group31	6.49351	5	Specific for Cluster #2	[]	[PTPRS, SEMA4B, SEMA7A, SPP1, TNR]	0	100	0	100	[PTPRS, SEMA4B, SEMA7A, SPP1, TNR]
GO:0007566	embryo implantation	GO_BiologicalProcess-EBI-UniProt-GOA-ACAP-ARAP_08.05.2020_00h00	1.20863e-06	0.000129323	3.19169e-11	5.42588e-10	[2, 3, 4, 5]	Group31	10	6	Specific for Cluster #2	[]	[CST3, FBLN1, IGFBP7, MMP2, SPP1, TIMP1]	0	100	0	100	[CST3, FBLN1, IGFBP7, MMP2, SPP1, TIMP1]
GO:0048640	negative regulation of developmental growth	GO_BiologicalProcess-EBI-UniProt-GOA-ACAP-ARAP_08.05.2020_00h00	6.988e-05	0.00440244	3.19169e-11	5.42588e-10	[3, 4, 5]	Group31	4.95868	6	Specific for Cluster #2	[]	[CHGA, PTPRS, SEMA4B, SEMA7A, SPP1, TNR]	0	100	0	100	[CHGA, PTPRS, SEMA4B, SEMA7A, SPP1, TNR]
GO:0048678	response to axon injury	GO_BiologicalProcess-EBI-UniProt-GOA-ACAP-ARAP_08.05.2020_00h00	0.000151859	0.00774479	3.19169e-11	5.42588e-10	[4]	Group31	5.68182	5	Specific for Cluster #2	[]	[CST3, PTPRS, SPP1, TIMP1, TNR]	0	100	0	100	[CST3, PTPRS, SPP1, TIMP1, TNR]
GO:0050919	negative chemotaxis	GO_BiologicalProcess-EBI-UniProt-GOA-ACAP-ARAP_08.05.2020_00h00	0.0023247	0.0395199	3.19169e-11	5.42588e-10	[4, 5]	Group31	6.52174	3	Specific for Cluster #2	[]	[NELL2, SEMA4B, SEMA7A]	0	100	0	100	[NELL2, SEMA4B, SEMA7A]
GO:0031345	negative regulation of cell projection organization	GO_BiologicalProcess-EBI-UniProt-GOA-ACAP-ARAP_08.05.2020_00h00	1.80636e-05	0.00140896	3.19169e-11	5.42588e-10	[4, 5, 6]	Group31	4.06091	8	Specific for Cluster #2	[]	[B2M, CTSZ, PTPRS, SEMA4B, SEMA7A, SPOCK1, SPP1, TNR]	0	100	0	100	[B2M, CTSZ, PTPRS, SEMA4B, SEMA7A, SPOCK1, SPP1, TNR]
GO:0061387	regulation of extent of cell growth	GO_BiologicalProcess-EBI-UniProt-GOA-ACAP-ARAP_08.05.2020_00h00	6.67236e-05	0.00427031	3.19169e-11	5.42588e-10	[4, 5, 6]	Group31	5	6	Specific for Cluster #2	[]	[NRCAM, PTPRS, SEMA4B, SEMA7A, SPP1, TNR]	0	100	0	100	[NRCAM, PTPRS, SEMA4B, SEMA7A, SPP1, TNR]
GO:0071526	semaphorin-plexin signaling pathway	GO_BiologicalProcess-EBI-UniProt-GOA-ACAP-ARAP_08.05.2020_00h00	0.000116354	0.00651582	3.19169e-11	5.42588e-10	[4, 5, 6]	Group31	9.09091	4	Specific for Cluster #2	[]	[NCAM1, NELL2, SEMA4B, SEMA7A]	0	100	0	100	[NCAM1, NELL2, SEMA4B, SEMA7A]
GO:0098936	intrinsic component of postsynaptic membrane	GO_CellularComponent-EBI-UniProt-GOA-ACAP-ARAP_08.05.2020_00h00	0.000127998	0.00691191	3.19169e-11	5.42588e-10	[4, 5, 6, 7]	Group31	4.44444	6	Specific for Cluster #2	[]	[CDH2, CLSTN1, CNTN1, NELL2, NRCAM, PTPRS]	0	100	0	100	[CDH2, CLSTN1, CNTN1, NELL2, NRCAM, PTPRS]
GO:0010771	negative regulation of cell morphogenesis involved in differentiation	GO_BiologicalProcess-EBI-UniProt-GOA-ACAP-ARAP_08.05.2020_00h00	3.32531e-05	0.00232771	3.19169e-11	5.42588e-10	[5, 6, 7]	Group31	5.66038	6	Specific for Cluster #2	[]	[FBLN1, PTPRS, SEMA4B, SEMA7A, SPP1, TNR]	0	100	0	100	[FBLN1, PTPRS, SEMA4B, SEMA7A, SPP1, TNR]
GO:0014033	neural crest cell differentiation	GO_BiologicalProcess-EBI-UniProt-GOA-ACAP-ARAP_08.05.2020_00h00	0.00218094	0.0392569	3.19169e-11	5.42588e-10	[5, 6, 7, 8]	Group31	4.21053	4	Specific for Cluster #2	[]	[FRZB, NELL2, SEMA4B, SEMA7A]	0	100	0	100	[FRZB, NELL2, SEMA4B, SEMA7A]
GO:0098948	intrinsic component of postsynaptic specialization membrane	GO_CellularComponent-EBI-UniProt-GOA-ACAP-ARAP_08.05.2020_00h00	0.0014492	0.0333316	3.19169e-11	5.42588e-10	[5, 6, 7, 8]	Group31	4.70588	4	Specific for Cluster #2	[]	[CDH2, CLSTN1, NRCAM, PTPRS]	0	100	0	100	[CDH2, CLSTN1, NRCAM, PTPRS]
GO:0001755	neural crest cell migration	GO_BiologicalProcess-EBI-UniProt-GOA-ACAP-ARAP_08.05.2020_00h00	0.00494514	0.0494514	3.19169e-11	5.42588e-10	[5, 6, 7, 8, 9, 10]	Group31	5	3	Specific for Cluster #2	[]	[NELL2, SEMA4B, SEMA7A]	0	100	0	100	[NELL2, SEMA4B, SEMA7A]
GO:0099060	integral component of postsynaptic specialization membrane	GO_CellularComponent-EBI-UniProt-GOA-ACAP-ARAP_08.05.2020_00h00	0.00115707	0.0300838	3.19169e-11	5.42588e-10	[6, 7, 8, 9]	Group31	5	4	Specific for Cluster #2	[]	[CDH2, CLSTN1, NRCAM, PTPRS]	0	100	0	100	[CDH2, CLSTN1, NRCAM, PTPRS]
GO:0099146	intrinsic component of postsynaptic density membrane	GO_CellularComponent-EBI-UniProt-GOA-ACAP-ARAP_08.05.2020_00h00	0.00517946	0.0466151	3.19169e-11	5.42588e-10	[6, 7, 8, 9]	Group31	4.91803	3	Specific for Cluster #2	[]	[CLSTN1, NRCAM, PTPRS]	0	100	0	100	[CLSTN1, NRCAM, PTPRS]
GO:0031102	neuron projection regeneration	GO_BiologicalProcess-EBI-UniProt-GOA-ACAP-ARAP_08.05.2020_00h00	0.00645082	0.0387049	3.19169e-11	5.42588e-10	[4, 6, 7, 9, 10, 11]	Group31	4.54545	3	Specific for Cluster #2	[]	[PTPRS, SPP1, TNR]	0	100	0	100	[PTPRS, SPP1, TNR]
GO:0070570	regulation of neuron projection regeneration	GO_BiologicalProcess-EBI-UniProt-GOA-ACAP-ARAP_08.05.2020_00h00	0.00104922	0.0283289	3.19169e-11	5.42588e-10	[4, 5, 6, 7, 8, 9, 10, 11, 12]	Group31	8.57143	3	Specific for Cluster #2	[]	[PTPRS, SPP1, TNR]	0	100	0	100	[PTPRS, SPP1, TNR]
GO:0070571	negative regulation of neuron projection regeneration	GO_BiologicalProcess-EBI-UniProt-GOA-ACAP-ARAP_08.05.2020_00h00	0.000117513	0.0064632	3.19169e-11	5.42588e-10	[3, 4, 5, 6, 7, 8, 9, 10, 11, 12, 13]	Group31	17.6471	3	Specific for Cluster #2	[]	[PTPRS, SPP1, TNR]	0	100	0	100	[PTPRS, SPP1, TNR]
GO:0010977	negative regulation of neuron projection development	GO_BiologicalProcess-EBI-UniProt-GOA-ACAP-ARAP_08.05.2020_00h00	4.52193e-06	0.000411495	3.19169e-11	5.42588e-10	[5, 6, 7, 8, 9, 10, 11, 12]	Group31	4.90798	8	Specific for Cluster #2	[]	[B2M, CTSZ, PTPRS, SEMA4B, SEMA7A, SPOCK1, SPP1, TNR]	0	100	0	100	[B2M, CTSZ, PTPRS, SEMA4B, SEMA7A, SPOCK1, SPP1, TNR]
GO:0048668	collateral sprouting	GO_BiologicalProcess-EBI-UniProt-GOA-ACAP-ARAP_08.05.2020_00h00	0.000805127	0.0241538	3.19169e-11	5.42588e-10	[4, 5, 6, 7, 8, 9, 10, 11, 12, 13]	Group31	9.375	3	Specific for Cluster #2	[]	[APP, PTPRS, SPP1]	0	100	0	100	[APP, PTPRS, SPP1]
GO:0048679	regulation of axon regeneration	GO_BiologicalProcess-EBI-UniProt-GOA-ACAP-ARAP_08.05.2020_00h00	0.000664552	0.0225948	3.19169e-11	5.42588e-10	[4, 5, 6, 7, 8, 9, 10, 11, 12, 13]	Group31	10	3	Specific for Cluster #2	[]	[PTPRS, SPP1, TNR]	0	100	0	100	[PTPRS, SPP1, TNR]
GO:0099061	integral component of postsynaptic density membrane	GO_CellularComponent-EBI-UniProt-GOA-ACAP-ARAP_08.05.2020_00h00	0.00407269	0.0488723	3.19169e-11	5.42588e-10	[7, 8, 9, 10]	Group31	5.35714	3	Specific for Cluster #2	[]	[CLSTN1, NRCAM, PTPRS]	0	100	0	100	[CLSTN1, NRCAM, PTPRS]
GO:1902284	neuron projection extension involved in neuron projection guidance	GO_BiologicalProcess-EBI-UniProt-GOA-ACAP-ARAP_08.05.2020_00h00	0.00133558	0.0333896	3.19169e-11	5.42588e-10	[4, 5, 6, 7, 8, 9, 10, 11, 12, 13]	Group31	7.89474	3	Specific for Cluster #2	[]	[NELL2, SEMA4B, SEMA7A]	0	100	0	100	[NELL2, SEMA4B, SEMA7A]
GO:0031103	axon regeneration	GO_BiologicalProcess-EBI-UniProt-GOA-ACAP-ARAP_08.05.2020_00h00	0.00407269	0.0488723	3.19169e-11	5.42588e-10	[5, 7, 8, 10, 11, 12]	Group31	5.35714	3	Specific for Cluster #2	[]	[PTPRS, SPP1, TNR]	0	100	0	100	[PTPRS, SPP1, TNR]
GO:0030516	regulation of axon extension	GO_BiologicalProcess-EBI-UniProt-GOA-ACAP-ARAP_08.05.2020_00h00	0.000316991	0.0129966	3.19169e-11	5.42588e-10	[4, 5, 6, 7, 8, 9, 10, 11, 12, 13, 14]	Group31	4.85437	5	Specific for Cluster #2	[]	[NRCAM, PTPRS, SEMA4B, SEMA7A, TNR]	0	100	0	100	[NRCAM, PTPRS, SEMA4B, SEMA7A, TNR]
GO:0048675	axon extension	GO_BiologicalProcess-EBI-UniProt-GOA-ACAP-ARAP_08.05.2020_00h00	0.000144384	0.00750794	3.19169e-11	5.42588e-10	[5, 6, 7, 8, 9, 10, 11, 12, 13]	Group31	4.34783	6	Specific for Cluster #2	[]	[NELL2, NRCAM, PTPRS, SEMA4B, SEMA7A, TNR]	0	100	0	100	[NELL2, NRCAM, PTPRS, SEMA4B, SEMA7A, TNR]
GO:0048681	negative regulation of axon regeneration	GO_BiologicalProcess-EBI-UniProt-GOA-ACAP-ARAP_08.05.2020_00h00	9.71808e-05	0.0055393	3.19169e-11	5.42588e-10	[4, 5, 6, 7, 8, 9, 10, 11, 12, 13, 14]	Group31	18.75	3	Specific for Cluster #2	[]	[PTPRS, SPP1, TNR]	0	100	0	100	[PTPRS, SPP1, TNR]
GO:0030517	negative regulation of axon extension	GO_BiologicalProcess-EBI-UniProt-GOA-ACAP-ARAP_08.05.2020_00h00	0.000116354	0.00651582	3.19169e-11	5.42588e-10	[4, 5, 6, 7, 8, 9, 10, 11, 12, 13, 14, 15]	Group31	9.09091	4	Specific for Cluster #2	[]	[PTPRS, SEMA4B, SEMA7A, TNR]	0	100	0	100	[PTPRS, SEMA4B, SEMA7A, TNR]
GO:0048846	axon extension involved in axon guidance	GO_BiologicalProcess-EBI-UniProt-GOA-ACAP-ARAP_08.05.2020_00h00	0.00133558	0.0333896	3.19169e-11	5.42588e-10	[5, 6, 7, 8, 9, 10, 11, 12, 13, 14]	Group31	7.89474	3	Specific for Cluster #2	[]	[NELL2, SEMA4B, SEMA7A]	0	100	0	100	[NELL2, SEMA4B, SEMA7A]
KEGG:00511	Other glycan degradation	KEGG_08.05.2020	2.94215e-06	0.000285389	1.41646e-21	4.10773e-20	[-1]	Group32	22.2222	4	Specific for Cluster #2	[]	[AGA, HEXA, HEXB, NEU1]	0	100	0	100	[AGA, HEXA, HEXB, NEU1]
KEGG:00531	Glycosaminoglycan degradation	KEGG_08.05.2020	3.71026e-06	0.000341344	1.41646e-21	4.10773e-20	[-1]	Group32	21.0526	4	Specific for Cluster #2	[]	[GNS, HEXA, HEXB, IDS]	0	100	0	100	[GNS, HEXA, HEXB, IDS]
KEGG:00603	Glycosphingolipid biosynthesis	KEGG_08.05.2020	7.92904e-05	0.00483671	1.41646e-21	4.10773e-20	[-1]	Group32	20	3	Specific for Cluster #2	[]	[HEXA, HEXB, NAGA]	0	100	0	100	[HEXA, HEXB, NAGA]
KEGG:04142	Lysosome	KEGG_08.05.2020	7.18751e-16	1.15719e-13	1.41646e-21	4.10773e-20	[-1]	Group32	11.7188	15	Specific for Cluster #2	[]	[AGA, ASAH1, ATP6AP1, CTSD, CTSL, CTSZ, GNS, HEXA, HEXB, IDS, NAGA, NEU1, NPC2, PSAP, TPP1]	0	100	0	100	[AGA, ASAH1, ATP6AP1, CTSD, CTSL, CTSZ, GNS, HEXA, HEXB, IDS, NAGA, NEU1, NPC2, PSAP, TPP1]
R-HSA:1630316	Glycosaminoglycan metabolism	REACTOME_Pathways_08.05.2020	5.77069e-07	6.57859e-05	1.41646e-21	4.10773e-20	[-1]	Group32	6.45161	8	Specific for Cluster #2	[]	[B4GAT1, BCAN, GNS, HEXA, HEXB, IDS, NCAN, PRELP]	0	100	0	100	[B4GAT1, BCAN, GNS, HEXA, HEXB, IDS, NCAN, PRELP]
R-HSA:1638074	Keratan sulfate/keratin metabolism	REACTOME_Pathways_08.05.2020	1.3796e-06	0.000144858	1.41646e-21	4.10773e-20	[-1]	Group32	14.7059	5	Specific for Cluster #2	[]	[B4GAT1, GNS, HEXA, HEXB, PRELP]	0	100	0	100	[B4GAT1, GNS, HEXA, HEXB, PRELP]
R-HSA:1638091	Heparan sulfate/heparin (HS-GAG) metabolism	REACTOME_Pathways_08.05.2020	0.00387051	0.0503166	1.41646e-21	4.10773e-20	[-1]	Group32	5.45455	3	Specific for Cluster #2	[]	[BCAN, IDS, NCAN]	0	100	0	100	[BCAN, IDS, NCAN]
R-HSA:1660662	Glycosphingolipid metabolism	REACTOME_Pathways_08.05.2020	6.43381e-06	0.000559741	1.41646e-21	4.10773e-20	[-1]	Group32	10.8696	5	Specific for Cluster #2	[]	[ASAH1, HEXA, HEXB, NEU1, PSAP]	0	100	0	100	[ASAH1, HEXA, HEXB, NEU1, PSAP]
R-HSA:1793185	Chondroitin sulfate/dermatan sulfate metabolism	REACTOME_Pathways_08.05.2020	9.76478e-06	0.000800712	1.41646e-21	4.10773e-20	[-1]	Group32	10	5	Specific for Cluster #2	[]	[BCAN, HEXA, HEXB, IDS, NCAN]	0	100	0	100	[BCAN, HEXA, HEXB, IDS, NCAN]
R-HSA:2022857	Keratan sulfate degradation	REACTOME_Pathways_08.05.2020	7.0286e-07	7.73147e-05	1.41646e-21	4.10773e-20	[-1]	Group32	30.7692	4	Specific for Cluster #2	[]	[GNS, HEXA, HEXB, PRELP]	0	100	0	100	[GNS, HEXA, HEXB, PRELP]
R-HSA:2024101	CS/DS degradation	REACTOME_Pathways_08.05.2020	1.08768e-08	1.44662e-06	1.41646e-21	4.10773e-20	[-1]	Group32	35.7143	5	Specific for Cluster #2	[]	[BCAN, HEXA, HEXB, IDS, NCAN]	0	100	0	100	[BCAN, HEXA, HEXB, IDS, NCAN]
R-HSA:2424246	Tenascins C, R, (X, N) bind lecticans	REACTOME_Reactions_08.05.2020	1.00491e-05	0.000813979	1.41646e-21	4.10773e-20	[-1]	Group32	37.5	3	Specific for Cluster #2	[]	[BCAN, NCAN, TNR]	0	100	0	100	[BCAN, NCAN, TNR]
R-HSA:3000178	ECM proteoglycans	REACTOME_Pathways_08.05.2020	2.66512e-07	3.14484e-05	1.41646e-21	4.10773e-20	[-1]	Group32	9.21053	7	Specific for Cluster #2	[]	[APP, BCAN, COL2A1, NCAM1, NCAN, PTPRS, TNR]	0	100	0	100	[APP, BCAN, COL2A1, NCAM1, NCAN, PTPRS, TNR]
R-HSA:3560782	Diseases associated with glycosaminoglycan metabolism	REACTOME_Pathways_08.05.2020	3.59861e-06	0.000334671	1.41646e-21	4.10773e-20	[-1]	Group32	12.1951	5	Specific for Cluster #2	[]	[BCAN, HEXA, HEXB, NCAN, PRELP]	0	100	0	100	[BCAN, HEXA, HEXB, NCAN, PRELP]
R-HSA:375165	NCAM signaling for neurite out-growth	REACTOME_Pathways_08.05.2020	0.0056679	0.0396753	1.41646e-21	4.10773e-20	[-1]	Group32	4.7619	3	Specific for Cluster #2	[]	[COL2A1, NCAM1, NCAN]	0	100	0	100	[COL2A1, NCAM1, NCAN]
R-HSA:3781865	Diseases of glycosylation	REACTOME_Pathways_08.05.2020	1.70186e-06	0.000175292	1.41646e-21	4.10773e-20	[-1]	Group32	5.59441	8	Specific for Cluster #2	[]	[B4GAT1, BCAN, HEXA, HEXB, NCAN, NEU1, PRELP, SPON1]	0	100	0	100	[B4GAT1, BCAN, HEXA, HEXB, NCAN, NEU1, PRELP, SPON1]
R-HSA:419037	NCAM1 interactions	REACTOME_Pathways_08.05.2020	0.00178753	0.0375381	1.41646e-21	4.10773e-20	[-1]	Group32	7.14286	3	Specific for Cluster #2	[]	[COL2A1, NCAM1, NCAN]	0	100	0	100	[COL2A1, NCAM1, NCAN]
R-HSA:428157	Sphingolipid metabolism	REACTOME_Pathways_08.05.2020	0.000160168	0.00800841	1.41646e-21	4.10773e-20	[-1]	Group32	5.61798	5	Specific for Cluster #2	[]	[ASAH1, HEXA, HEXB, NEU1, PSAP]	0	100	0	100	[ASAH1, HEXA, HEXB, NEU1, PSAP]
R-HSA:5668914	Diseases of metabolism	REACTOME_Pathways_08.05.2020	1.67739e-07	1.9961e-05	1.41646e-21	4.10773e-20	[-1]	Group32	4.4898	11	Specific for Cluster #2	[]	[B4GAT1, BCAN, BTD, GNS, HEXA, HEXB, IDS, NCAN, NEU1, PRELP, SPON1]	0	100	0	100	[B4GAT1, BCAN, BTD, GNS, HEXA, HEXB, IDS, NCAN, NEU1, PRELP, SPON1]
R-HSA:6798695	Neutrophil degranulation	REACTOME_Pathways_08.05.2020	3.69486e-12	5.54229e-10	1.41646e-21	4.10773e-20	[-1]	Group32	4.16667	20	Specific for Cluster #2	[]	[AGA, ASAH1, ATP6AP2, B2M, CFD, CREG1, CST3, CTSD, CTSZ, DPP7, GGH, GNS, HEXB, NEU1, NPC2, PKM, PSAP, QPCT, QSOX1, TIMP2]	0	100	0	100	[AGA, ASAH1, ATP6AP2, B2M, CFD, CREG1, CST3, CTSD, CTSZ, DPP7, GGH, GNS, HEXB, NEU1, NPC2, PKM, PSAP, QPCT, QSOX1, TIMP2]
GO:0004553	hydrolase activity, hydrolyzing O-glycosyl compounds	GO_MolecularFunction-EBI-UniProt-GOA-ACAP-ARAP_08.05.2020_00h00	3.50653e-05	0.00241951	1.41646e-21	4.10773e-20	[4]	Group32	5.60748	6	Specific for Cluster #2	[APCS]	[HEXA, HEXB, NAGA, NEU1, PSAP]	16.6667	83.3333	24.4966	75.5034	[APCS, HEXA, HEXB, NAGA, NEU1, PSAP]
GO:0006022	aminoglycan metabolic process	GO_BiologicalProcess-EBI-UniProt-GOA-ACAP-ARAP_08.05.2020_00h00	9.00679e-06	0.000747563	1.41646e-21	4.10773e-20	[4]	Group32	4.46927	8	Specific for Cluster #2	[]	[B4GAT1, BCAN, GNS, HEXA, HEXB, IDS, NCAN, PRELP]	0	100	0	100	[B4GAT1, BCAN, GNS, HEXA, HEXB, IDS, NCAN, PRELP]
GO:0009311	oligosaccharide metabolic process	GO_BiologicalProcess-EBI-UniProt-GOA-ACAP-ARAP_08.05.2020_00h00	0.00471736	0.051891	1.41646e-21	4.10773e-20	[4]	Group32	5.08475	3	Specific for Cluster #2	[]	[HEXB, NAGA, NEU1]	0	100	0	100	[HEXB, NAGA, NEU1]
GO:0044273	sulfur compound catabolic process	GO_BiologicalProcess-EBI-UniProt-GOA-ACAP-ARAP_08.05.2020_00h00	6.4045e-08	8.13372e-06	1.41646e-21	4.10773e-20	[4]	Group32	11.2903	7	Specific for Cluster #2	[]	[BCAN, GNS, HEXA, HEXB, IDS, NCAN, PRELP]	0	100	0	100	[BCAN, GNS, HEXA, HEXB, IDS, NCAN, PRELP]
GO:0050905	neuromuscular process	GO_BiologicalProcess-EBI-UniProt-GOA-ACAP-ARAP_08.05.2020_00h00	0.000688648	0.0227254	1.41646e-21	4.10773e-20	[4]	Group32	4.09836	5	Specific for Cluster #2	[]	[APP, HEXB, PSAP, TNR, TPP1]	0	100	0	100	[APP, HEXB, PSAP, TNR, TPP1]
GO:1901136	carbohydrate derivative catabolic process	GO_BiologicalProcess-EBI-UniProt-GOA-ACAP-ARAP_08.05.2020_00h00	2.73217e-08	3.57914e-06	1.41646e-21	4.10773e-20	[4]	Group32	5.36585	11	Specific for Cluster #2	[]	[BCAN, CST3, GNS, HEXA, HEXB, IDS, NAGA, NCAN, NEU1, PRELP, PSAP]	0	100	0	100	[BCAN, CST3, GNS, HEXA, HEXB, IDS, NAGA, NCAN, NEU1, PRELP, PSAP]
GO:1903509	liposaccharide metabolic process	GO_BiologicalProcess-EBI-UniProt-GOA-ACAP-ARAP_08.05.2020_00h00	6.67236e-05	0.00427031	1.41646e-21	4.10773e-20	[4]	Group32	5	6	Specific for Cluster #2	[]	[ASAH1, HEXA, HEXB, NAGA, NEU1, PSAP]	0	100	0	100	[ASAH1, HEXA, HEXB, NAGA, NEU1, PSAP]
GO:0000323	lytic vacuole	GO_CellularComponent-EBI-UniProt-GOA-ACAP-ARAP_08.05.2020_00h00	1.5303e-18	2.47908e-16	1.41646e-21	4.10773e-20	[4, 5, 6]	Group32	4.1555	31	Specific for Cluster #2	[]	[AGA, ASAH1, ATP6AP2, BCAN, CHGA, CLSTN1, CLU, CPQ, CREG1, CST3, CTSD, CTSL, CTSZ, DPP7, GGH, GNS, HEXA, HEXB, IDS, LRP2, NAGA, NCAN, NEU1, NPC2, PEBP4, PLBD2, PLD3, PRELP, PSAP, SIAE, TPP1]	0	100	0	100	[AGA, ASAH1, ATP6AP2, BCAN, CHGA, CLSTN1, CLU, CPQ, CREG1, CST3, CTSD, CTSL, CTSZ, DPP7, GGH, GNS, HEXA, HEXB, IDS, LRP2, NAGA, NCAN, NEU1, NPC2, PEBP4, PLBD2, PLD3, PRELP, PSAP, SIAE, TPP1]
GO:0005775	vacuolar lumen	GO_CellularComponent-EBI-UniProt-GOA-ACAP-ARAP_08.05.2020_00h00	1.11648e-19	1.83103e-17	1.41646e-21	4.10773e-20	[4, 5, 6]	Group32	10.2564	20	Specific for Cluster #2	[]	[AGA, ASAH1, BCAN, CREG1, CTSD, CTSL, DPP7, GGH, GNS, HEXA, HEXB, IDS, NCAN, NEU1, NPC2, PLBD2, PLD3, PRELP, PSAP, TPP1]	0	100	0	100	[AGA, ASAH1, BCAN, CREG1, CTSD, CTSL, DPP7, GGH, GNS, HEXA, HEXB, IDS, NCAN, NEU1, NPC2, PLBD2, PLD3, PRELP, PSAP, TPP1]
GO:0005796	Golgi lumen	GO_CellularComponent-EBI-UniProt-GOA-ACAP-ARAP_08.05.2020_00h00	1.59949e-07	1.91938e-05	1.41646e-21	4.10773e-20	[4, 5, 6]	Group32	7.61905	8	Specific for Cluster #2	[F2, F9]	[APP, BCAN, CHGA, NCAN, PRELP, SOD3]	25	75	35.0962	64.9038	[APP, BCAN, CHGA, F2, F9, NCAN, PRELP, SOD3]
GO:0006023	aminoglycan biosynthetic process	GO_BiologicalProcess-EBI-UniProt-GOA-ACAP-ARAP_08.05.2020_00h00	0.000569383	0.0199284	1.41646e-21	4.10773e-20	[5]	Group32	4.2735	5	Specific for Cluster #2	[]	[B4GAT1, BCAN, HEXA, NCAN, PRELP]	0	100	0	100	[B4GAT1, BCAN, HEXA, NCAN, PRELP]
GO:0006026	aminoglycan catabolic process	GO_BiologicalProcess-EBI-UniProt-GOA-ACAP-ARAP_08.05.2020_00h00	1.50332e-07	1.83405e-05	1.41646e-21	4.10773e-20	[5]	Group32	10	7	Specific for Cluster #2	[]	[BCAN, GNS, HEXA, HEXB, IDS, NCAN, PRELP]	0	100	0	100	[BCAN, GNS, HEXA, HEXB, IDS, NCAN, PRELP]
GO:0006665	sphingolipid metabolic process	GO_BiologicalProcess-EBI-UniProt-GOA-ACAP-ARAP_08.05.2020_00h00	6.28506e-05	0.00414814	1.41646e-21	4.10773e-20	[4, 5, 6]	Group32	4.04624	7	Specific for Cluster #2	[]	[ASAH1, ENPP2, HEXA, HEXB, NAGA, NEU1, PSAP]	0	100	0	100	[ASAH1, ENPP2, HEXA, HEXB, NAGA, NEU1, PSAP]
GO:0008375	acetylglucosaminyltransferase activity	GO_MolecularFunction-EBI-UniProt-GOA-ACAP-ARAP_08.05.2020_00h00	0.00542036	0.0433629	1.41646e-21	4.10773e-20	[5]	Group32	4.83871	3	Specific for Cluster #2	[]	[B4GAT1, HEXA, HEXB]	0	100	0	100	[B4GAT1, HEXA, HEXB]
GO:0015929	hexosaminidase activity	GO_MolecularFunction-EBI-UniProt-GOA-ACAP-ARAP_08.05.2020_00h00	7.92904e-05	0.00483671	1.41646e-21	4.10773e-20	[5]	Group32	20	3	Specific for Cluster #2	[]	[HEXA, HEXB, NAGA]	0	100	0	100	[HEXA, HEXB, NAGA]
GO:0030203	glycosaminoglycan metabolic process	GO_BiologicalProcess-EBI-UniProt-GOA-ACAP-ARAP_08.05.2020_00h00	5.40953e-06	0.000481448	1.41646e-21	4.10773e-20	[5]	Group32	4.79042	8	Specific for Cluster #2	[]	[B4GAT1, BCAN, GNS, HEXA, HEXB, IDS, NCAN, PRELP]	0	100	0	100	[B4GAT1, BCAN, GNS, HEXA, HEXB, IDS, NCAN, PRELP]
GO:0050885	neuromuscular process controlling balance	GO_BiologicalProcess-EBI-UniProt-GOA-ACAP-ARAP_08.05.2020_00h00	3.05296e-05	0.00219813	1.41646e-21	4.10773e-20	[5]	Group32	7.93651	5	Specific for Cluster #2	[]	[APP, HEXB, PSAP, TNR, TPP1]	0	100	0	100	[APP, HEXB, PSAP, TNR, TPP1]
GO:0042339	keratan sulfate metabolic process	GO_BiologicalProcess-EBI-UniProt-GOA-ACAP-ARAP_08.05.2020_00h00	1.3796e-06	0.000144858	1.41646e-21	4.10773e-20	[4, 5, 7]	Group32	14.7059	5	Specific for Cluster #2	[]	[B4GAT1, GNS, HEXA, HEXB, PRELP]	0	100	0	100	[B4GAT1, GNS, HEXA, HEXB, PRELP]
GO:0006029	proteoglycan metabolic process	GO_BiologicalProcess-EBI-UniProt-GOA-ACAP-ARAP_08.05.2020_00h00	1.57832e-05	0.00124688	1.41646e-21	4.10773e-20	[5, 6]	Group32	6.45161	6	Specific for Cluster #2	[]	[BCAN, COL2A1, HEXA, HEXB, IDS, NCAN]	0	100	0	100	[BCAN, COL2A1, HEXA, HEXB, IDS, NCAN]
GO:0006664	glycolipid metabolic process	GO_BiologicalProcess-EBI-UniProt-GOA-ACAP-ARAP_08.05.2020_00h00	6.36822e-05	0.00413934	1.41646e-21	4.10773e-20	[5, 6]	Group32	5.04202	6	Specific for Cluster #2	[]	[ASAH1, HEXA, HEXB, NAGA, NEU1, PSAP]	0	100	0	100	[ASAH1, HEXA, HEXB, NAGA, NEU1, PSAP]
GO:0046466	membrane lipid catabolic process	GO_BiologicalProcess-EBI-UniProt-GOA-ACAP-ARAP_08.05.2020_00h00	1.5931e-07	1.92765e-05	1.41646e-21	4.10773e-20	[5, 6]	Group32	13.9535	6	Specific for Cluster #2	[]	[ASAH1, ENPP2, HEXB, NAGA, NEU1, PSAP]	0	100	0	100	[ASAH1, ENPP2, HEXB, NAGA, NEU1, PSAP]
GO:0005764	lysosome	GO_CellularComponent-EBI-UniProt-GOA-ACAP-ARAP_08.05.2020_00h00	1.5303e-18	2.47908e-16	1.41646e-21	4.10773e-20	[5, 6, 7]	Group32	4.1555	31	Specific for Cluster #2	[]	[AGA, ASAH1, ATP6AP2, BCAN, CHGA, CLSTN1, CLU, CPQ, CREG1, CST3, CTSD, CTSL, CTSZ, DPP7, GGH, GNS, HEXA, HEXB, IDS, LRP2, NAGA, NCAN, NEU1, NPC2, PEBP4, PLBD2, PLD3, PRELP, PSAP, SIAE, TPP1]	0	100	0	100	[AGA, ASAH1, ATP6AP2, BCAN, CHGA, CLSTN1, CLU, CPQ, CREG1, CST3, CTSD, CTSL, CTSZ, DPP7, GGH, GNS, HEXA, HEXB, IDS, LRP2, NAGA, NCAN, NEU1, NPC2, PEBP4, PLBD2, PLD3, PRELP, PSAP, SIAE, TPP1]
GO:0006024	glycosaminoglycan biosynthetic process	GO_BiologicalProcess-EBI-UniProt-GOA-ACAP-ARAP_08.05.2020_00h00	0.000466344	0.0172547	1.41646e-21	4.10773e-20	[6]	Group32	4.46429	5	Specific for Cluster #2	[]	[B4GAT1, BCAN, HEXA, NCAN, PRELP]	0	100	0	100	[B4GAT1, BCAN, HEXA, NCAN, PRELP]
GO:0006027	glycosaminoglycan catabolic process	GO_BiologicalProcess-EBI-UniProt-GOA-ACAP-ARAP_08.05.2020_00h00	8.01394e-08	9.93729e-06	1.41646e-21	4.10773e-20	[6]	Group32	10.9375	7	Specific for Cluster #2	[]	[BCAN, GNS, HEXA, HEXB, IDS, NCAN, PRELP]	0	100	0	100	[BCAN, GNS, HEXA, HEXB, IDS, NCAN, PRELP]
GO:0006672	ceramide metabolic process	GO_BiologicalProcess-EBI-UniProt-GOA-ACAP-ARAP_08.05.2020_00h00	0.000394581	0.0157833	1.41646e-21	4.10773e-20	[5, 6, 7]	Group32	4.62963	5	Specific for Cluster #2	[]	[ASAH1, HEXB, NAGA, NEU1, PSAP]	0	100	0	100	[ASAH1, HEXB, NAGA, NEU1, PSAP]
GO:0006687	glycosphingolipid metabolic process	GO_BiologicalProcess-EBI-UniProt-GOA-ACAP-ARAP_08.05.2020_00h00	3.28497e-06	0.000312072	1.41646e-21	4.10773e-20	[5, 6, 7]	Group32	8.4507	6	Specific for Cluster #2	[]	[ASAH1, HEXA, HEXB, NAGA, NEU1, PSAP]	0	100	0	100	[ASAH1, HEXA, HEXB, NAGA, NEU1, PSAP]
GO:0019377	glycolipid catabolic process	GO_BiologicalProcess-EBI-UniProt-GOA-ACAP-ARAP_08.05.2020_00h00	6.90983e-06	0.000594245	1.41646e-21	4.10773e-20	[5, 6, 7]	Group32	18.1818	4	Specific for Cluster #2	[]	[HEXB, NAGA, NEU1, PSAP]	0	100	0	100	[HEXB, NAGA, NEU1, PSAP]
GO:0030149	sphingolipid catabolic process	GO_BiologicalProcess-EBI-UniProt-GOA-ACAP-ARAP_08.05.2020_00h00	7.38421e-08	9.30411e-06	1.41646e-21	4.10773e-20	[5, 6, 7]	Group32	15.7895	6	Specific for Cluster #2	[]	[ASAH1, ENPP2, HEXB, NAGA, NEU1, PSAP]	0	100	0	100	[ASAH1, ENPP2, HEXB, NAGA, NEU1, PSAP]
GO:0030204	chondroitin sulfate metabolic process	GO_BiologicalProcess-EBI-UniProt-GOA-ACAP-ARAP_08.05.2020_00h00	3.17422e-06	0.000304725	1.41646e-21	4.10773e-20	[4, 5, 7, 8]	Group32	12.5	5	Specific for Cluster #2	[]	[BCAN, HEXA, HEXB, IDS, NCAN]	0	100	0	100	[BCAN, HEXA, HEXB, IDS, NCAN]
GO:1903510	mucopolysaccharide metabolic process	GO_BiologicalProcess-EBI-UniProt-GOA-ACAP-ARAP_08.05.2020_00h00	4.78395e-07	5.54939e-05	1.41646e-21	4.10773e-20	[6]	Group32	6.61157	8	Specific for Cluster #2	[]	[B4GAT1, BCAN, GNS, HEXA, HEXB, IDS, NCAN, PRELP]	0	100	0	100	[B4GAT1, BCAN, GNS, HEXA, HEXB, IDS, NCAN, PRELP]
GO:0042340	keratan sulfate catabolic process	GO_BiologicalProcess-EBI-UniProt-GOA-ACAP-ARAP_08.05.2020_00h00	4.88757e-07	5.62071e-05	1.41646e-21	4.10773e-20	[5, 6, 7, 8]	Group32	33.3333	4	Specific for Cluster #2	[]	[GNS, HEXA, HEXB, PRELP]	0	100	0	100	[GNS, HEXA, HEXB, PRELP]
GO:0043202	lysosomal lumen	GO_CellularComponent-EBI-UniProt-GOA-ACAP-ARAP_08.05.2020_00h00	1.3104e-18	2.13596e-16	1.41646e-21	4.10773e-20	[5, 6, 7, 8]	Group32	14.9533	16	Specific for Cluster #2	[]	[ASAH1, BCAN, CTSD, CTSL, GNS, HEXA, HEXB, IDS, NCAN, NEU1, NPC2, PLBD2, PLD3, PRELP, PSAP, TPP1]	0	100	0	100	[ASAH1, BCAN, CTSD, CTSL, GNS, HEXA, HEXB, IDS, NCAN, NEU1, NPC2, PLBD2, PLD3, PRELP, PSAP, TPP1]
GO:0050654	chondroitin sulfate proteoglycan metabolic process	GO_BiologicalProcess-EBI-UniProt-GOA-ACAP-ARAP_08.05.2020_00h00	5.76072e-06	0.000506943	1.41646e-21	4.10773e-20	[6, 7]	Group32	11.1111	5	Specific for Cluster #2	[]	[BCAN, HEXA, HEXB, IDS, NCAN]	0	100	0	100	[BCAN, HEXA, HEXB, IDS, NCAN]
GO:0042582	azurophil granule	GO_CellularComponent-EBI-UniProt-GOA-ACAP-ARAP_08.05.2020_00h00	6.54992e-07	7.33591e-05	1.41646e-21	4.10773e-20	[4, 6, 7, 8, 9]	Group32	5.23256	9	Specific for Cluster #2	[]	[AGA, CREG1, DPP7, GGH, GNS, HEXA, HEXB, NPC2, PSAP]	0	100	0	100	[AGA, CREG1, DPP7, GGH, GNS, HEXA, HEXB, NPC2, PSAP]
GO:0005766	primary lysosome	GO_CellularComponent-EBI-UniProt-GOA-ACAP-ARAP_08.05.2020_00h00	6.54992e-07	7.33591e-05	1.41646e-21	4.10773e-20	[6, 7, 8]	Group32	5.23256	9	Specific for Cluster #2	[]	[AGA, CREG1, DPP7, GGH, GNS, HEXA, HEXB, NPC2, PSAP]	0	100	0	100	[AGA, CREG1, DPP7, GGH, GNS, HEXA, HEXB, NPC2, PSAP]
GO:0030207	chondroitin sulfate catabolic process	GO_BiologicalProcess-EBI-UniProt-GOA-ACAP-ARAP_08.05.2020_00h00	1.62407e-08	2.14378e-06	1.41646e-21	4.10773e-20	[5, 6, 7, 8, 9]	Group32	33.3333	5	Specific for Cluster #2	[]	[BCAN, HEXA, HEXB, IDS, NCAN]	0	100	0	100	[BCAN, HEXA, HEXB, IDS, NCAN]
GO:0046479	glycosphingolipid catabolic process	GO_BiologicalProcess-EBI-UniProt-GOA-ACAP-ARAP_08.05.2020_00h00	4.61734e-06	0.00041556	1.41646e-21	4.10773e-20	[6, 7, 8]	Group32	20	4	Specific for Cluster #2	[]	[HEXB, NAGA, NEU1, PSAP]	0	100	0	100	[HEXB, NAGA, NEU1, PSAP]
GO:0046514	ceramide catabolic process	GO_BiologicalProcess-EBI-UniProt-GOA-ACAP-ARAP_08.05.2020_00h00	3.38288e-07	3.95797e-05	1.41646e-21	4.10773e-20	[6, 7, 8]	Group32	19.2308	5	Specific for Cluster #2	[]	[ASAH1, HEXB, NAGA, NEU1, PSAP]	0	100	0	100	[ASAH1, HEXB, NAGA, NEU1, PSAP]

## Sheet: ClueGO-PDRvsnAMD
Table S4.2- Results of ClueGO bioinformatics analysis of differentially expressed proteins found in vitreous humor proteome of PDR patients compared with nAMD control samples. Proteins are classified according to gene ontology (Go terms) for biological process, cellular component and molecular function, KEGG, and REACTOME. Cluster 1 and 2 correspond to proteins found overexpressed and underexpres…
GOID	GOTerm	Ontology Source	Term PValue	Term PValue Corrected with Bonferroni step down	Group PValue	Group PValue Corrected with Bonferroni step down	GOLevels	GOGroups	% Associated Genes	Nr. Genes	Cluster	Genes Cluster #1	Genes Cluster #2	%Genes Cluster #1	%Genes Cluster #2	%Genes Cluster #1.adjusted.to.input.list.size	%Genes Cluster #2.adjusted.to.input.list.size	Associated Genes Found
GO:0016486	peptide hormone processing	GO_BiologicalProcess-EBI-UniProt-GOA-ACAP-ARAP_08.05.2020_00h00	3.07806e-05	0.000461709	3.07806e-05	9.23417e-05	[3, 5, 6, 7, 8]	Group00	10.2564	4	Specific for Cluster #2	[]	[ATP6AP2, CHGA, CPE, CTSZ]	0	100	0	100	[ATP6AP2, CHGA, CPE, CTSZ]
GO:0008191	metalloendopeptidase inhibitor activity	GO_BiologicalProcess-EBI-UniProt-GOA-ACAP-ARAP_08.05.2020_00h00	6.15592e-05	0.00073871	6.15592e-05	0.000123118	[8, 9, 10, 11, 12]	Group01	17.6471	3	Specific for Cluster #2	[]	[SPOCK1, TIMP2, WFIKKN2]	0	100	0	100	[SPOCK1, TIMP2, WFIKKN2]
KEGG:04514	Cell adhesion molecules (CAMs)	KEGG_08.05.2020	5.55862e-06	0.000133407	5.55862e-06	2.22345e-05	[-1]	Group02	4.72973	7	Specific for Cluster #2	[]	[CDH2, CNTN1, NCAM1, NEO1, NRCAM, NRXN3, VCAN]	0	100	0	100	[CDH2, CNTN1, NCAM1, NEO1, NRCAM, NRXN3, VCAN]
KEGG:04610	Complement and coagulation cascades	KEGG_08.05.2020	6.24688e-12	3.06097e-10	6.24688e-12	5.62219e-11	[-1]	Group03	11.7647	10	Specific for Cluster #1	[C2, C5, C6, CFH, F12, KLKB1, SERPIND1]	[C1S, CFI, CLU]	70	30	80	20	[C1S, C2, C5, C6, CFH, CFI, CLU, F12, KLKB1, SERPIND1]
GO:0007040	lysosome organization	GO_BiologicalProcess-EBI-UniProt-GOA-ACAP-ARAP_08.05.2020_00h00	0.00367183	0.00367183	0.00367183	0.00367183	[7]	Group04	4.47761	3	Specific for Cluster #2	[]	[CLN5, HEXB, TPP1]	0	100	0	100	[CLN5, HEXB, TPP1]
R-HSA:481009	Exocytosis of platelet dense granule content	REACTOME_Reactions_08.05.2020	3.32847e-05	0.000465985	2.90667e-06	1.744e-05	[-1]	Group05	21.4286	3	Specific for Cluster #2	[]	[FAM3C, LGALS3BP, RARRES2]	0	100	0	100	[FAM3C, LGALS3BP, RARRES2]
GO:0042827	platelet dense granule	GO_CellularComponent-EBI-UniProt-GOA-ACAP-ARAP_08.05.2020_00h00	2.90667e-06	8.13869e-05	2.90667e-06	1.744e-05	[4, 6, 7, 8, 9]	Group05	18.1818	4	Specific for Cluster #2	[]	[FAM3C, LAMP2, LGALS3BP, RARRES2]	0	100	0	100	[FAM3C, LAMP2, LGALS3BP, RARRES2]
R-HSA:976734	Amyloid fibrils have additional components	REACTOME_Reactions_08.05.2020	3.5062e-06	9.11613e-05	3.5062e-06	1.7531e-05	[-1]	Group06	17.3913	4	Specific for Cluster #2	[APCS]	[APP, B2M, CST3]	25	75	36.3636	63.6364	[APCS, APP, B2M, CST3]
R-HSA:977136	Amyloid precursor proteins form ordered fibrils	REACTOME_Reactions_08.05.2020	0.000118803	0.00106923	3.5062e-06	1.7531e-05	[-1]	Group06	14.2857	3	Specific for Cluster #2	[]	[APP, B2M, CST3]	0	100	0	100	[APP, B2M, CST3]
GO:0050771	negative regulation of axonogenesis	GO_BiologicalProcess-EBI-UniProt-GOA-ACAP-ARAP_08.05.2020_00h00	2.84273e-05	0.000454836	8.72022e-07	6.10415e-06	[6, 7, 8, 9, 10, 11, 12, 13, 14]	Group07	6.49351	5	Specific for Cluster #2	[]	[FSTL4, OMG, SEMA7A, SPP1, TNR]	0	100	0	100	[FSTL4, OMG, SEMA7A, SPP1, TNR]
GO:0010977	negative regulation of neuron projection development	GO_BiologicalProcess-EBI-UniProt-GOA-ACAP-ARAP_08.05.2020_00h00	8.72022e-07	2.79047e-05	8.72022e-07	6.10415e-06	[5, 6, 7, 8, 9, 10, 11, 12]	Group07	4.90798	8	Specific for Cluster #2	[]	[B2M, CTSZ, FSTL4, OMG, SEMA7A, SPOCK1, SPP1, TNR]	0	100	0	100	[B2M, CTSZ, FSTL4, OMG, SEMA7A, SPOCK1, SPP1, TNR]
GO:0031012	extracellular matrix	GO_CellularComponent-EBI-UniProt-GOA-ACAP-ARAP_08.05.2020_00h00	2.25193e-22	1.2836e-20	2.25193e-22	3.1527e-21	[2, 3]	Group08	4.97427	29	Specific for Cluster #2	[APCS, F12]	[ABI3BP, APLP1, BCAN, CDH2, CLU, CNTN1, CST3, CTSD, CTSZ, EFEMP1, LGALS3BP, MMP2, NCAM1, NCAN, OPTC, PKM, PRELP, RARRES2, RTBDN, SEMA7A, SERPINF1, SOD3, SPARCL1, SPON1, TIMP2, TNR, VCAN]	6.89655	93.1034	11.2676	88.7324	[ABI3BP, APCS, APLP1, BCAN, CDH2, CLU, CNTN1, CST3, CTSD, CTSZ, EFEMP1, F12, LGALS3BP, MMP2, NCAM1, NCAN, OPTC, PKM, PRELP, RARRES2, RTBDN, SEMA7A, SERPINF1, SOD3, SPARCL1, SPON1, TIMP2, TNR, VCAN]
GO:0062023	collagen-containing extracellular matrix	GO_CellularComponent-EBI-UniProt-GOA-ACAP-ARAP_08.05.2020_00h00	1.15643e-21	6.36039e-20	2.25193e-22	3.1527e-21	[3, 4]	Group08	5.77778	26	Specific for Cluster #2	[APCS, F12]	[ABI3BP, APLP1, CDH2, CLU, CNTN1, CST3, CTSD, CTSZ, EFEMP1, LGALS3BP, MMP2, NCAM1, PKM, PRELP, RARRES2, RTBDN, SEMA7A, SERPINF1, SOD3, SPARCL1, SPON1, TIMP2, TNR, VCAN]	7.69231	92.3077	12.5	87.5	[ABI3BP, APCS, APLP1, CDH2, CLU, CNTN1, CST3, CTSD, CTSZ, EFEMP1, F12, LGALS3BP, MMP2, NCAM1, PKM, PRELP, RARRES2, RTBDN, SEMA7A, SERPINF1, SOD3, SPARCL1, SPON1, TIMP2, TNR, VCAN]
GO:0004867	serine-type endopeptidase inhibitor activity	GO_BiologicalProcess-EBI-UniProt-GOA-ACAP-ARAP_08.05.2020_00h00	1.11806e-09	5.03125e-08	7.43833e-18	8.926e-17	[8, 9, 10, 11, 12]	Group09	8.73786	9	Specific for Cluster #2	[SERPIND1]	[APLP2, APP, PEBP1, SERPINE3, SERPINF1, SERPINI1, SPOCK1, WFIKKN2]	11.1111	88.8889	17.6471	82.3529	[APLP2, APP, PEBP1, SERPIND1, SERPINE3, SERPINF1, SERPINI1, SPOCK1, WFIKKN2]
GO:0008236	serine-type peptidase activity	GO_BiologicalProcess-EBI-UniProt-GOA-ACAP-ARAP_08.05.2020_00h00	2.12403e-16	1.12574e-14	7.43833e-18	8.926e-17	[7, 8]	Group09	6.12903	19	Specific for Cluster #2	[C2, F12, KLKB1, SERPIND1]	[APLP2, APP, C1S, CFI, CNTN1, CPVL, DPP7, MMP2, PEBP1, SERPINE3, SERPINF1, SERPINI1, SPOCK1, TPP1, WFIKKN2]	21.0526	78.9474	31.3725	68.6274	[APLP2, APP, C1S, C2, CFI, CNTN1, CPVL, DPP7, F12, KLKB1, MMP2, PEBP1, SERPIND1, SERPINE3, SERPINF1, SERPINI1, SPOCK1, TPP1, WFIKKN2]
GO:0004252	serine-type endopeptidase activity	GO_BiologicalProcess-EBI-UniProt-GOA-ACAP-ARAP_08.05.2020_00h00	1.56221e-14	7.81104e-13	7.43833e-18	8.926e-17	[8, 9]	Group09	5.94406	17	Specific for Cluster #2	[C2, F12, KLKB1, SERPIND1]	[APLP2, APP, C1S, CFI, CNTN1, MMP2, PEBP1, SERPINE3, SERPINF1, SERPINI1, SPOCK1, TPP1, WFIKKN2]	23.5294	76.4706	34.5324	65.4676	[APLP2, APP, C1S, C2, CFI, CNTN1, F12, KLKB1, MMP2, PEBP1, SERPIND1, SERPINE3, SERPINF1, SERPINI1, SPOCK1, TPP1, WFIKKN2]
GO:0004866	endopeptidase inhibitor activity	GO_BiologicalProcess-EBI-UniProt-GOA-ACAP-ARAP_08.05.2020_00h00	1.12911e-10	5.30683e-09	7.43833e-18	8.926e-17	[7, 8, 9, 10, 11]	Group09	6.09137	12	Specific for Cluster #2	[C5, SERPIND1]	[APLP2, APP, CST3, PEBP1, SERPINE3, SERPINF1, SERPINI1, SPOCK1, TIMP2, WFIKKN2]	16.6667	83.3333	25.5319	74.4681	[APLP2, APP, C5, CST3, PEBP1, SERPIND1, SERPINE3, SERPINF1, SERPINI1, SPOCK1, TIMP2, WFIKKN2]
R-HSA:481007	Exocytosis of platelet alpha granule contents	REACTOME_Reactions_08.05.2020	0.00367183	0.00367183	1.02793e-08	8.22347e-08	[-1]	Group10	4.47761	3	Specific for Cluster #2	[]	[APP, CLU, QSOX1]	0	100	0	100	[APP, CLU, QSOX1]
R-HSA:8952289	FAM20C phosphorylates FAM20C substrates	REACTOME_Reactions_08.05.2020	1.71002e-09	7.5241e-08	1.02793e-08	8.22347e-08	[-1]	Group10	8.33333	9	Specific for Cluster #2	[SERPIND1]	[APLP2, APP, CDH2, CST3, QSOX1, SPARCL1, SPP1, VCAN]	11.1111	88.8889	17.6471	82.3529	[APLP2, APP, CDH2, CST3, QSOX1, SERPIND1, SPARCL1, SPP1, VCAN]
GO:0034205	amyloid-beta formation	GO_BiologicalProcess-EBI-UniProt-GOA-ACAP-ARAP_08.05.2020_00h00	0.00109568	0.00328704	1.02793e-08	8.22347e-08	[6, 7]	Group10	6.81818	3	Specific for Cluster #2	[]	[APP, CLU, SPON1]	0	100	0	100	[APP, CLU, SPON1]
GO:1902003	regulation of amyloid-beta formation	GO_BiologicalProcess-EBI-UniProt-GOA-ACAP-ARAP_08.05.2020_00h00	0.000711994	0.00427197	1.02793e-08	8.22347e-08	[5, 6, 7, 8]	Group10	7.89474	3	Specific for Cluster #2	[]	[APP, CLU, SPON1]	0	100	0	100	[APP, CLU, SPON1]
GO:1902993	positive regulation of amyloid precursor protein catabolic process	GO_BiologicalProcess-EBI-UniProt-GOA-ACAP-ARAP_08.05.2020_00h00	0.000228399	0.0015988	1.02793e-08	8.22347e-08	[5, 6, 7, 8]	Group10	11.5385	3	Specific for Cluster #2	[]	[APP, CLU, SPON1]	0	100	0	100	[APP, CLU, SPON1]
GO:0031091	platelet alpha granule	GO_CellularComponent-EBI-UniProt-GOA-ACAP-ARAP_08.05.2020_00h00	0.00105763	0.00423053	1.02793e-08	8.22347e-08	[4, 6, 7, 8, 9]	Group10	4.12371	4	Specific for Cluster #2	[]	[APLP2, APP, CLU, QSOX1]	0	100	0	100	[APLP2, APP, CLU, QSOX1]
R-HSA:6798745	Exocytosis of tertiary granule lumen proteins	REACTOME_Reactions_08.05.2020	5.97459e-09	2.44958e-07	5.88001e-16	5.88001e-15	[-1]	Group11	12.7273	7	Specific for Cluster #2	[]	[ASAH1, B2M, CST3, CTSD, QPCT, QSOX1, TIMP2]	0	100	0	100	[ASAH1, B2M, CST3, CTSD, QPCT, QSOX1, TIMP2]
R-HSA:6798749	Exocytosis of specific granule lumen proteins	REACTOME_Reactions_08.05.2020	1.25598e-08	4.89831e-07	5.88001e-16	5.88001e-15	[-1]	Group11	11.4754	7	Specific for Cluster #2	[]	[B2M, CTSD, CTSZ, NEU1, QPCT, QSOX1, TIMP2]	0	100	0	100	[B2M, CTSD, CTSZ, NEU1, QPCT, QSOX1, TIMP2]
R-HSA:6800434	Exocytosis of ficolin-rich granule lumen proteins	REACTOME_Reactions_08.05.2020	1.13961e-07	3.98864e-06	5.88001e-16	5.88001e-15	[-1]	Group11	6.4	8	Specific for Cluster #2	[]	[ASAH1, CST3, CTSD, CTSZ, GNS, PKM, QPCT, TIMP2]	0	100	0	100	[ASAH1, CST3, CTSD, CTSZ, GNS, PKM, QPCT, TIMP2]
GO:0034774	secretory granule lumen	GO_CellularComponent-EBI-UniProt-GOA-ACAP-ARAP_08.05.2020_00h00	3.47173e-15	1.77058e-13	5.88001e-16	5.88001e-15	[4, 5, 6, 7, 8, 9]	Group11	5.26316	19	Specific for Cluster #2	[]	[AGA, APP, B2M, CLU, CTSD, CTSZ, DPP7, FAM3C, GNS, HEXB, LGALS3BP, NEU1, NPC2, PKM, QPCT, QSOX1, RARRES2, SERPINI1, TIMP2]	0	100	0	100	[AGA, APP, B2M, CLU, CTSD, CTSZ, DPP7, FAM3C, GNS, HEXB, LGALS3BP, NEU1, NPC2, PKM, QPCT, QSOX1, RARRES2, SERPINI1, TIMP2]
GO:0042581	specific granule	GO_CellularComponent-EBI-UniProt-GOA-ACAP-ARAP_08.05.2020_00h00	1.36627e-06	4.09882e-05	5.88001e-16	5.88001e-15	[4, 6, 7, 8, 9]	Group11	4.62428	8	Specific for Cluster #2	[]	[B2M, CLU, CTSD, CTSZ, NEU1, QPCT, QSOX1, TIMP2]	0	100	0	100	[B2M, CLU, CTSD, CTSZ, NEU1, QPCT, QSOX1, TIMP2]
GO:0070820	tertiary granule	GO_CellularComponent-EBI-UniProt-GOA-ACAP-ARAP_08.05.2020_00h00	9.57261e-09	3.82904e-07	5.88001e-16	5.88001e-15	[4, 6, 7, 8, 9]	Group11	5.61798	10	Specific for Cluster #2	[]	[ASAH1, ATP6AP2, B2M, CLU, CST3, CTSD, LAMP2, QPCT, QSOX1, TIMP2]	0	100	0	100	[ASAH1, ATP6AP2, B2M, CLU, CST3, CTSD, LAMP2, QPCT, QSOX1, TIMP2]
GO:1904724	tertiary granule lumen	GO_CellularComponent-EBI-UniProt-GOA-ACAP-ARAP_08.05.2020_00h00	1.41055e-08	5.36008e-07	5.88001e-16	5.88001e-15	[4, 5, 7, 8, 9, 10]	Group11	11.2903	7	Specific for Cluster #2	[]	[ASAH1, B2M, CST3, CTSD, QPCT, QSOX1, TIMP2]	0	100	0	100	[ASAH1, B2M, CST3, CTSD, QPCT, QSOX1, TIMP2]
GO:1904813	ficolin-1-rich granule lumen	GO_CellularComponent-EBI-UniProt-GOA-ACAP-ARAP_08.05.2020_00h00	2.73448e-07	9.29723e-06	5.88001e-16	5.88001e-15	[4, 5, 7, 8, 9, 10]	Group11	5.71429	8	Specific for Cluster #2	[]	[ASAH1, CST3, CTSD, CTSZ, GNS, PKM, QPCT, TIMP2]	0	100	0	100	[ASAH1, CST3, CTSD, CTSZ, GNS, PKM, QPCT, TIMP2]
GO:0101003	ficolin-1-rich granule membrane	GO_CellularComponent-EBI-UniProt-GOA-ACAP-ARAP_08.05.2020_00h00	0.00351906	0.00703812	5.88001e-16	5.88001e-15	[5, 6, 7, 8, 9, 10]	Group11	4.54545	3	Specific for Cluster #2	[]	[ATP6AP2, CLU, LAMP2]	0	100	0	100	[ATP6AP2, CLU, LAMP2]
KEGG:00511	Other glycan degradation	KEGG_08.05.2020	1.23322e-06	3.82297e-05	8.52638e-18	9.37902e-17	[-1]	Group12	22.2222	4	Specific for Cluster #2	[]	[AGA, HEXA, HEXB, NEU1]	0	100	0	100	[AGA, HEXA, HEXB, NEU1]
KEGG:00513	Various types of N-glycan biosynthesis	KEGG_08.05.2020	0.000768762	0.00384381	8.52638e-18	9.37902e-17	[-1]	Group12	7.69231	3	Specific for Cluster #2	[]	[HEXA, HEXB, MAN1A1]	0	100	0	100	[HEXA, HEXB, MAN1A1]
KEGG:00531	Glycosaminoglycan degradation	KEGG_08.05.2020	1.55657e-06	4.51404e-05	8.52638e-18	9.37902e-17	[-1]	Group12	21.0526	4	Specific for Cluster #2	[]	[GNS, HEXA, HEXB, IDS]	0	100	0	100	[GNS, HEXA, HEXB, IDS]
KEGG:04142	Lysosome	KEGG_08.05.2020	8.12281e-16	4.22386e-14	8.52638e-18	9.37902e-17	[-1]	Group12	10.9375	14	Specific for Cluster #2	[]	[AGA, ASAH1, ATP6AP1, CLN5, CTSD, CTSZ, GNS, HEXA, HEXB, IDS, LAMP2, NEU1, NPC2, TPP1]	0	100	0	100	[AGA, ASAH1, ATP6AP1, CLN5, CTSD, CTSZ, GNS, HEXA, HEXB, IDS, LAMP2, NEU1, NPC2, TPP1]
R-HSA:6798751	Exocytosis of azurophil granule lumen proteins	REACTOME_Reactions_08.05.2020	5.71777e-05	0.00074331	8.52638e-18	9.37902e-17	[-1]	Group12	5.61798	5	Specific for Cluster #2	[]	[AGA, DPP7, GNS, HEXB, NPC2]	0	100	0	100	[AGA, DPP7, GNS, HEXB, NPC2]
GO:0044273	sulfur compound catabolic process	GO_BiologicalProcess-EBI-UniProt-GOA-ACAP-ARAP_08.05.2020_00h00	4.15059e-10	1.90927e-08	8.52638e-18	9.37902e-17	[4]	Group12	12.9032	8	Specific for Cluster #2	[]	[BCAN, GNS, HEXA, HEXB, IDS, NCAN, PRELP, VCAN]	0	100	0	100	[BCAN, GNS, HEXA, HEXB, IDS, NCAN, PRELP, VCAN]
GO:1901136	carbohydrate derivative catabolic process	GO_BiologicalProcess-EBI-UniProt-GOA-ACAP-ARAP_08.05.2020_00h00	3.67467e-08	1.32288e-06	8.52638e-18	9.37902e-17	[4]	Group12	4.87805	10	Specific for Cluster #2	[]	[BCAN, CST3, GNS, HEXA, HEXB, IDS, NCAN, NEU1, PRELP, VCAN]	0	100	0	100	[BCAN, CST3, GNS, HEXA, HEXB, IDS, NCAN, NEU1, PRELP, VCAN]
GO:0005775	vacuolar lumen	GO_CellularComponent-EBI-UniProt-GOA-ACAP-ARAP_08.05.2020_00h00	3.38421e-20	1.82747e-18	8.52638e-18	9.37902e-17	[4, 5, 6]	Group12	9.74359	19	Specific for Cluster #2	[GC]	[AGA, ASAH1, BCAN, CTSD, DPP7, GNS, HEXA, HEXB, IDS, LAMP2, NCAN, NEU1, NPC2, PLBD2, PLD3, PRELP, TPP1, VCAN]	5.26316	94.7368	8.69565	91.3044	[AGA, ASAH1, BCAN, CTSD, DPP7, GC, GNS, HEXA, HEXB, IDS, LAMP2, NCAN, NEU1, NPC2, PLBD2, PLD3, PRELP, TPP1, VCAN]
GO:0042339	keratan sulfate metabolic process	GO_BiologicalProcess-EBI-UniProt-GOA-ACAP-ARAP_08.05.2020_00h00	4.68041e-07	1.54454e-05	8.52638e-18	9.37902e-17	[4, 5, 7]	Group12	14.7059	5	Specific for Cluster #2	[]	[B4GAT1, GNS, HEXA, HEXB, PRELP]	0	100	0	100	[B4GAT1, GNS, HEXA, HEXB, PRELP]
GO:0006024	glycosaminoglycan biosynthetic process	GO_BiologicalProcess-EBI-UniProt-GOA-ACAP-ARAP_08.05.2020_00h00	1.31908e-05	0.000277007	8.52638e-18	9.37902e-17	[6]	Group12	5.35714	6	Specific for Cluster #2	[]	[B4GAT1, BCAN, HEXA, NCAN, PRELP, VCAN]	0	100	0	100	[B4GAT1, BCAN, HEXA, NCAN, PRELP, VCAN]
GO:0030149	sphingolipid catabolic process	GO_BiologicalProcess-EBI-UniProt-GOA-ACAP-ARAP_08.05.2020_00h00	2.77211e-05	0.000471259	8.52638e-18	9.37902e-17	[5, 6, 7]	Group12	10.5263	4	Specific for Cluster #2	[]	[ASAH1, ENPP2, HEXB, NEU1]	0	100	0	100	[ASAH1, ENPP2, HEXB, NEU1]
GO:1903510	mucopolysaccharide metabolic process	GO_BiologicalProcess-EBI-UniProt-GOA-ACAP-ARAP_08.05.2020_00h00	4.70312e-09	1.97531e-07	8.52638e-18	9.37902e-17	[6]	Group12	7.43802	9	Specific for Cluster #2	[]	[B4GAT1, BCAN, GNS, HEXA, HEXB, IDS, NCAN, PRELP, VCAN]	0	100	0	100	[B4GAT1, BCAN, GNS, HEXA, HEXB, IDS, NCAN, PRELP, VCAN]
GO:0043202	lysosomal lumen	GO_CellularComponent-EBI-UniProt-GOA-ACAP-ARAP_08.05.2020_00h00	6.95967e-22	3.89742e-20	8.52638e-18	9.37902e-17	[5, 6, 7, 8]	Group12	15.8879	17	Specific for Cluster #2	[GC]	[ASAH1, BCAN, CTSD, GNS, HEXA, HEXB, IDS, LAMP2, NCAN, NEU1, NPC2, PLBD2, PLD3, PRELP, TPP1, VCAN]	5.88235	94.1176	9.67742	90.3226	[ASAH1, BCAN, CTSD, GC, GNS, HEXA, HEXB, IDS, LAMP2, NCAN, NEU1, NPC2, PLBD2, PLD3, PRELP, TPP1, VCAN]
GO:0042582	azurophil granule	GO_CellularComponent-EBI-UniProt-GOA-ACAP-ARAP_08.05.2020_00h00	1.48523e-05	0.000297046	8.52638e-18	9.37902e-17	[4, 6, 7, 8, 9]	Group12	4.06977	7	Specific for Cluster #2	[]	[AGA, DPP7, GNS, HEXA, HEXB, LAMP2, NPC2]	0	100	0	100	[AGA, DPP7, GNS, HEXA, HEXB, LAMP2, NPC2]
GO:0030207	chondroitin sulfate catabolic process	GO_BiologicalProcess-EBI-UniProt-GOA-ACAP-ARAP_08.05.2020_00h00	3.95073e-11	1.89635e-09	8.52638e-18	9.37902e-17	[5, 6, 7, 8, 9]	Group12	40	6	Specific for Cluster #2	[]	[BCAN, HEXA, HEXB, IDS, NCAN, VCAN]	0	100	0	100	[BCAN, HEXA, HEXB, IDS, NCAN, VCAN]
GO:0035578	azurophil granule lumen	GO_CellularComponent-EBI-UniProt-GOA-ACAP-ARAP_08.05.2020_00h00	0.000114626	0.00114626	8.52638e-18	9.37902e-17	[5, 6, 7, 8, 9, 10]	Group12	4.85437	5	Specific for Cluster #2	[]	[AGA, DPP7, GNS, HEXB, NPC2]	0	100	0	100	[AGA, DPP7, GNS, HEXB, NPC2]
KEGG:00513	Various types of N-glycan biosynthesis	KEGG_08.05.2020	0.000768762	0.00384381	5.34498e-21	6.94848e-20	[-1]	Group13	7.69231	3	Specific for Cluster #2	[]	[HEXA, HEXB, MAN1A1]	0	100	0	100	[HEXA, HEXB, MAN1A1]
KEGG:00531	Glycosaminoglycan degradation	KEGG_08.05.2020	1.55657e-06	4.51404e-05	5.34498e-21	6.94848e-20	[-1]	Group13	21.0526	4	Specific for Cluster #2	[]	[GNS, HEXA, HEXB, IDS]	0	100	0	100	[GNS, HEXA, HEXB, IDS]
R-HSA:1793176	DS is cleaved from its proteoglycan	REACTOME_Reactions_08.05.2020	3.27636e-06	8.84617e-05	5.34498e-21	6.94848e-20	[-1]	Group13	42.8571	3	Specific for Cluster #2	[]	[BCAN, NCAN, VCAN]	0	100	0	100	[BCAN, NCAN, VCAN]
R-HSA:1878002	XYLTs transfer Xyl to core protein	REACTOME_Reactions_08.05.2020	0.000118803	0.00106923	5.34498e-21	6.94848e-20	[-1]	Group13	14.2857	3	Specific for Cluster #2	[]	[BCAN, NCAN, VCAN]	0	100	0	100	[BCAN, NCAN, VCAN]
R-HSA:1889955	B3GAT dimers transfer GlcA to tetrasaccharide linker	REACTOME_Reactions_08.05.2020	0.000137102	0.00109682	5.34498e-21	6.94848e-20	[-1]	Group13	13.6364	3	Specific for Cluster #2	[]	[BCAN, NCAN, VCAN]	0	100	0	100	[BCAN, NCAN, VCAN]
R-HSA:1889978	B3GALT6 transfers Gal to the tetrasaccharide linker	REACTOME_Reactions_08.05.2020	0.000102172	0.00112389	5.34498e-21	6.94848e-20	[-1]	Group13	15	3	Specific for Cluster #2	[]	[BCAN, NCAN, VCAN]	0	100	0	100	[BCAN, NCAN, VCAN]
R-HSA:1889981	B4GALT7 transfers Gal group to xylosyl-unit of the tetrasaccharide linker	REACTOME_Reactions_08.05.2020	0.000102172	0.00112389	5.34498e-21	6.94848e-20	[-1]	Group13	15	3	Specific for Cluster #2	[]	[BCAN, NCAN, VCAN]	0	100	0	100	[BCAN, NCAN, VCAN]
R-HSA:1971482	The addition of GalNAc to the terminal glucuronate residue forms chondroitin	REACTOME_Reactions_08.05.2020	7.81075e-06	0.000179647	5.34498e-21	6.94848e-20	[-1]	Group13	33.3333	3	Specific for Cluster #2	[]	[BCAN, NCAN, VCAN]	0	100	0	100	[BCAN, NCAN, VCAN]
R-HSA:1971483	Chondroitin can be sulfated on position 4 of GalNAc by CHST9, 11, 12 and 13	REACTOME_Reactions_08.05.2020	1.52401e-05	0.000289562	5.34498e-21	6.94848e-20	[-1]	Group13	27.2727	3	Specific for Cluster #2	[]	[BCAN, NCAN, VCAN]	0	100	0	100	[BCAN, NCAN, VCAN]
R-HSA:1971487	CHPF,CHSY3 transfer GalNAc to chondroitin	REACTOME_Reactions_08.05.2020	7.81075e-06	0.000179647	5.34498e-21	6.94848e-20	[-1]	Group13	33.3333	3	Specific for Cluster #2	[]	[BCAN, NCAN, VCAN]	0	100	0	100	[BCAN, NCAN, VCAN]
R-HSA:1971491	CHPF,CHPF2,CHSY3 transfer GlcA to chondroitin	REACTOME_Reactions_08.05.2020	1.11209e-05	0.00024466	5.34498e-21	6.94848e-20	[-1]	Group13	30	3	Specific for Cluster #2	[]	[BCAN, NCAN, VCAN]	0	100	0	100	[BCAN, NCAN, VCAN]
R-HSA:2018659	Chondroitin 4-sulfate (C4S) can be further sulfated on position 6 by CHST15	REACTOME_Reactions_08.05.2020	5.22464e-06	0.000130616	5.34498e-21	6.94848e-20	[-1]	Group13	37.5	3	Specific for Cluster #2	[]	[BCAN, NCAN, VCAN]	0	100	0	100	[BCAN, NCAN, VCAN]
R-HSA:2018682	CHST3,7 transfer SO4(2-) to position 6 of GalNAc on chondroitin chains	REACTOME_Reactions_08.05.2020	7.81075e-06	0.000179647	5.34498e-21	6.94848e-20	[-1]	Group13	33.3333	3	Specific for Cluster #2	[]	[BCAN, NCAN, VCAN]	0	100	0	100	[BCAN, NCAN, VCAN]
R-HSA:2022052	Dermatan-sulfate epimerase (DSE) converts chondroitin sulfate (CS) to dermatan sulfate (DS)	REACTOME_Reactions_08.05.2020	7.81075e-06	0.000179647	5.34498e-21	6.94848e-20	[-1]	Group13	33.3333	3	Specific for Cluster #2	[]	[BCAN, NCAN, VCAN]	0	100	0	100	[BCAN, NCAN, VCAN]
R-HSA:2022056	DSPG and CSPG translocate to the lysosome for degradation	REACTOME_Reactions_08.05.2020	3.27636e-06	8.84617e-05	5.34498e-21	6.94848e-20	[-1]	Group13	42.8571	3	Specific for Cluster #2	[]	[BCAN, NCAN, VCAN]	0	100	0	100	[BCAN, NCAN, VCAN]
R-HSA:2022061	Dermatan sulfate can be further sulfated on position 2 of iduronate	REACTOME_Reactions_08.05.2020	5.22464e-06	0.000130616	5.34498e-21	6.94848e-20	[-1]	Group13	37.5	3	Specific for Cluster #2	[]	[BCAN, NCAN, VCAN]	0	100	0	100	[BCAN, NCAN, VCAN]
R-HSA:2022063	CHST14 transfers SO4(2-) to GalNAc in dermatan or DS	REACTOME_Reactions_08.05.2020	5.22464e-06	0.000130616	5.34498e-21	6.94848e-20	[-1]	Group13	37.5	3	Specific for Cluster #2	[]	[BCAN, NCAN, VCAN]	0	100	0	100	[BCAN, NCAN, VCAN]
R-HSA:2022065	DSPGs are secreted	REACTOME_Reactions_08.05.2020	3.27636e-06	8.84617e-05	5.34498e-21	6.94848e-20	[-1]	Group13	42.8571	3	Specific for Cluster #2	[]	[BCAN, NCAN, VCAN]	0	100	0	100	[BCAN, NCAN, VCAN]
R-HSA:2022911	CSPG is secreted	REACTOME_Reactions_08.05.2020	3.27636e-06	8.84617e-05	5.34498e-21	6.94848e-20	[-1]	Group13	42.8571	3	Specific for Cluster #2	[]	[BCAN, NCAN, VCAN]	0	100	0	100	[BCAN, NCAN, VCAN]
R-HSA:2065233	CS is cleaved from its proteoglycan	REACTOME_Reactions_08.05.2020	3.27636e-06	8.84617e-05	5.34498e-21	6.94848e-20	[-1]	Group13	42.8571	3	Specific for Cluster #2	[]	[BCAN, NCAN, VCAN]	0	100	0	100	[BCAN, NCAN, VCAN]
R-HSA:2424246	Tenascins C, R, (X, N) bind lecticans	REACTOME_Reactions_08.05.2020	2.92258e-08	1.08136e-06	5.34498e-21	6.94848e-20	[-1]	Group13	50	4	Specific for Cluster #2	[]	[BCAN, NCAN, TNR, VCAN]	0	100	0	100	[BCAN, NCAN, TNR, VCAN]
R-HSA:3560802	Defective B3GAT3 does not transfer GlcA to tetrasaccharide linker	REACTOME_Reactions_08.05.2020	0.000102172	0.00112389	5.34498e-21	6.94848e-20	[-1]	Group13	15	3	Specific for Cluster #2	[]	[BCAN, NCAN, VCAN]	0	100	0	100	[BCAN, NCAN, VCAN]
R-HSA:3560804	Defective B4GALT7 does not transfer Gal to xylosyl-unit of the tetrasaccharide linker	REACTOME_Reactions_08.05.2020	0.000102172	0.00112389	5.34498e-21	6.94848e-20	[-1]	Group13	15	3	Specific for Cluster #2	[]	[BCAN, NCAN, VCAN]	0	100	0	100	[BCAN, NCAN, VCAN]
R-HSA:3595175	Defective CHST3 does not transfer SO4(2-) to chondroitin	REACTOME_Reactions_08.05.2020	5.22464e-06	0.000130616	5.34498e-21	6.94848e-20	[-1]	Group13	37.5	3	Specific for Cluster #2	[]	[BCAN, NCAN, VCAN]	0	100	0	100	[BCAN, NCAN, VCAN]
R-HSA:3595176	Defective CHSY1 does not transfer GalNAc to chondroitin	REACTOME_Reactions_08.05.2020	5.22464e-06	0.000130616	5.34498e-21	6.94848e-20	[-1]	Group13	37.5	3	Specific for Cluster #2	[]	[BCAN, NCAN, VCAN]	0	100	0	100	[BCAN, NCAN, VCAN]
R-HSA:3595178	Defective CHSY1 does not transfer GlcA to chondroitin	REACTOME_Reactions_08.05.2020	5.22464e-06	0.000130616	5.34498e-21	6.94848e-20	[-1]	Group13	37.5	3	Specific for Cluster #2	[]	[BCAN, NCAN, VCAN]	0	100	0	100	[BCAN, NCAN, VCAN]
R-HSA:3636919	Defective CHST14 does not transfer SO4(2-) to GalNAc in dermatan or DS	REACTOME_Reactions_08.05.2020	5.22464e-06	0.000130616	5.34498e-21	6.94848e-20	[-1]	Group13	37.5	3	Specific for Cluster #2	[]	[BCAN, NCAN, VCAN]	0	100	0	100	[BCAN, NCAN, VCAN]
R-HSA:4420365	Defective B3GALT6 does not transfer Gal to the tetrasaccharide linker	REACTOME_Reactions_08.05.2020	0.000102172	0.00112389	5.34498e-21	6.94848e-20	[-1]	Group13	15	3	Specific for Cluster #2	[]	[BCAN, NCAN, VCAN]	0	100	0	100	[BCAN, NCAN, VCAN]
R-HSA:9632033	CHSY1 transfers GalNAc to chondroitin	REACTOME_Reactions_08.05.2020	5.22464e-06	0.000130616	5.34498e-21	6.94848e-20	[-1]	Group13	37.5	3	Specific for Cluster #2	[]	[BCAN, NCAN, VCAN]	0	100	0	100	[BCAN, NCAN, VCAN]
R-HSA:9632034	CHSY1 transfers GlcA to chondroitin	REACTOME_Reactions_08.05.2020	5.22464e-06	0.000130616	5.34498e-21	6.94848e-20	[-1]	Group13	37.5	3	Specific for Cluster #2	[]	[BCAN, NCAN, VCAN]	0	100	0	100	[BCAN, NCAN, VCAN]
R-HSA:9638064	B3GAT3 dimer transfers GlcA to tetrasaccharide linker	REACTOME_Reactions_08.05.2020	0.000102172	0.00112389	5.34498e-21	6.94848e-20	[-1]	Group13	15	3	Specific for Cluster #2	[]	[BCAN, NCAN, VCAN]	0	100	0	100	[BCAN, NCAN, VCAN]
GO:0005539	glycosaminoglycan binding	GO_MolecularFunction-EBI-UniProt-GOA-ACAP-ARAP_08.05.2020_00h00	1.73914e-09	7.47831e-08	5.34498e-21	6.94848e-20	[3]	Group13	4.8	12	Specific for Cluster #2	[CFH, SERPIND1]	[ABI3BP, APLP1, APLP2, APP, BCAN, GNS, NCAN, PRELP, SOD3, VCAN]	16.6667	83.3333	25.5319	74.4681	[ABI3BP, APLP1, APLP2, APP, BCAN, CFH, GNS, NCAN, PRELP, SERPIND1, SOD3, VCAN]
GO:0044273	sulfur compound catabolic process	GO_BiologicalProcess-EBI-UniProt-GOA-ACAP-ARAP_08.05.2020_00h00	4.15059e-10	1.90927e-08	5.34498e-21	6.94848e-20	[4]	Group13	12.9032	8	Specific for Cluster #2	[]	[BCAN, GNS, HEXA, HEXB, IDS, NCAN, PRELP, VCAN]	0	100	0	100	[BCAN, GNS, HEXA, HEXB, IDS, NCAN, PRELP, VCAN]
GO:1901136	carbohydrate derivative catabolic process	GO_BiologicalProcess-EBI-UniProt-GOA-ACAP-ARAP_08.05.2020_00h00	3.67467e-08	1.32288e-06	5.34498e-21	6.94848e-20	[4]	Group13	4.87805	10	Specific for Cluster #2	[]	[BCAN, CST3, GNS, HEXA, HEXB, IDS, NCAN, NEU1, PRELP, VCAN]	0	100	0	100	[BCAN, CST3, GNS, HEXA, HEXB, IDS, NCAN, NEU1, PRELP, VCAN]
GO:0005540	hyaluronic acid binding	GO_MolecularFunction-EBI-UniProt-GOA-ACAP-ARAP_08.05.2020_00h00	0.000137102	0.00109682	5.34498e-21	6.94848e-20	[4, 5]	Group13	13.6364	3	Specific for Cluster #2	[]	[BCAN, NCAN, VCAN]	0	100	0	100	[BCAN, NCAN, VCAN]
GO:0005775	vacuolar lumen	GO_CellularComponent-EBI-UniProt-GOA-ACAP-ARAP_08.05.2020_00h00	3.38421e-20	1.82747e-18	5.34498e-21	6.94848e-20	[4, 5, 6]	Group13	9.74359	19	Specific for Cluster #2	[GC]	[AGA, ASAH1, BCAN, CTSD, DPP7, GNS, HEXA, HEXB, IDS, LAMP2, NCAN, NEU1, NPC2, PLBD2, PLD3, PRELP, TPP1, VCAN]	5.26316	94.7368	8.69565	91.3044	[AGA, ASAH1, BCAN, CTSD, DPP7, GC, GNS, HEXA, HEXB, IDS, LAMP2, NCAN, NEU1, NPC2, PLBD2, PLD3, PRELP, TPP1, VCAN]
GO:0042339	keratan sulfate metabolic process	GO_BiologicalProcess-EBI-UniProt-GOA-ACAP-ARAP_08.05.2020_00h00	4.68041e-07	1.54454e-05	5.34498e-21	6.94848e-20	[4, 5, 7]	Group13	14.7059	5	Specific for Cluster #2	[]	[B4GAT1, GNS, HEXA, HEXB, PRELP]	0	100	0	100	[B4GAT1, GNS, HEXA, HEXB, PRELP]
GO:0006024	glycosaminoglycan biosynthetic process	GO_BiologicalProcess-EBI-UniProt-GOA-ACAP-ARAP_08.05.2020_00h00	1.31908e-05	0.000277007	5.34498e-21	6.94848e-20	[6]	Group13	5.35714	6	Specific for Cluster #2	[]	[B4GAT1, BCAN, HEXA, NCAN, PRELP, VCAN]	0	100	0	100	[B4GAT1, BCAN, HEXA, NCAN, PRELP, VCAN]
GO:1903510	mucopolysaccharide metabolic process	GO_BiologicalProcess-EBI-UniProt-GOA-ACAP-ARAP_08.05.2020_00h00	4.70312e-09	1.97531e-07	5.34498e-21	6.94848e-20	[6]	Group13	7.43802	9	Specific for Cluster #2	[]	[B4GAT1, BCAN, GNS, HEXA, HEXB, IDS, NCAN, PRELP, VCAN]	0	100	0	100	[B4GAT1, BCAN, GNS, HEXA, HEXB, IDS, NCAN, PRELP, VCAN]
GO:0043202	lysosomal lumen	GO_CellularComponent-EBI-UniProt-GOA-ACAP-ARAP_08.05.2020_00h00	6.95967e-22	3.89742e-20	5.34498e-21	6.94848e-20	[5, 6, 7, 8]	Group13	15.8879	17	Specific for Cluster #2	[GC]	[ASAH1, BCAN, CTSD, GNS, HEXA, HEXB, IDS, LAMP2, NCAN, NEU1, NPC2, PLBD2, PLD3, PRELP, TPP1, VCAN]	5.88235	94.1176	9.67742	90.3226	[ASAH1, BCAN, CTSD, GC, GNS, HEXA, HEXB, IDS, LAMP2, NCAN, NEU1, NPC2, PLBD2, PLD3, PRELP, TPP1, VCAN]
GO:0030206	chondroitin sulfate biosynthetic process	GO_BiologicalProcess-EBI-UniProt-GOA-ACAP-ARAP_08.05.2020_00h00	0.000228399	0.0015988	5.34498e-21	6.94848e-20	[5, 6, 7, 8, 9]	Group13	11.5385	3	Specific for Cluster #2	[]	[BCAN, NCAN, VCAN]	0	100	0	100	[BCAN, NCAN, VCAN]
GO:0030207	chondroitin sulfate catabolic process	GO_BiologicalProcess-EBI-UniProt-GOA-ACAP-ARAP_08.05.2020_00h00	3.95073e-11	1.89635e-09	5.34498e-21	6.94848e-20	[5, 6, 7, 8, 9]	Group13	40	6	Specific for Cluster #2	[]	[BCAN, HEXA, HEXB, IDS, NCAN, VCAN]	0	100	0	100	[BCAN, HEXA, HEXB, IDS, NCAN, VCAN]
GO:0030208	dermatan sulfate biosynthetic process	GO_BiologicalProcess-EBI-UniProt-GOA-ACAP-ARAP_08.05.2020_00h00	2.02522e-05	0.00036454	5.34498e-21	6.94848e-20	[5, 7, 8, 9]	Group13	25	3	Specific for Cluster #2	[]	[BCAN, NCAN, VCAN]	0	100	0	100	[BCAN, NCAN, VCAN]

## Sheet: DAVID-PDRvsERM
Table S4.3 - Results of DAVID bioinformatics analysis of differentially expressed proteins found in vitreous humor proteome of PDR patients compared with ERM control samples. Proteins are classified according to gene ontology (Go terms) for biological process (blue), cellular component (orange) and molecular function (green), and GAD database (grey).
Category	Term	Count	%	PValue	Genes	List Total	Pop Hits	Pop Total	Fold Enrichment	Bonferroni	Benjamini	FDR
GOTERM_BP_DIRECT	GO:0010951~negative regulation of endopeptidase activity	16	13.559322033898304	3.0096469010995822E-15	P01031, A8MV23, Q8TEU8, Q9UGM5, P01033, P05543, P05546, P30086, P05067, Q06481, P16035, P36955, P08185, Q08629, P08697, Q99574	114	121	16792	19.47745396549224	2.2272184097005265E-12	2.2272184097005265E-12	4.551914400963142E-12
GOTERM_BP_DIRECT	GO:0002576~platelet degranulation	12	10.16949152542373	9.275907883821163E-11	Q06481, O00391, P01033, P05452, P10909, P08697, Q99969, Q08380, P05067, Q92520, P00746, P07602	114	103	16792	17.16096065406234	6.89200340131535E-8	3.446001761719941E-8	1.4100254297488846E-7
GOTERM_BP_DIRECT	GO:0007155~cell adhesion	20	16.94915254237288	2.16430731805665E-10	Q16270, Q12860, Q96GW7, P19022, P39060, Q13332, P13591, O15537, P05067, P10451, O94985, Q9P121, P51693, Q92859, Q14520, Q92752, Q08629, Q9HCB6, Q08380, O14594	114	459	16792	6.418224209761878	1.6080804343676647E-7	5.360268395815382E-8	3.289949535023595E-7
GOTERM_BP_DIRECT	GO:0006508~proteolysis	18	15.254237288135593	3.922927819124435E-8	O14773, P20933, P09871, P07711, Q92820, P00751, Q14520, P00740, Q9UBR2, P08253, P07339, Q9UHL4, Q9Y646, Q92743, P10745, P00734, P00746, P06681	114	500	16792	5.302736842105262	2.914692946398567E-5	7.286812012119448E-6	5.963214718684995E-5
GOTERM_BP_DIRECT	GO:0007417~central nervous system development	10	8.47457627118644	1.1497571398674033E-7	P43251, P16035, O14773, Q96GW7, P02458, P19021, O14594, Q92823, P23471, Q99574	114	120	16792	12.27485380116959	8.542331159666627E-5	1.7085246120651654E-5	1.7477367239004948E-4
GOTERM_BP_DIRECT	GO:0006957~complement activation, alternative pathway	5	4.23728813559322	1.3265458328703534E-6	P01031, P00751, P07358, P08603, P00746	114	13	16792	56.65317139001349	9.851386395464123E-4	1.6425720956436685E-4	0.002016454469799811
GOTERM_BP_DIRECT	GO:0030207~chondroitin sulfate catabolic process	5	4.23728813559322	1.8475323949945978E-6	P06865, Q96GW7, P22304, P07686, O14594	114	14	16792	52.606516290726816	0.0013717760913622978	1.9608332137022177E-4	0.002808384815899956
GOTERM_BP_DIRECT	GO:0006956~complement activation	8	6.779661016949152	1.943155674759434E-6	P01031, P00751, P07358, P08603, P10909, P09871, P00746, P06681	114	87	16792	13.544666263359547	0.0014427243402825862	1.80454474771774E-4	0.00295373721280745
GOTERM_BP_DIRECT	GO:0022617~extracellular matrix disassembly	7	5.932203389830509	1.2110041817282443E-5	P16035, P01033, Q96GW7, P08253, P07711, P10451, Q92743	114	76	16792	13.566943674976915	0.008957456348927972	9.992576927854158E-4	0.01840681090945484
GOTERM_BP_DIRECT	GO:0044267~cellular protein metabolic process	8	6.779661016949152	1.4774962961350575E-5	P61769, P08253, P06727, P05067, P02743, P07686, P00734, P01034	114	118	16792	9.98632173654475	0.010917841564135666	0.001097185509279952	0.022456966508899168
GOTERM_BP_DIRECT	GO:0030449~regulation of complement activation	5	4.23728813559322	4.6548869465859894E-5	P01031, P00751, P07358, P08603, P06681	114	30	16792	24.54970760233918	0.03399533443446767	0.0031392997888357588	0.07073524340523996
GOTERM_BP_DIRECT	GO:0030198~extracellular matrix organization	9	7.627118644067797	5.367259831951478E-5	Q7Z7G0, Q96GW7, P02458, P39060, Q92752, P23142, P05067, P10451, O14594	114	196	16792	6.763694951664876	0.03909507738185425	0.003317801458091907	0.08155627268857657
GOTERM_BP_DIRECT	GO:0042340~keratan sulfate catabolic process	4	3.389830508474576	6.245685020816324E-5	P51888, P06865, P15586, P07686	114	12	16792	49.09941520467836	0.045346554768001535	0.003563396666460328	0.09489814912783112
GOTERM_BP_DIRECT	GO:0007566~embryo implantation	5	4.23728813559322	1.7866254366935244E-4	Q16270, P08253, P23142, P10451, P01034	114	42	16792	17.53550543024227	0.12432313332242184	0.009437904312096235	0.2712394826785869
GOTERM_BP_DIRECT	GO:0006687~glycosphingolipid metabolic process	5	4.23728813559322	2.3416377482534423E-4	P06865, Q13510, Q99519, P07686, P07602	114	45	16792	16.366471734892787	0.15970651243924527	0.011533246823988152	0.35535957052503786
GOTERM_BP_DIRECT	GO:0001501~skeletal system development	7	5.932203389830509	3.266822273294529E-4	P51888, Q8TEU8, Q96GW7, P02458, Q92765, P07686, O14594	114	137	16792	7.526187732103983	0.21554380815012775	0.015058257674197106	0.4954372442247501
GOTERM_BP_DIRECT	GO:0030574~collagen catabolic process	5	4.23728813559322	9.05283448032537E-4	P02458, P08253, P39060, P07339, P07711	114	64	16792	11.507675438596491	0.4897886585861523	0.038810916180993305	1.3673048844925928
GOTERM_BP_DIRECT	GO:0006953~acute-phase response	4	3.389830508474576	0.0022733111577345868	P18428, P08697, P02743, P00734	114	39	16792	15.107512370670264	0.8156636121950397	0.08966631086367138	3.400419703029667
GOTERM_BP_DIRECT	GO:0050885~neuromuscular process controlling balance	4	3.389830508474576	0.0036494402420662957	O14773, Q92752, P05067, P07686	114	46	16792	12.808543096872617	0.9338938807990866	0.13322284601176915	5.406022103895102
GOTERM_BP_DIRECT	GO:0006629~lipid metabolic process	6	5.084745762711865	0.004185585883430119	P98164, Q13510, O14773, P10909, P41222, P10745	114	157	16792	5.629232316459939	0.9556843276099898	0.14428751758962755	6.176829274015649
GOTERM_BP_DIRECT	GO:0006958~complement activation, classical pathway	5	4.23728813559322	0.004481107246268853	P01031, P07358, P10909, P09871, P06681	114	99	16792	7.439305334042175	0.9644546127274845	0.1469201604634539	6.599182614059551
GOTERM_BP_DIRECT	GO:0050829~defense response to Gram-negative bacterium	4	3.389830508474576	0.006037345030192383	P10645, P61769, P18428, P05067	114	55	16792	10.712599681020734	0.988883703662424	0.18495796945876186	8.794176088091032
GOTERM_BP_DIRECT	GO:0001523~retinoid metabolic process	4	3.389830508474576	0.008044820573846586	P98164, P06727, Q99969, P10745	114	61	16792	9.658901351740004	0.9975249002427917	0.22966799157810847	11.55447234447613
GOTERM_BP_DIRECT	GO:1905049~negative regulation of metallopeptidase activity	2	1.694915254237288	0.01341390322094181	P16035, P01033	114	2	16792	147.2982456140351	0.9999561167989816	0.3416920561265281	18.558382690427212
GOTERM_BP_DIRECT	GO:0071874~cellular response to norepinephrine stimulus	2	1.694915254237288	0.01341390322094181	P51693, P05067	114	2	16792	147.2982456140351	0.9999561167989816	0.3416920561265281	18.558382690427212
GOTERM_BP_DIRECT	GO:0030203~glycosaminoglycan metabolic process	3	2.5423728813559325	0.01618807473049807	Q96GW7, P15586, O14594	114	29	16792	15.237749546279492	0.9999945840164483	0.38433127387722565	21.970820509399335
GOTERM_BP_DIRECT	GO:0001558~regulation of cell growth	4	3.389830508474576	0.016755438302896677	Q16270, Q08629, Q92743, O94985	114	80	16792	7.364912280701754	0.9999964719568296	0.38299346335826945	22.652058981473022
GOTERM_BP_DIRECT	GO:0050830~defense response to Gram-positive bacterium	4	3.389830508474576	0.01966421885524941	P10645, P61769, P18428, P05067	114	85	16792	6.931682146542827	0.9999996095938428	0.4210397260382662	26.058248395271576
GOTERM_BP_DIRECT	GO:1900738~positive regulation of phospholipase C-activating G-protein coupled receptor signaling pathway	2	1.694915254237288	0.02005382156107127	P10645, P00734	114	3	16792	98.19883040935672	0.9999997094290882	0.4158226434695633	26.503680992582968
GOTERM_BP_DIRECT	GO:0007411~axon guidance	5	4.23728813559322	0.022492044839459296	Q92859, Q9Y4C0, Q92752, P13591, O43505	114	159	16792	4.632020302328147	0.9999999543560478	0.4416901574223354	29.2348637859824
GOTERM_BP_DIRECT	GO:0007275~multicellular organism development	9	7.627118644067797	0.024431992554840225	P60174, O75629, P36955, Q9Y5W5, Q92765, O15537, Q92520, Q9UBP4, P00734	114	521	16792	2.544499444388322	0.9999999895681955	0.4580673526593646	31.33985273358264
GOTERM_BP_DIRECT	GO:0045087~innate immune response	8	6.779661016949152	0.02617323429285214	P10645, P61769, P18428, P10909, P09871, P05067, P02743, P06681	114	430	16792	2.7404324765401875	0.9999999972336425	0.4704188410876189	33.179272893262194
GOTERM_BP_DIRECT	GO:0007409~axonogenesis	4	3.389830508474576	0.028450877921065328	P51888, P05067, Q92823, P23471	114	98	16792	6.012173290368779	0.9999999995143545	0.48838003763467086	35.5158900947286
GOTERM_BP_DIRECT	GO:0001666~response to hypoxia	5	4.23728813559322	0.028928294403174334	P08294, P08253, P19021, P14618, P01034	114	172	16792	4.281925744594043	0.9999999996629332	0.4836298950250305	35.99588974466561
GOTERM_BP_DIRECT	GO:0031175~neuron projection development	4	3.389830508474576	0.0299593952908838	Q99972, Q12860, P13591, P05067	114	100	16792	5.891929824561403	0.9999999998469244	0.4855765463978782	37.02120310462723
GOTERM_BP_DIRECT	GO:0070445~regulation of oligodendrocyte progenitor proliferation	2	1.694915254237288	0.03320106574083184	P19022, P23471	114	5	16792	58.91929824561403	0.9999999999872717	0.5116764279966988	40.145612243059084
GOTERM_BP_DIRECT	GO:0051045~negative regulation of membrane protein ectodomain proteolysis	2	1.694915254237288	0.039708975405959586	P16035, P01033	114	6	16792	49.09941520467836	0.9999999999999158	0.5666739644396147	45.985893335427164
GOTERM_BP_DIRECT	GO:0006689~ganglioside catabolic process	2	1.694915254237288	0.039708975405959586	Q99519, P07686	114	6	16792	49.09941520467836	0.9999999999999158	0.5666739644396147	45.985893335427164
GOTERM_BP_DIRECT	GO:0045600~positive regulation of fat cell differentiation	3	2.5423728813559325	0.03986600724006224	Q9Y5W5, Q92765, Q99969	114	47	16792	9.402015677491601	0.9999999999999254	0.558221716875996	46.12000238691601
GOTERM_BP_DIRECT	GO:0051603~proteolysis involved in cellular protein catabolic process	3	2.5423728813559325	0.04142027279823937	Q9UBR2, P07711, Q9H3G5	114	48	16792	9.206140350877192	0.9999999999999776	0.5626957034794109	47.430711123525285
GOTERM_BP_DIRECT	GO:1900121~negative regulation of receptor binding	2	1.694915254237288	0.046173462824237746	P61769, Q9NQ79	114	7	16792	42.08521303258145	0.9999999999999994	0.593682273208701	51.25660919849042
GOTERM_BP_DIRECT	GO:0045162~clustering of voltage-gated sodium channels	2	1.694915254237288	0.046173462824237746	Q99972, Q92823	114	7	16792	42.08521303258145	0.9999999999999994	0.593682273208701	51.25660919849042
GOTERM_BP_DIRECT	GO:0007601~visual perception	5	4.23728813559322	0.04687747598562716	P02458, P39060, Q12805, O15537, P10745	114	201	16792	3.6641354630356986	0.9999999999999997	0.5900907559474835	51.800639063147756
GOTERM_BP_DIRECT	GO:0030178~negative regulation of Wnt signaling pathway	3	2.5423728813559325	0.047859142035557724	Q9Y5W5, Q92765, Q9UBP4	114	52	16792	8.497975708502024	0.9999999999999999	0.5888273498348626	52.54976237545333
GOTERM_BP_DIRECT	GO:0034097~response to cytokine	3	2.5423728813559325	0.047859142035557724	P16035, P01033, P40189	114	52	16792	8.497975708502024	0.9999999999999999	0.5888273498348626	52.54976237545333
GOTERM_BP_DIRECT	GO:0006935~chemotaxis	4	3.389830508474576	0.04925834914626363	P01031, P05546, Q99969, Q13822	114	122	16792	4.829450675870002	1.0	0.5908189270875293	53.5987334461401
GOTERM_BP_DIRECT	GO:0042493~response to drug	6	5.084745762711865	0.05457114544169203	P61769, P16035, P39060, P19021, Q92820, P01034	114	304	16792	2.907202216066482	1.0	0.6207817336921457	57.387617202437866
GOTERM_BP_DIRECT	GO:0051918~negative regulation of fibrinolysis	2	1.694915254237288	0.06530925371513328	P08697, P00734	114	10	16792	29.459649122807015	1.0	0.6803400549770752	64.18001818017716
GOTERM_BP_DIRECT	GO:0002003~angiotensin maturation	2	1.694915254237288	0.07160290490606043	Q9UBR2, O75787	114	11	16792	26.781499202551835	1.0	0.7067427624597743	67.67613856946542
GOTERM_BP_DIRECT	GO:0009313~oligosaccharide catabolic process	2	1.694915254237288	0.07160290490606043	Q99519, P07686	114	11	16792	26.781499202551835	1.0	0.7067427624597743	67.67613856946542
GOTERM_BP_DIRECT	GO:0017187~peptidyl-glutamic acid carboxylation	2	1.694915254237288	0.07160290490606043	P00740, P00734	114	11	16792	26.781499202551835	1.0	0.7067427624597743	67.67613856946542
GOTERM_BP_DIRECT	GO:0001775~cell activation	2	1.694915254237288	0.07160290490606043	P01033, P01034	114	11	16792	26.781499202551835	1.0	0.7067427624597743	67.67613856946542
GOTERM_BP_DIRECT	GO:0008203~cholesterol metabolic process	3	2.5423728813559325	0.07677347426371406	P06727, P05067, P61916	114	68	16792	6.4984520123839	1.0	0.7247969723648495	70.30704714863305
GOTERM_BP_DIRECT	GO:0030208~dermatan sulfate biosynthetic process	2	1.694915254237288	0.07785455091756391	Q96GW7, O14594	114	12	16792	24.54970760233918	1.0	0.722328458118523	70.83120792785208
GOTERM_BP_DIRECT	GO:0019430~removal of superoxide radicals	2	1.694915254237288	0.07785455091756391	P08294, P06727	114	12	16792	24.54970760233918	1.0	0.722328458118523	70.83120792785208
GOTERM_BP_DIRECT	GO:0051131~chaperone-mediated protein complex assembly	2	1.694915254237288	0.08406446961654575	P10909, P02743	114	13	16792	22.661268556005396	1.0	0.7431376050736622	73.67847874662021
GOTERM_BP_DIRECT	GO:0010952~positive regulation of peptidase activity	2	1.694915254237288	0.08406446961654575	P23142, P05067	114	13	16792	22.661268556005396	1.0	0.7431376050736622	73.67847874662021
GOTERM_BP_DIRECT	GO:0045780~positive regulation of bone resorption	2	1.694915254237288	0.08406446961654575	Q15904, P10451	114	13	16792	22.661268556005396	1.0	0.7431376050736622	73.67847874662021
GOTERM_BP_DIRECT	GO:0046688~response to copper ion	2	1.694915254237288	0.09636022743153651	P08294, P19021	114	15	16792	19.639766081871343	1.0	0.7848478802561591	78.56674825527594
GOTERM_BP_DIRECT	GO:0030214~hyaluronan catabolic process	2	1.694915254237288	0.09636022743153651	P06865, P07686	114	15	16792	19.639766081871343	1.0	0.7848478802561591	78.56674825527594
GOTERM_MF_DIRECT	GO:0004867~serine-type endopeptidase inhibitor activity	12	10.16949152542373	4.103761591997412E-11	Q8TEU8, A8MV23, Q06481, P36955, P08185, P05543, P05546, Q08629, P08697, P30086, P05067, Q99574	113	97	16881	18.48116047805857	9.028275904654492E-9	9.028275904654492E-9	5.223840249257705E-8
GOTERM_MF_DIRECT	GO:0004252~serine-type endopeptidase activity	12	10.16949152542373	1.0300923684799555E-6	P00751, O14773, Q14520, P00740, P08253, P09871, P07339, P07711, Q92743, P00734, P00746, P06681	113	255	16881	7.030088495575221	2.2659476132147471E-4	1.1330379953622405E-4	0.0013112372617030132
GOTERM_MF_DIRECT	GO:0005509~calcium ion binding	19	16.101694915254235	1.0954651838618517E-6	Q8N475, P98164, Q9NQ79, P19022, P09871, P19021, P23142, P02743, Q99435, Q14515, Q13822, O94985, Q14520, P00740, P05452, Q08629, Q12805, O14594, P00734	113	717	16881	3.9587144073758656	2.409734336994429E-4	8.033093078552156E-5	0.0013944518581276988
GOTERM_MF_DIRECT	GO:0008191~metalloendopeptidase inhibitor activity	5	4.23728813559322	3.1424569567347372E-6	Q8TEU8, P16035, P01033, Q9UGM5, Q08629	113	16	16881	46.6841814159292	6.911026951902377E-4	1.7282046900790604E-4	0.004000083618727057
GOTERM_MF_DIRECT	GO:0008201~heparin binding	9	7.627118644067797	1.1279420922251684E-5	P51888, P51693, P08294, Q7Z7G0, Q06481, P05546, P05452, P08603, P05067	113	160	16881	8.403152654867256	0.002478410255085106	4.961741844151657E-4	0.01435706978769602
GOTERM_MF_DIRECT	GO:0005201~extracellular matrix structural constituent	6	5.084745762711865	8.179638250812647E-5	P51888, Q96GW7, Q9UBM4, P02458, P23142, O14594	113	67	16881	13.37815348038568	0.017834980220133634	0.002994829883813943	0.10407190600567606
GOTERM_MF_DIRECT	GO:0046914~transition metal ion binding	3	2.5423728813559325	2.595019666210551E-4	P51693, Q06481, P05067	113	4	16881	112.04203539823008	0.05549834659236408	0.008123657789297134	0.3298280196254444
GOTERM_MF_DIRECT	GO:0008236~serine-type peptidase activity	5	4.23728813559322	8.09213587416316E-4	O14773, Q9UHL4, Q92743, P10745, P00746	113	63	16881	11.85630004214075	0.16314047912092655	0.022016404280003954	1.0252054502403296
GOTERM_MF_DIRECT	GO:0004866~endopeptidase inhibitor activity	4	3.389830508474576	0.0023493639025758154	P01031, P05546, P08697, P01034	113	40	16881	14.938938053097345	0.4039723124444856	0.05587476923788692	2.9497368018606585
GOTERM_MF_DIRECT	GO:0004185~serine-type carboxypeptidase activity	3	2.5423728813559325	0.003768626402780169	P16870, Q9UHL4, Q9H3G5	113	14	16881	32.01201011378002	0.5642401650999767	0.07970996434814037	4.69262143907847
GOTERM_MF_DIRECT	GO:0005507~copper ion binding	4	3.389830508474576	0.006104910450856843	P08294, P06727, P19021, O60888	113	56	16881	10.670670037926675	0.7400320055835787	0.1152697053041527	7.49893180212311
GOTERM_MF_DIRECT	GO:0005540~hyaluronic acid binding	3	2.5423728813559325	0.010078165281627315	Q96GW7, Q14520, O14594	113	23	16881	19.485571373605232	0.8923041938958813	0.16948037484342438	12.097309564687208
GOTERM_MF_DIRECT	GO:0001968~fibronectin binding	3	2.5423728813559325	0.012780117668841606	Q99972, P07711, P23142	113	26	16881	17.237236215112322	0.940972208286661	0.1956114363771715	15.103019073982582
GOTERM_MF_DIRECT	GO:0004553~hydrolase activity, hydrolyzing O-glycosyl compounds	3	2.5423728813559325	0.01681415767346081	P06865, P17050, P07686	113	30	16881	14.938938053097345	0.9760207520760041	0.23392027511975044	19.414694782480936
GOTERM_MF_DIRECT	GO:0004563~beta-N-acetylhexosaminidase activity	2	1.694915254237288	0.019773432915913776	P06865, P07686	113	3	16881	99.5929203539823	0.9876455565845867	0.25391516543884285	22.44832096165219
GOTERM_MF_DIRECT	GO:0004869~cysteine-type endopeptidase inhibitor activity	3	2.5423728813559325	0.02131565845641717	Q9UGM5, Q08629, P01034	113	34	16881	13.18141592920354	0.9912626290577483	0.25640527823678216	23.987244836061794
GOTERM_MF_DIRECT	GO:0002020~protease binding	4	3.389830508474576	0.029641152309273992	P16035, P01033, P08697, P01034	113	101	16881	5.916411110137562	0.9986661056886398	0.3225308939178194	31.82000147107885
GOTERM_MF_DIRECT	GO:0030246~carbohydrate binding	5	4.23728813559322	0.04158366798345359	Q12860, Q96GW7, P05452, P02743, O14594	113	196	16881	3.8109535849738125	0.9999125166778199	0.4049528167635733	41.76337294527046
GOTERM_MF_DIRECT	GO:0005501~retinoid binding	2	1.694915254237288	0.051871620392752164	P41222, P10745	113	8	16881	37.347345132743364	0.9999918572301646	0.4603080961045162	49.238694316654666
GOTERM_MF_DIRECT	GO:0005518~collagen binding	3	2.5423728813559325	0.06021031652690456	Q7Z7G0, P07711, Q14515	113	60	16881	7.469469026548673	0.9999988338669195	0.4949464759558798	54.63751806581093
GOTERM_MF_DIRECT	GO:0004197~cysteine-type endopeptidase activity	3	2.5423728813559325	0.06198900063832147	Q9UBR2, P07339, P07711	113	61	16881	7.347018714638039	0.9999992313213246	0.4885007608382397	55.718349635052434
GOTERM_MF_DIRECT	GO:0050839~cell adhesion molecule binding	3	2.5423728813559325	0.06378550331796767	Q9Y4C0, P16870, Q9BY67	113	62	16881	7.228518412789038	0.9999994958270334	0.4826867333574163	56.78587797915089
GOTERM_MF_DIRECT	GO:0016504~peptidase activator activity	2	1.694915254237288	0.06441723386554636	P23142, P05067	113	10	16881	29.87787610619469	0.9999995654027966	0.47107379541321304	57.155597216035716
GOTERM_MF_DIRECT	GO:0016811~hydrolase activity, acting on carbon-nitrogen (but not peptide) bonds, in linear amides	2	1.694915254237288	0.07062820356552683	P43251, Q13510	113	11	16881	27.161705551086083	0.9999998996106723	0.48902029911154454	60.63851602419192
GOTERM_MF_DIRECT	GO:0005102~receptor binding	6	5.084745762711865	0.08595440723799722	P01031, P18428, Q99969, P05067, P00734, Q9BY67	113	353	16881	2.539196269648274	0.9999999974122104	0.5465627873791212	68.14742918752243
GOTERM_MF_DIRECT	GO:0038191~neuropilin binding	2	1.694915254237288	0.09506607373331974	O75326, Q9NPR2	113	15	16881	19.91858407079646	0.9999999997144308	0.5705506201164232	71.96122466787334
GOTERM_MF_DIRECT	GO:0008484~sulfuric ester hydrolase activity	2	1.694915254237288	0.09506607373331974	P15586, P22304	113	15	16881	19.91858407079646	0.9999999997144308	0.5705506201164232	71.96122466787334
GOTERM_CC_DIRECT	GO:0005615~extracellular space	71	60.16949152542372	4.9299474180829425E-49	Q16270, P01031, A8MV23, P07358, P01033, P05546, P08603, P19021, P10451, P07686, Q92820, Q13822, P61769, P16035, P36955, O00391, P18428, P02458, P05452, Q92765, P08697, P00734, Q9UBP4, P06681, Q99972, P20933, O75326, P02743, Q13510, O75629, Q9BXJ4, P00740, P10909, Q9Y646, P00746, P01034, P10645, Q9UGM5, P16870, P39060, P41222, P07711, P00751, Q9UBR2, Q92743, P10745, Q9HAT2, Q99574, P43251, P08294,…	118	1347	18224	8.140525713135277	7.838616394751878E-47	7.838616394751878E-47	5.946476497212759E-46
GOTERM_CC_DIRECT	GO:0070062~extracellular exosome	87	73.72881355932203	6.443597208840683E-45	Q16270, P01031, P07358, P01033, Q99519, P05546, P19022, P08603, Q16769, P19021, P13591, P07686, P10451, Q92820, P61769, P36955, P16035, O00391, P18428, P05452, P08697, Q9UHL4, P00734, P06681, Q99972, P98164, P20933, Q12860, Q96S96, P02743, Q92520, O60888, O94985, O75629, Q13510, Q9BXJ4, P00740, P10909, Q99969, Q9Y646, P00746, P01034, Q8IV08, Q9UGM5, P15586, P16870, P39060, P09871, P41222, P30086,…	118	2811	18224	4.779914259356403	1.0245319562056686E-42	5.122659781028343E-43	7.77223286790687E-42
GOTERM_CC_DIRECT	GO:0005576~extracellular region	56	47.45762711864407	1.7951994436680392E-27	Q16270, P01031, Q8TEU8, Q8N475, P07358, P01033, P05546, P08603, P10451, Q92823, P61769, P16035, P36955, O00391, P18428, P02458, P05452, Q92765, P08697, O14594, P00734, Q9UBP4, P06681, Q96GW7, P02743, Q92520, P00740, Q9Y5W5, P10909, Q99969, P00746, P01034, Q9UGM5, P39060, P41222, P09871, P07711, Q99435, P00751, Q92743, P10745, P43251, P08294, P05543, P06727, P23142, P05067, P51888, Q14520, P08253,…	118	1610	18224	5.3718496683861465	2.854367115432182E-25	9.514557051440608E-26	2.1653600726907014E-24
GOTERM_CC_DIRECT	GO:0031012~extracellular matrix	21	17.796610169491526	3.5074962835766908E-15	Q16270, Q99972, P08294, Q7Z7G0, P39060, P23142, P02743, P51888, P16035, P36955, P02458, P05452, P08253, P10909, Q99969, Q12805, Q9HCB6, P07339, P14618, Q08380, Q92743	118	296	18224	10.956939990838295	5.648814749292796E-13	1.412203687323199E-13	4.285460875053104E-12
GOTERM_CC_DIRECT	GO:0043202~lysosomal lumen	14	11.864406779661017	7.95898962366203E-15	P06865, O14773, P15586, Q96GW7, Q99519, P07711, P07686, P51888, Q8NHP8, Q13510, P07339, P22304, O14594, P07602	118	85	18224	25.437288135593224	1.2709833185908792E-12	2.5424107263916085E-13	9.636735853746359E-12
GOTERM_CC_DIRECT	GO:0005764~lysosome	18	15.254237288135593	8.471123359459441E-14	P98164, O14773, Q99519, P20933, P15586, Q96S96, P07711, P61916, Q92820, Q13510, P17050, Q9UBR2, P07339, Q9Y646, Q9UHL4, Q9HAT2, P07602, P01034	118	226	18224	12.300584970751464	1.3468892667845012E-11	2.2448709557920665E-12	1.0217382495625316E-10
GOTERM_CC_DIRECT	GO:0005578~proteinaceous extracellular matrix	18	15.254237288135593	1.3608853648758782E-12	Q99972, Q9NQ79, P01033, Q96GW7, Q9UBM4, P39060, P23142, Q14515, P51888, P16035, P08253, Q92752, Q08629, Q12805, Q9HCB6, Q08380, O14594, P23471	118	268	18224	10.372881355932204	2.1638490999009719E-10	3.091216171924316E-11	1.6415202530595252E-9
GOTERM_CC_DIRECT	GO:0072562~blood microparticle	9	7.627118644067797	6.160720621397127E-6	P00751, P08603, P10909, P08697, P06727, P09871, Q08380, P02743, P00734	118	152	18224	9.144513826940232	9.79077986273058E-4	1.2243720347882014E-4	0.007430775419081659
GOTERM_CC_DIRECT	GO:0005604~basement membrane	7	5.932203389830509	1.1679038477276713E-5	P51693, P36955, P01033, P02458, P39060, P23142, P01034	118	79	18224	13.684617034971037	0.0018552548449598527	2.0630959988843234E-4	0.014086284484315925
GOTERM_CC_DIRECT	GO:0031093~platelet alpha granule lumen	6	5.084745762711865	2.6947869811588147E-5	O00391, P01033, P10909, P08697, P05067, P00746	118	55	18224	16.848073959938368	0.00427560250699377	4.28385120181618E-4	0.03249953374445669
GOTERM_CC_DIRECT	GO:0031089~platelet dense granule lumen	4	3.389830508474576	8.91547778126127E-5	P05452, Q99969, Q08380, Q92520	118	14	18224	44.125907990314765	0.014076231853480614	0.0012879191576387061	0.10748500887330925
GOTERM_CC_DIRECT	GO:0005788~endoplasmic reticulum lumen	8	6.779661016949152	2.4126769772346647E-4	P61769, P00740, P02458, Q9UBR2, P39060, Q9HCB6, P06727, P00734	118	192	18224	6.435028248587571	0.037639532716776	0.0031920771527672587	0.2906277901328025
GOTERM_CC_DIRECT	GO:1903561~extracellular vesicle	5	4.23728813559322	2.9587879274707097E-4	P51888, P07358, P48058, P14618, P10745	118	50	18224	15.44406779661017	0.04596191713852349	0.0036128187158398495	0.3563039683780467
GOTERM_CC_DIRECT	GO:0005796~Golgi lumen	6	5.084745762711865	3.8418914762707436E-4	P51888, P08294, Q96GW7, P00740, O14594, P00734	118	96	18224	9.652542372881356	0.05926877932171393	0.0043546204380950915	0.462423473438911
GOTERM_CC_DIRECT	GO:0005794~Golgi apparatus	14	11.864406779661017	0.003607423812834748	Q99972, P98164, P16870, P41222, P05067, Q92520, O43505, P61769, O00391, Q92859, P10909, P35908, Q9UHL4, Q9Y646	118	863	18224	2.5054107665416265	0.43707983000234496	0.03758336573697174	4.265478713823578
GOTERM_CC_DIRECT	GO:0031225~anchored component of membrane	5	4.23728813559322	0.006072240832346052	Q12860, Q96GW7, O75326, P13591, Q9P121	118	113	18224	6.833658317084145	0.6203211616304375	0.05873150119133019	7.083256664853876
GOTERM_CC_DIRECT	GO:0009986~cell surface	10	8.47457627118644	0.008232429967281777	P16035, P18428, Q92752, P10909, P13591, P08697, P06727, P19021, P05067, O94985	118	542	18224	2.8494590030646068	0.7313575766754006	0.07440279379601933	9.49002574366875
GOTERM_CC_DIRECT	GO:0009897~external side of plasma membrane	6	5.084745762711865	0.012134828506760457	P61769, O75326, P13591, P40189, O75787, Q92823	118	213	18224	4.350441632847935	0.8564741336628234	0.10223475712488606	13.693476123827775
GOTERM_CC_DIRECT	GO:0072534~perineuronal net	2	1.694915254237288	0.012799343004143269	Q92752, P23471	118	2	18224	154.4406779661017	0.8710372518519939	0.10219435756057693	14.391150306138956
GOTERM_CC_DIRECT	GO:0042583~chromaffin granule	2	1.694915254237288	0.012799343004143269	P10645, P10909	118	2	18224	154.4406779661017	0.8710372518519939	0.10219435756057693	14.391150306138956
GOTERM_CC_DIRECT	GO:0005581~collagen trimer	4	3.389830508474576	0.021422254825755743	Q9BXJ4, P01033, P02458, P39060	118	92	18224	6.7148120854826825	0.9680362125394034	0.15815349793261713	22.987463803496556
GOTERM_CC_DIRECT	GO:0042470~melanosome	4	3.389830508474576	0.027281031125930538	P36955, O14773, P07339, Q92820	118	101	18224	6.116462493706997	0.9876974757996274	0.18895053119546512	28.368429291136966
GOTERM_CC_DIRECT	GO:0045202~synapse	5	4.23728813559322	0.029342119442956137	P19022, P05067, Q9NPR2, Q9BY67, Q92823	118	181	18224	4.266317070886787	0.9912194162724655	0.19364962847590106	30.177884095348873
GOTERM_CC_DIRECT	GO:0005791~rough endoplasmic reticulum	3	2.5423728813559325	0.04248505192956109	Q99972, P41222, P05067	118	51	18224	9.084745762711865	0.9989950500015484	0.25927252371812703	40.764948076629715
GOTERM_CC_DIRECT	GO:0005579~membrane attack complex	2	1.694915254237288	0.04409148651502921	P01031, P07358	118	7	18224	44.125907990314765	0.9992305216686967	0.2582489272143207	41.95259590508541
GOTERM_CC_DIRECT	GO:0048471~perinuclear region of cytoplasm	9	7.627118644067797	0.04673824030218293	P10645, P51693, P36955, P10909, P41222, P19021, P05067, P10451, P01034	118	621	18224	2.238270695160894	0.999504851717317	0.26245349208084634	43.86182203898096
GOTERM_CC_DIRECT	GO:0005577~fibrinogen complex	2	1.694915254237288	0.056331173821084754	P08697, P23142	118	9	18224	34.32015065913371	0.9999008442849411	0.29852496212836	50.30926168053889
GOTERM_CC_DIRECT	GO:0042582~azurophil granule	2	1.694915254237288	0.06841546363504229	P06865, P07686	118	11	18224	28.080123266563945	0.999987225583251	0.341200329406138	57.46360696144801
GOTERM_CC_DIRECT	GO:0033268~node of Ranvier	2	1.694915254237288	0.09212565100989059	Q99972, Q08629	118	15	18224	20.592090395480227	0.9999997881182388	0.4223747106483756	68.83201217214345
GAD_DISEASE	Lymphoma, Non-Hodgkin	14	11.864406779661017	9.126770920533907E-8	P01031, P08294, P01033, P07358, P08603, P09871, P06727, P61916, P00751, P08185, P08253, P10909, P00746, P06681	105	249	12971	6.945649263721553	8.879954216012287E-5	8.879954216012287E-5	1.4369713909889725E-4
GAD_DISEASE	age-related macular degeneration	5	4.23728813559322	2.663481246313053E-7	P01031, P00751, P08603, Q92743, P06681	105	8	12971	77.20833333333333	2.591231816013728E-4	1.2956998499114025E-4	4.1935329008202515E-4
GAD_DISEASE	Type 2 Diabetes| edema | rosiglitazone	40	33.89830508474576	3.941717770464857E-7	P01031, P01033, P05546, P16870, P08603, P41222, P13591, P30086, P10451, P61916, P07686, Q9BY67, Q9P121, P61769, P16035, P36955, P00751, P18428, P02458, Q15904, P08697, P22304, Q92743, P00734, Q9HAT2, P06681, P08294, P98164, P06727, P05067, Q9NPR2, Q13510, Q14520, P00740, P08185, P08253, P40189, P07339, P00746, P07602	105	2198	12971	2.2481043372763114	3.834556766778574E-4	1.2783489995793484E-4	6.206053674295831E-4
GAD_DISEASE	Choroidal Neovascularization|Macular Degeneration	6	5.084745762711865	7.107136121339526E-7	P00751, P36955, P08603, Q12805, Q92743, P00734	105	22	12971	33.69090909090909	6.912855423694131E-4	1.7286620451384405E-4	0.001118983343972868
GAD_DISEASE	macular degeneration	12	10.16949152542373	5.8492973621132445E-6	P01031, P00751, P36955, P07358, P08603, P10909, Q12805, P05067, Q92743, P00746, P01034, P06681	105	254	12971	5.836220472440944	0.005675217740626182	0.0011376290046659632	0.009209079804894937
GAD_DISEASE	Choroid Diseases|Macular Degeneration|Peripheral Vascular Diseases	4	3.389830508474576	1.7121696012764588E-5	P00751, P08603, Q92743, P06681	105	7	12971	70.5904761904762	0.01652154990874999	0.0027727409733612207	0.026954000231282915
GAD_DISEASE	Myopia	6	5.084745762711865	2.2729934378790027E-5	Q99972, P01033, Q9UBM4, P02458, P08253, P39060	105	43	12971	17.23720930232558	0.021873701294590986	0.003154510828815682	0.035781345877328175
GAD_DISEASE	atherosclerosis	13	11.016949152542372	2.6382522755845057E-5	P08294, P01031, P16870, P08603, P06727, P02743, P10451, P16035, P08253, Q12805, Q92743, P00734, P06681	105	355	12971	4.523755868544601	0.02534384650801136	0.003203673908719895	0.04153011344103508
GAD_DISEASE	Choroidal Neovascularization|Geographic Atrophy	4	3.389830508474576	4.061412156554459E-5	P00751, P08603, Q92743, P06681	105	9	12971	54.903703703703705	0.03874767822066738	0.004381300951030842	0.06392611285584993
GAD_DISEASE	Alzheimer's Disease	11	9.322033898305085	3.345926895329232E-4	P98164, P01033, P08603, P10909, P08697, P06727, P07339, P05067, Q92743, P61916, P01034	105	333	12971	4.080680680680681	0.2779155382123799	0.03203690398582526	0.5255048785761551
GAD_DISEASE	Choroiditis|Macular Degeneration	3	2.5423728813559325	3.7804502317321956E-4	P00751, P08603, Q92743	105	4	12971	92.64999999999999	0.3078186939385398	0.03289298549723041	0.5935602306097132
GAD_DISEASE	Diseases in Twins|Macular Degeneration|Retinal Drusen	3	2.5423728813559325	6.267753586013926E-4	P00751, P08603, P06681	105	5	12971	74.11999999999999	0.45667283357514	0.04956639164349086	0.9822850392089189
GAD_DISEASE	Coronary Disease	9	7.627118644067797	6.652065742193623E-4	P00751, P01033, Q9Y4C0, P08603, P06727, P40189, P00734, P00746, P06681	105	239	12971	4.651882845188284	0.4766272576962024	0.048584801892005314	1.042219617836393
GAD_DISEASE	Retinal Diseases	6	5.084745762711865	8.51431062062472E-4	Q99972, P00751, P08603, Q12805, O15537, P06681	105	92	12971	8.056521739130435	0.5634250905253724	0.05748143723057164	1.3321611629865782
GAD_DISEASE	Constriction, Pathologic|Graft Occlusion, Vascular	3	2.5423728813559325	9.352424104005788E-4	P16035, P01033, P08253	105	6	12971	61.766666666666666	0.5976434575175666	0.05888924222985081	1.4623911764957476
GAD_DISEASE	Geographic Atrophy|Macular Degeneration	3	2.5423728813559325	0.00130249069615327	P08603, Q92743, P06681	105	7	12971	52.94285714285714	0.7186482190822121	0.07619968864766502	2.031143091893217
GAD_DISEASE	Coronary Disease|Coronary heart disease|Diabetic Angiopathies|Myocardial Infarction	3	2.5423728813559325	0.00130249069615327	P16035, P01033, P08253	105	7	12971	52.94285714285714	0.7186482190822121	0.07619968864766502	2.031143091893217
GAD_DISEASE	periodontitis	6	5.084745762711865	0.0013539374192102444	P16035, P08253, P41222, P40189, P07339, P10451	105	102	12971	7.2666666666666675	0.7324031549199242	0.07461509466562499	2.1105719152039404
GAD_DISEASE	Birth Weight|Leukemia|Leukemia, Myeloid, Acute|Precursor Cell Lymphoblastic Leukemia-Lymphoma	8	6.779661016949152	0.0013693023304259474	P01031, P08294, P00751, P07358, P18428, P09871, Q99574, P06681	105	207	12971	4.774235104669888	0.7363793611032607	0.071392494922079	2.134282171898083
GAD_DISEASE	Meningeal Neoplasms|meningioma	8	6.779661016949152	0.0014873643507977148	P01031, P08294, P00751, P07358, P18428, P09871, Q99574, P06681	105	210	12971	4.706031746031747	0.765026571785148	0.07339268610592398	2.3162894127918054
GAD_DISEASE	COPD | Chronic obstructive Pulmonary Disease	4	3.389830508474576	0.0015723380155181345	P08294, P16035, P01033, P08253	105	29	12971	17.039080459770116	0.7836999899206201	0.0736975195959716	2.447090618583714
GAD_DISEASE	Osteoarthritis	5	4.23728813559322	0.0019198379661856688	Q16270, P02458, P05452, P08253, Q92765	105	66	12971	9.358585858585858	0.8458451666557756	0.08518917989184505	2.980297347302341
GAD_DISEASE	Helicobacter Infections|Metaplasia	3	2.5423728813559325	0.002209565056661023	P16035, P01033, P08253	105	9	12971	41.17777777777778	0.8837817609308308	0.09319800324396099	3.4227692619676953
GAD_DISEASE	H. pylori infection stomach cancer	3	2.5423728813559325	0.002209565056661023	P16035, P01033, P08253	105	9	12971	41.17777777777778	0.8837817609308308	0.09319800324396099	3.4227692619676953
GAD_DISEASE	abdominal aortic aneurysm	4	3.389830508474576	0.0027200014875114766	P16035, P01033, P08253, P10451	105	35	12971	14.11809523809524	0.9293606068178294	0.10883409307181535	4.1977148016576376
GAD_DISEASE	null	17	14.40677966101695	0.0030886608491727573	Q99972, P01031, P08294, P98164, P60174, P06865, P08603, P06727, P10451, Q92820, P00740, Q14520, P02458, P08253, Q08629, Q92743, P00734	105	936	12971	2.243660968660969	0.9507042648744007	0.11786770326766838	4.75378818692207
GAD_DISEASE	Alzheimer's disease	17	14.40677966101695	0.0035754638415933107	P98164, Q9NQ79, P01033, P16870, P08603, P05067, P10451, P16035, P00751, Q14520, P08253, P10909, P07339, Q92743, P00734, P07602, P01034	105	950	12971	2.2105964912280704	0.9693511632546684	0.13012558019724785	5.483435377402057
GAD_DISEASE	Crohn's disease ulcerative colitis	4	3.389830508474576	0.005565663575595977	P16035, P01033, P08253, P00734	105	45	12971	10.980740740740742	0.9956191693725177	0.18849605918665635	8.412358191467783
GAD_DISEASE	hypertension	13	11.016949152542372	0.01067823197870304	P51888, P10645, P08294, O75629, Q9BXJ4, Q9UBM4, Q9Y4C0, Q96S96, P08603, Q9Y646, O75787, P10451, P00734	105	705	12971	2.277919621749409	0.9999709296206499	0.32082818385928935	15.551510234599741
GAD_DISEASE	Coronary Disease|Hyperlipoproteinemia Type II	3	2.5423728813559325	0.011011001472817656	P08603, P06727, P00734	105	20	12971	18.529999999999998	0.9999790448335284	0.31938227642867223	15.997631036397419
GAD_DISEASE	Tay-Sachs Disease	2	1.694915254237288	0.015972098840438674	P06865, P07686	105	2	12971	123.53333333333335	0.9999998428868755	0.4173783259388959	22.39233772307363
GAD_DISEASE	Choroidal Neovascularization|Macular Degeneration|Retinal Drusen	2	1.694915254237288	0.015972098840438674	P08603, Q92743	105	2	12971	123.53333333333335	0.9999998428868755	0.4173783259388959	22.39233772307363
GAD_DISEASE	Angiomatosis|Choroidal Neovascularization|Macular Degeneration	2	1.694915254237288	0.015972098840438674	P08603, Q92743	105	2	12971	123.53333333333335	0.9999998428868755	0.4173783259388959	22.39233772307363
GAD_DISEASE	Atrial Fibrillation|Hypertension|Hypertrophy, Left Ventricular|Left Ventricular Hypertrophy	2	1.694915254237288	0.015972098840438674	P16035, P08253	105	2	12971	123.53333333333335	0.9999998428868755	0.4173783259388959	22.39233772307363
GAD_DISEASE	Chorioamnionitis|Fetal Membranes, Premature Rupture|Infection of amniotic sac and membranes	6	5.084745762711865	0.016883819848425085	P08294, P16035, P01033, P08253, Q92752, P00734	105	186	12971	3.9849462365591397	0.9999999362451822	0.42436070368887957	23.516752122361396
GAD_DISEASE	Hepatitis C, Chronic|Liver Cirrhosis	4	3.389830508474576	0.01722149761736625	P01031, P16035, P01033, P08253	105	68	12971	7.2666666666666675	0.9999999543600125	0.420298139660652	23.929320392738383
GAD_DISEASE	Chorioamnionitis|Fetal Membranes, Premature Rupture|Infection of amniotic sac and membranes|Obstetric Labor, Premature|Pre-Eclampsia|Premature Birth	6	5.084745762711865	0.01724018125832613	P08294, P16035, P01033, P08253, Q92752, P00734	105	187	12971	3.9636363636363634	0.9999999551964968	0.41067685322950154	23.952086750579284
GAD_DISEASE	blood pressure, arterial hypertension	3	2.5423728813559325	0.01961569677603729	P10645, P08603, Q16769	105	27	12971	13.725925925925925	0.9999999957474661	0.44240013463615746	26.795281576117148
GAD_DISEASE	Diabetes Mellitus, Type 2|Inflammatory Bowel Diseases|Macular Degeneration|Prostatic Neoplasms	2	1.694915254237288	0.0238631391463113	P08603, P06681	105	3	12971	82.35555555555557	0.9999999999377809	0.4990189670838493	31.632372371355345
GAD_DISEASE	Geographic Atrophy|Macular Degeneration|Retinal Drusen	2	1.694915254237288	0.0238631391463113	P08603, Q92743	105	3	12971	82.35555555555557	0.9999999999377809	0.4990189670838493	31.632372371355345
GAD_DISEASE	Blind Vision|Blindness|Choroidal Neovascularization|Macular Degeneration	2	1.694915254237288	0.0238631391463113	P08603, Q92743	105	3	12971	82.35555555555557	0.9999999999377809	0.4990189670838493	31.632372371355345
GAD_DISEASE	Fetal Growth Retardation|Pre-Eclampsia	2	1.694915254237288	0.0238631391463113	P08294, P00734	105	3	12971	82.35555555555557	0.9999999999377809	0.4990189670838493	31.632372371355345
GAD_DISEASE	choroidal neovascularization	2	1.694915254237288	0.0238631391463113	P08603, Q92743	105	3	12971	82.35555555555557	0.9999999999377809	0.4990189670838493	31.632372371355345
GAD_DISEASE	Gaucher Disease|Legg-Perthes Disease|Thrombophilia	2	1.694915254237288	0.03169150385299733	P02458, P00734	105	4	12971	61.76666666666667	0.9999999999999754	0.5915094251325471	39.77287171081754
GAD_DISEASE	Crohn Disease|Recurrence	2	1.694915254237288	0.03169150385299733	P16035, P01033	105	4	12971	61.76666666666667	0.9999999999999754	0.5915094251325471	39.77287171081754
GAD_DISEASE	intracranial aneurysms	2	1.694915254237288	0.03169150385299733	P16035, P01033	105	4	12971	61.76666666666667	0.9999999999999754	0.5915094251325471	39.77287171081754
GAD_DISEASE	Choroidal Neovascularization|Retinal Drusen|Wet Macular Degeneration	2	1.694915254237288	0.03169150385299733	P08603, P06681	105	4	12971	61.76666666666667	0.9999999999999754	0.5915094251325471	39.77287171081754
GAD_DISEASE	Ataxia Telangiectasia	2	1.694915254237288	0.03169150385299733	P00751, P08603	105	4	12971	61.76666666666667	0.9999999999999754	0.5915094251325471	39.77287171081754
GAD_DISEASE	atherosclerosis, coronary	5	4.23728813559322	0.0359780312027201	P08253, P08603, P06727, P00734, P01034	105	155	12971	3.9849462365591393	0.9999999999999997	0.6285459415174278	43.83635234725129
GAD_DISEASE	Arteries	5	4.23728813559322	0.03893613113905946	Q16270, Q8N475, Q9NQ79, Q12860, Q99574	105	159	12971	3.884696016771488	1.0	0.6480906564283944	46.489216541664526
GAD_DISEASE	Fractures, Bone|	2	1.694915254237288	0.03945768597674824	P16035, P08253	105	5	12971	49.413333333333334	1.0	0.6432775733130858	46.944606664740895
GAD_DISEASE	Hepatopulmonary Syndrome|Liver Cirrhosis	4	3.389830508474576	0.039720340742008656	P00740, P18428, P08253, P39060	105	94	12971	5.2567375886524825	1.0	0.6362140492401278	47.17256438301889
GAD_DISEASE	Venous Thrombosis	3	2.5423728813559325	0.040764047689838795	Q14520, P00740, P00734	105	40	12971	9.264999999999999	1.0	0.6366405008857066	48.06936339532291
GAD_DISEASE	iloperidone	2	1.694915254237288	0.047162174690911524	P48058, Q92752	105	6	12971	41.177777777777784	1.0	0.682250560370133	53.26280355720756
GAD_DISEASE	aneurysm	2	1.694915254237288	0.047162174690911524	P01033, P08253	105	6	12971	41.177777777777784	1.0	0.682250560370133	53.26280355720756
GAD_DISEASE	Carotid Artery Diseases|Carotid artery stenosis|Carotid Stenosis|Hypertension	2	1.694915254237288	0.047162174690911524	P16035, P08253	105	6	12971	41.177777777777784	1.0	0.682250560370133	53.26280355720756
GAD_DISEASE	Schizophrenia	12	10.16949152542373	0.04959732884526584	P10645, P48058, Q9Y4C0, Q9Y5W5, Q92752, P10909, P13591, P41222, Q92823, P07602, P23471, Q14515	105	785	12971	1.888407643312102	1.0	0.6922529836922406	55.10840327226498
GAD_DISEASE	Arthritis, Rheumatoid|Rheumatoid Arthritis	5	4.23728813559322	0.0530215346124828	P01031, P01033, P40189, Q92743, Q92820	105	176	12971	3.509469696969697	1.0	0.7085083932609024	57.58839551792298
GAD_DISEASE	Haemolytic-uraemic syndrome|Hemolytic-Uremic Syndrome	2	1.694915254237288	0.05480545535667465	P00751, P08603	105	7	12971	35.2952380952381	1.0	0.7124688781401072	58.82899088949296
GAD_DISEASE	Moyamoya Disease	2	1.694915254237288	0.05480545535667465	P16035, P08253	105	7	12971	35.2952380952381	1.0	0.7124688781401072	58.82899088949296
GAD_DISEASE	Pseudoxanthoma Elasticum	2	1.694915254237288	0.06238800955724505	P08603, P10451	105	8	12971	30.883333333333336	1.0	0.7516418660001507	63.732626830121305
GAD_DISEASE	Myocardial Infarction	9	7.627118644067797	0.06591119422374976	Q7Z7G0, P16035, Q12860, P19022, P08253, P08603, P13591, P06727, P00734	105	536	12971	2.074253731343284	1.0	0.7636011450560162	65.8198522135606
GAD_DISEASE	rheumatoid arthritis	5	4.23728813559322	0.06644638094655142	P01031, P02458, P08253, P10451, Q92820	105	190	12971	3.2508771929824563	1.0	0.759109711816537	66.12688790482979
GAD_DISEASE	cognitive trait	4	3.389830508474576	0.06907988902388207	P08294, Q9UBR2, P07339, P05067	105	118	12971	4.187570621468927	1.0	0.7656695657484814	67.60046436157421
GAD_DISEASE	Type 2 diabetes	7	5.932203389830509	0.06934248667415288	P01031, P08253, Q13332, P06727, P10451, P00734, Q9H3G5	105	360	12971	2.402037037037037	1.0	0.7599750743959253	67.74406141879416
GAD_DISEASE	Aging/ Telomere Length	4	3.389830508474576	0.07046991673353206	P08294, Q9UBR2, P07339, P05067	105	119	12971	4.152380952380953	1.0	0.7587836544833174	68.35383159433887
GAD_DISEASE	myocardial infarct	4	3.389830508474576	0.07328783666015447	P18428, P08603, P06727, P00734	105	121	12971	4.083746556473829	1.0	0.765922407147527	69.83102640675423
GAD_DISEASE	Recurrence|Venous Thromboembolism	3	2.5423728813559325	0.07880407086405149	P01031, P06727, P00734	105	58	12971	6.389655172413793	1.0	0.7847360694174189	72.53768570418347
GAD_DISEASE	Endometriosis|Uterine Diseases	2	1.694915254237288	0.08477607306119458	P16035, P08253	105	11	12971	22.46060606060606	1.0	0.8033470335647603	75.21069956515242
GAD_DISEASE	Kidney Calculi	2	1.694915254237288	0.08477607306119458	P10451, P00734	105	11	12971	22.46060606060606	1.0	0.8033470335647603	75.21069956515242
GAD_DISEASE	patent ductus arteriosus	4	3.389830508474576	0.08657547656184024	P08185, P08603, P06727, P00734	105	130	12971	3.8010256410256416	1.0	0.8043951012639098	75.96703238855827
GAD_DISEASE	Diabetes mellitus type II|Diabetes Mellitus, Type 2|Diabetic Retinopathy	2	1.694915254237288	0.09212046259680128	P36955, Q92743	105	12	12971	20.588888888888892	1.0	0.8190822442631809	78.16406499733309
GAD_DISEASE	Endometrial Neoplasms|	2	1.694915254237288	0.09212046259680128	P16035, P01033	105	12	12971	20.588888888888892	1.0	0.8190822442631809	78.16406499733309
GAD_DISEASE	several psychiatric disorders	6	5.084745762711865	0.09237242374288954	P48058, Q12860, P08185, Q9Y4C0, P13591, Q92823	105	299	12971	2.4789297658862877	1.0	0.8143709323873172	78.25928321635858
GAD_DISEASE	Brain Ischemia|Hypertension|Osteoporosis|Stroke	3	2.5423728813559325	0.09323309411906165	P01031, P06727, P00734	105	64	12971	5.7906249999999995	1.0	0.8118763126134365	78.5816132516919
GAD_DISEASE	dementia	3	2.5423728813559325	0.09570811036365831	P05067, P01034, Q99574	105	65	12971	5.701538461538462	1.0	0.8150562325620057	79.4837714232798
GAD_DISEASE	restenosis	3	2.5423728813559325	0.09820193229823246	P01033, P06727, P00734	105	66	12971	5.615151515151515	1.0	0.818162318103288	80.35669820235901
GAD_DISEASE	Diabetic Nephropathies	3	2.5423728813559325	0.09820193229823246	P48058, Q9Y4C0, P35908	105	66	12971	5.615151515151515	1.0	0.818162318103288	80.35669820235901
GAD_DISEASE	Endometriosis|	2	1.694915254237288	0.09940647786838026	P16035, P08253	105	13	12971	19.005128205128205	1.0	0.8169334438570026	80.76575930873202
GAD_DISEASE	Macular Degeneration|Vision, Low	2	1.694915254237288	0.09940647786838026	P00751, P06681	105	13	12971	19.005128205128205	1.0	0.8169334438570026	80.76575930873202

## Sheet: DAVID-PDRvsnAMD
Table S4.4 - Results of DAVID bioinformatics analysis of differentially expressed proteins found in vitreous humor proteome of PDR patients compared with nAMD control samples. Proteins are classified according to gene ontology (Go terms) for biological process (blue), cellular component (orange) and molecular function (green), and GAD database (grey).
Category	Term	Count	%	PValue	Genes	List Total	Pop Hits	Pop Total	Fold Enrichment	Bonferroni	Benjamini	FDR
GOTERM_BP_DIRECT	GO:0007155~cell adhesion	18	18.947368421052634	2.453479374022611E-10	Q12860, Q96GW7, P19022, P13591, O15537, P05067, P10451, O94985, Q9P121, P51693, P23515, Q92859, Q92752, Q08629, Q9HCB6, Q08380, O14594, P13611	90	459	16792	7.31677559912854	1.3837624224244394E-7	1.3837624224244394E-7	3.592910857719289E-7
GOTERM_BP_DIRECT	GO:0010951~negative regulation of endopeptidase activity	11	11.578947368421053	8.15503635096221E-10	P01031, Q8TEU8, A8MV23, P16035, Q06481, P36955, P05546, Q08629, P30086, P05067, Q99574	90	121	16792	16.96161616161616	4.5994396125070836E-7	2.2997200710417331E-7	1.1942352773353093E-6
GOTERM_BP_DIRECT	GO:0030207~chondroitin sulfate catabolic process	6	6.315789473684211	7.197665965706673E-9	P06865, Q96GW7, P22304, P07686, O14594, P13611	90	14	16792	79.96190476190476	4.059475409490254E-6	1.3531603009209192E-6	1.0540365036337818E-5
GOTERM_BP_DIRECT	GO:0002576~platelet degranulation	8	8.421052631578947	1.2133863713385876E-6	Q06481, O00391, P13473, P10909, Q99969, Q08380, P05067, Q92520	90	103	16792	14.491477885652642	6.841162143709223E-4	1.7107294751639301E-4	0.0017768857309530262
GOTERM_BP_DIRECT	GO:0007417~central nervous system development	8	8.421052631578947	3.3876468738964663E-6	P16035, O14773, Q96GW7, P19021, O14594, P13611, Q92823, Q99574	90	120	16792	12.438518518518519	0.0019088119699820494	3.820542133281535E-4	0.004960804116727058
GOTERM_BP_DIRECT	GO:0030449~regulation of complement activation	5	5.263157894736842	1.818467183030366E-5	P01031, P05156, P08603, P13671, P06681	90	30	16792	31.096296296296295	0.010203832202725915	0.001707914545484801	0.026626591383460685
GOTERM_BP_DIRECT	GO:0042340~keratan sulfate catabolic process	4	4.2105263157894735	3.058809459647942E-5	P51888, P06865, P15586, P07686	90	12	16792	62.1925925925926	0.01710398643410993	0.0024615296274421716	0.04478429923381322
GOTERM_BP_DIRECT	GO:0006956~complement activation	6	6.315789473684211	9.801544458322194E-5	P01031, P08603, P10909, P09871, P13671, P06681	90	87	16792	12.867432950191569	0.05378306695474788	0.006886605413970348	0.14343928778679516
GOTERM_BP_DIRECT	GO:0006958~complement activation, classical pathway	6	6.315789473684211	1.8050664424190384E-4	P01031, P05156, P10909, P09871, P13671, P06681	90	99	16792	11.307744107744107	0.09680331529652553	0.01124902197884936	0.2640112596482558
GOTERM_BP_DIRECT	GO:0044267~cellular protein metabolic process	6	6.315789473684211	4.081142587241388E-4	P61769, P08253, P05067, P02743, P07686, P01034	90	118	16792	9.487005649717513	0.20564389542171824	0.02275935035722121	0.5959872806646338
GOTERM_BP_DIRECT	GO:0045087~innate immune response	10	10.526315789473683	4.527971971316828E-4	P10645, P61769, P05156, P10909, P09871, P13671, P05067, P02743, P00748, P06681	90	430	16792	4.3390180878552975	0.22542086889504853	0.022953862967223237	0.6610383539035314
GOTERM_BP_DIRECT	GO:0030203~glycosaminoglycan metabolic process	4	4.2105263157894735	4.759728749601146E-4	Q96GW7, P15586, O14594, P13611	90	29	16792	25.73486590038314	0.2354842169595156	0.0221275637554581	0.6947627390675337
GOTERM_BP_DIRECT	GO:0030198~extracellular matrix organization	7	7.368421052631578	6.09477960695512E-4	Q7Z7G0, Q96GW7, Q92752, P05067, P10451, O14594, P13611	90	196	16792	6.663492063492064	0.2909649834964845	0.026103289895646253	0.8888267548197382
GOTERM_BP_DIRECT	GO:0022617~extracellular matrix disassembly	5	5.263157894736842	7.071337283500899E-4	P16035, Q96GW7, P08253, P03952, P10451	90	76	16792	12.27485380116959	0.32898547808558787	0.028095241387491532	1.0305561011677011
GOTERM_BP_DIRECT	GO:0001501~skeletal system development	6	6.315789473684211	8.054631319582625E-4	P51888, Q8TEU8, Q96GW7, P07686, O14594, P13611	90	137	16792	8.171289537712896	0.3652120406307121	0.029843244766031285	1.1730722958769202
GOTERM_BP_DIRECT	GO:0006508~proteolysis	10	10.526315789473683	0.001317648629531262	O14773, P20933, P05156, Q9UBR2, P08253, P09871, P07339, Q9UHL4, P03952, P06681	90	500	16792	3.731555555555555	0.5246214597007262	0.04541419210058428	1.9123343397441817
GOTERM_BP_DIRECT	GO:0006687~glycosphingolipid metabolic process	4	4.2105263157894735	0.0017387666309179382	P06865, Q13510, Q99519, P07686	90	45	16792	16.584691358024692	0.6252581697093117	0.05610122604707801	2.516291183098307
GOTERM_BP_DIRECT	GO:0030208~dermatan sulfate biosynthetic process	3	3.1578947368421053	0.0017710695962794545	Q96GW7, O14594, P13611	90	12	16792	46.644444444444446	0.6320355114463262	0.05402838300188939	2.562475905820394
GOTERM_BP_DIRECT	GO:0050885~neuromuscular process controlling balance	4	4.2105263157894735	0.001852994482040477	O14773, Q92752, P05067, P07686	90	46	16792	16.22415458937198	0.6486801994473652	0.053567572672327035	2.6795154909083574
GOTERM_BP_DIRECT	GO:0030206~chondroitin sulfate biosynthetic process	3	3.1578947368421053	0.007698368560777341	Q96GW7, O14594, P13611	90	25	16792	22.389333333333333	0.9872047188474237	0.19582143749900538	10.700312474204665
GOTERM_BP_DIRECT	GO:0007411~axon guidance	5	5.263157894736842	0.010139559696582295	Q92859, Q9Y4C0, Q92752, P13591, O43505	90	159	16792	5.86722571628232	0.9968105339611754	0.23944709811348663	13.864029339902906
GOTERM_BP_DIRECT	GO:0071874~cellular response to norepinephrine stimulus	2	2.1052631578947367	0.010572508316432357	P51693, P05067	90	2	16792	186.57777777777778	0.9975079260845376	0.23851411085068874	14.414096233040297
GOTERM_BP_DIRECT	GO:0002542~Factor XII activation	2	2.1052631578947367	0.010572508316432357	P03952, P00748	90	2	16792	186.57777777777778	0.9975079260845376	0.23851411085068874	14.414096233040297
GOTERM_BP_DIRECT	GO:0001666~response to hypoxia	5	5.263157894736842	0.013224713232337959	P08294, P08253, P19021, P14618, P01034	90	172	16792	5.423772609819121	0.9994515954352018	0.2785241720031183	17.7129616872437
GOTERM_BP_DIRECT	GO:0007409~axonogenesis	4	4.2105263157894735	0.015244083598505839	P51888, P23515, P05067, Q92823	90	98	16792	7.615419501133787	0.9998272851495559	0.30301718517571996	20.14482955534683
GOTERM_BP_DIRECT	GO:0051788~response to misfolded protein	2	2.1052631578947367	0.015817240106780078	P10909, P00748	90	3	16792	124.3851851851852	0.99987562738188	0.30210676092895894	20.822764516675964
GOTERM_BP_DIRECT	GO:0030163~protein catabolic process	3	3.1578947368421053	0.01992212592870608	O75503, O14773, P07339	90	41	16792	13.652032520325202	0.9999882247582206	0.35371821373130086	25.523587610961574
GOTERM_BP_DIRECT	GO:0007566~embryo implantation	3	3.1578947368421053	0.020847087509085947	P08253, P10451, P01034	90	42	16792	13.326984126984126	0.9999930865740594	0.35601236279116144	26.546295937413444
GOTERM_BP_DIRECT	GO:0051919~positive regulation of fibrinolysis	2	2.1052631578947367	0.021034481492142466	P03952, P00748	90	4	16792	93.28888888888889	0.9999937940126435	0.3483281516968527	26.751892506416077
GOTERM_BP_DIRECT	GO:0017038~protein import	2	2.1052631578947367	0.02622437493734238	P13473, P10909	90	5	16792	74.63111111111111	0.9999996903869631	0.4035892112462144	32.237337202025664
GOTERM_BP_DIRECT	GO:0006935~chemotaxis	4	4.2105263157894735	0.027039500172465904	P01031, P05546, Q99969, Q13822	90	122	16792	6.117304189435337	0.9999998069374786	0.40270355149073667	33.063263839583456
GOTERM_BP_DIRECT	GO:0006689~ganglioside catabolic process	2	2.1052631578947367	0.031387062172978736	Q99519, P07686	90	6	16792	62.1925925925926	0.9999999845563544	0.4402112220505474	37.312276343888726
GOTERM_BP_DIRECT	GO:0050829~defense response to Gram-negative bacterium	3	3.1578947368421053	0.03440246055759288	P10645, P61769, P05067	90	55	16792	10.176969696969698	0.9999999973390983	0.4604494358057718	40.11023048715305
GOTERM_BP_DIRECT	GO:1900121~negative regulation of receptor binding	2	2.1052631578947367	0.03652268420866859	P61769, Q9NQ79	90	7	16792	53.30793650793651	0.9999999992298015	0.470535991193885	42.00740847597314
GOTERM_BP_DIRECT	GO:0031638~zymogen activation	2	2.1052631578947367	0.046713293090147816	P03952, P00748	90	9	16792	41.46172839506173	0.9999999999980854	0.5477743995815156	50.36974680317516
GOTERM_BP_DIRECT	GO:0006629~lipid metabolic process	4	4.2105263157894735	0.05085589645093573	P98164, Q13510, O14773, P10909	90	157	16792	4.753573956121727	0.9999999999998358	0.5687552169583963	53.436158021631016
GOTERM_BP_DIRECT	GO:0042359~vitamin D metabolic process	2	2.1052631578947367	0.05176855835321559	P98164, P02774	90	10	16792	37.315555555555555	0.9999999999999045	0.5651646504492507	54.08755217054644
GOTERM_BP_DIRECT	GO:0009313~oligosaccharide catabolic process	2	2.1052631578947367	0.056797315253502845	Q99519, P07686	90	11	16792	33.92323232323233	0.9999999999999952	0.5898919739316064	57.527054094811646
GOTERM_BP_DIRECT	GO:0002003~angiotensin maturation	2	2.1052631578947367	0.056797315253502845	Q9UBR2, O75787	90	11	16792	33.92323232323233	0.9999999999999952	0.5898919739316064	57.527054094811646
GOTERM_BP_DIRECT	GO:0051131~chaperone-mediated protein complex assembly	2	2.1052631578947367	0.0667758529871056	P10909, P02743	90	13	16792	28.704273504273505	1.0	0.6414674655176595	63.65286402543153
GOTERM_BP_DIRECT	GO:0045780~positive regulation of bone resorption	2	2.1052631578947367	0.0667758529871056	Q15904, P10451	90	13	16792	28.704273504273505	1.0	0.6414674655176595	63.65286402543153
GOTERM_BP_DIRECT	GO:0006957~complement activation, alternative pathway	2	2.1052631578947367	0.0667758529871056	P01031, P08603	90	13	16792	28.704273504273505	1.0	0.6414674655176595	63.65286402543153
GOTERM_BP_DIRECT	GO:0006518~peptide metabolic process	2	2.1052631578947367	0.0667758529871056	P19021, P15169	90	13	16792	28.704273504273505	1.0	0.6414674655176595	63.65286402543153
GOTERM_BP_DIRECT	GO:0050830~defense response to Gram-positive bacterium	3	3.1578947368421053	0.07476015305494806	P10645, P61769, P05067	90	85	16792	6.585098039215686	1.0	0.6749234306735128	67.95033229692737
GOTERM_BP_DIRECT	GO:0006898~receptor-mediated endocytosis	4	4.2105263157894735	0.07619222761348063	P98164, P05156, Q08380, Q13822	90	186	16792	4.012425328554361	1.0	0.672884798551439	68.66914999820062
GOTERM_BP_DIRECT	GO:0030214~hyaluronan catabolic process	2	2.1052631578947367	0.07664999730234048	P06865, P07686	90	15	16792	24.877037037037038	1.0	0.6661309221203469	68.89573649773821
GOTERM_BP_DIRECT	GO:0046688~response to copper ion	2	2.1052631578947367	0.07664999730234048	P08294, P19021	90	15	16792	24.877037037037038	1.0	0.6661309221203469	68.89573649773821
GOTERM_BP_DIRECT	GO:0007158~neuron cell-cell adhesion	2	2.1052631578947367	0.08154825981923354	Q9Y4C0, Q92752	90	16	16792	23.322222222222223	1.0	0.6809201046637043	71.2265622143805
GOTERM_BP_DIRECT	GO:0007413~axonal fasciculation	2	2.1052631578947367	0.09126783529492113	Q9NQ79, Q92823	90	18	16792	20.730864197530867	1.0	0.7150073443398411	75.37765852835412
GOTERM_BP_DIRECT	GO:0007597~blood coagulation, intrinsic pathway	2	2.1052631578947367	0.09126783529492113	P03952, P00748	90	18	16792	20.730864197530867	1.0	0.7150073443398411	75.37765852835412
GOTERM_BP_DIRECT	GO:0031175~neuron projection development	3	3.1578947368421053	0.09860268380554266	Q12860, P13591, P05067	90	100	16792	5.597333333333333	1.0	0.7356931417987111	78.13309881599046
GOTERM_MF_DIRECT	GO:0004867~serine-type endopeptidase inhibitor activity	9	9.473684210526317	3.9066303675509756E-8	Q8TEU8, A8MV23, Q06481, P36955, P05546, Q08629, P30086, P05067, Q99574	89	97	16881	17.598633151859143	7.070976096867909E-6	7.070976096867909E-6	4.8164361265978783E-5
GOTERM_MF_DIRECT	GO:0005509~calcium ion binding	17	17.894736842105264	7.892853922249651E-7	Q8N475, P98164, Q9NQ79, P19022, P09871, P19021, P02743, Q13822, Q14515, O94985, Q6MZW2, Q08629, Q12805, P00748, O14594, P13611, P33908	89	717	16881	4.497155751962766	1.4285050827356205E-4	7.142780510238644E-5	9.730960363385499E-4
GOTERM_MF_DIRECT	GO:0008201~heparin binding	8	8.421052631578947	2.0098135199814336E-5	P51888, P51693, P08294, Q7Z7G0, Q06481, P05546, P08603, P05067	89	160	16881	9.483707865168538	0.00363119025311176	0.0012118647740129163	0.024775926385545155
GOTERM_MF_DIRECT	GO:0004185~serine-type carboxypeptidase activity	4	4.2105263157894735	4.779965989147097E-5	P16870, Q9UHL4, P15169, Q9H3G5	89	14	16881	54.192616372391655	0.008614624852774422	0.002160648736305726	0.05891566732231235
GOTERM_MF_DIRECT	GO:0046914~transition metal ion binding	3	3.1578947368421053	1.601134248910082E-4	P51693, Q06481, P05067	89	4	16881	142.2556179775281	0.028566875830242755	0.005779802349642704	0.19722296399665717
GOTERM_MF_DIRECT	GO:0004252~serine-type endopeptidase activity	8	8.421052631578947	3.70584319697148E-4	O14773, P05156, P08253, P09871, P07339, P03952, P00748, P06681	89	255	16881	5.950561797752808	0.06488727321049248	0.011119086461353067	0.4559310561360608
GOTERM_MF_DIRECT	GO:0005201~extracellular matrix structural constituent	5	5.263157894736842	4.1136897678436597E-4	P51888, Q96GW7, Q9UBM4, O14594, P13611	89	67	16881	14.154787858460505	0.0717675603613197	0.010582620681729882	0.5059916953055743
GOTERM_MF_DIRECT	GO:0008191~metalloendopeptidase inhibitor activity	3	3.1578947368421053	0.003074514230980006	Q8TEU8, P16035, Q08629	89	16	16881	35.56390449438202	0.4272719584432422	0.06729660858080944	3.725211485501223
GOTERM_MF_DIRECT	GO:0005540~hyaluronic acid binding	3	3.1578947368421053	0.006330524816308651	Q96GW7, O14594, P13611	89	23	16881	24.740107474352712	0.68319448416194	0.11989897650834092	7.530965851834825
GOTERM_MF_DIRECT	GO:0004563~beta-N-acetylhexosaminidase activity	2	2.1052631578947367	0.015558417594400848	P06865, P07686	89	3	16881	126.44943820224718	0.9414696770222464	0.24709862191137477	17.578651163305214
GOTERM_MF_DIRECT	GO:0004866~endopeptidase inhibitor activity	3	3.1578947368421053	0.018432129248111075	P01031, P05546, P01034	89	40	16881	14.225561797752809	0.9655189468839817	0.2637034345077176	20.496402180792284
GOTERM_MF_DIRECT	GO:0030246~carbohydrate binding	5	5.263157894736842	0.019290722271596283	Q12860, Q96GW7, P02743, O14594, P13611	89	196	16881	4.838626461820684	0.9705699245558431	0.25458302021480184	21.349554749662737
GOTERM_MF_DIRECT	GO:0005044~scavenger receptor activity	3	3.1578947368421053	0.02595133815869692	P05156, Q08380, Q13822	89	48	16881	11.854634831460674	0.991427679847632	0.3065621104656766	27.687684407080926
GOTERM_MF_DIRECT	GO:0005507~copper ion binding	3	3.1578947368421053	0.034496803864488765	P08294, P19021, O60888	89	56	16881	10.161115569823435	0.9982605075202163	0.36483387884502483	35.13201449070872
GOTERM_MF_DIRECT	GO:0051787~misfolded protein binding	2	2.1052631578947367	0.06081204227980713	P10909, P00748	89	12	16881	31.612359550561795	0.999988299476608	0.5309558908135148	53.86090547099502
GOTERM_MF_DIRECT	GO:0008484~sulfuric ester hydrolase activity	2	2.1052631578947367	0.07543466166657052	P15586, P22304	89	15	16881	25.28988764044944	0.9999993165495725	0.5882162647670109	61.976779462284384
GOTERM_MF_DIRECT	GO:0016787~hydrolase activity	4	4.2105263157894735	0.07797208515941582	Q8NHP8, Q13510, P20933, Q13822	89	191	16881	3.972233660803577	0.9999995843989647	0.5786645155459047	63.24352020824304
GOTERM_MF_DIRECT	GO:0008233~peptidase activity	3	3.1578947368421053	0.08017143383076328	O14773, P20933, P05067	89	90	16881	6.32247191011236	0.999999730258597	0.5684286113218056	64.30998879190459
GOTERM_MF_DIRECT	GO:0008375~acetylglucosaminyltransferase activity	2	2.1052631578947367	0.08505779612292465	P06865, P07686	89	17	16881	22.314606741573034	0.9999998971385538	0.5712305615398847	66.57840839780295
GOTERM_MF_DIRECT	GO:0019899~enzyme binding	5	5.263157894736842	0.09617582734048898	P13473, P30086, P05067, P61916, O60888	89	333	16881	2.8479603198704324	0.9999999887488901	0.5995394234260474	71.25486355515413
GOTERM_CC_DIRECT	GO:0070062~extracellular exosome	65	68.42105263157895	1.4149395895844554E-30	P01031, Q99519, P05546, P02774, P19022, P08603, Q16769, P13591, P19021, P07686, P10451, P61769, P16035, P36955, O00391, Q9UHL4, P06681, P98164, P20933, Q12860, Q96S96, P02743, Q92520, O60888, O94985, Q13510, Q9BXJ4, P10909, Q99969, P00748, P01034, P33908, Q8IV08, P13473, P15586, P16870, P09871, P13671, P30086, P61916, Q9H3G5, Q86UD1, Q8NHP8, Q9UBR2, Q15904, O75787, Q9HAT2, Q99574, O75503, P08294,…	95	2811	18224	4.435806699245446	2.1365587802725274E-28	2.1365587802725274E-28	1.6916147458820745E-27
GOTERM_CC_DIRECT	GO:0005615~extracellular space	46	48.421052631578945	2.4224015681009446E-26	P10645, P01031, A8MV23, P13473, P05546, P02774, P16870, P08603, P19021, P15169, P10451, P07686, Q13822, P61769, P16035, P36955, O00391, Q9UBR2, Q9UBP4, Q9HAT2, Q99574, P06681, P08294, Q7Z7G0, P20933, O75326, O15537, P05067, P02743, Q14515, P51888, Q13510, Q9BXJ4, P05156, P08253, Q08629, P10909, P40189, P07339, Q9HCB6, Q12805, P03952, Q08380, P00748, P13611, P01034	95	1347	18224	6.551041300355566	3.657826367832426E-24	1.828913183916213E-24	2.896074322332635E-23
GOTERM_CC_DIRECT	GO:0043202~lysosomal lumen	15	15.789473684210526	9.517266993298929E-18	P06865, O14773, Q96GW7, P15586, Q99519, P13473, P02774, P07686, P51888, Q8NHP8, Q13510, P07339, P22304, O14594, P13611	95	85	18224	33.85263157894737	1.4371073159881383E-15	4.790357719960461E-16	1.137825904715084E-14
GOTERM_CC_DIRECT	GO:0005576~extracellular region	38	40.0	8.88208106231373E-16	P01031, Q8TEU8, Q8N475, P05546, P02774, P08603, P09871, P13671, P10451, Q92823, P61769, P16035, P36955, O00391, O14594, Q9UBP4, P06681, P08294, Q96GW7, P02743, P05067, Q92520, P51888, P05156, Q6MZW2, Q9Y5W5, P08253, Q92752, P10909, P07339, P40189, Q12805, Q99969, P03952, Q08380, P00748, P13611, P01034	95	1610	18224	4.527701863354038	1.341149413747189E-13	3.352873534367973E-14	1.0658141036401503E-12
GOTERM_CC_DIRECT	GO:0005764~lysosome	15	15.789473684210526	9.859726602506975E-12	O75503, P98164, O14773, P13473, Q99519, P20933, P15586, Q96S96, P61916, Q13510, Q9UBR2, P07339, Q9UHL4, Q9HAT2, P01034	95	226	18224	12.732184443409407	1.4888267285684265E-9	2.977653679181458E-10	1.1787748555036615E-8
GOTERM_CC_DIRECT	GO:0031012~extracellular matrix	15	15.789473684210526	3.559600033088735E-10	P08294, Q7Z7G0, P02743, P51888, P16035, P36955, P08253, P10909, Q99969, Q12805, Q9HCB6, P07339, P14618, Q08380, P13611	95	296	18224	9.721194879089614	5.3749964479266055E-8	8.958327635255614E-9	4.2556392854109504E-7
GOTERM_CC_DIRECT	GO:0005578~proteinaceous extracellular matrix	14	14.736842105263156	1.1740411787797168E-9	Q9NQ79, Q96GW7, Q9UBM4, Q14515, P51888, P16035, P08253, Q92752, Q08629, Q12805, Q9HCB6, Q08380, O14594, P13611	95	268	18224	10.021052631578947	1.77280205182484E-7	2.5325745500737185E-8	1.4036114381887899E-6
GOTERM_CC_DIRECT	GO:0031225~anchored component of membrane	6	6.315789473684211	2.967510046689727E-4	P23515, Q12860, Q96GW7, O75326, P13591, Q9P121	95	113	18224	10.185747554727527	0.04382664782111789	0.005586344476421035	0.3542011224796471
GOTERM_CC_DIRECT	GO:0072562~blood microparticle	6	6.315789473684211	0.001142630571822842	P02774, P08603, P10909, P09871, Q08380, P02743	95	152	18224	7.572299168975069	0.15855604144134405	0.018998963398142554	1.3575410369338625
GOTERM_CC_DIRECT	GO:0005796~Golgi lumen	5	5.263157894736842	0.0015349718613518624	P51888, P08294, Q96GW7, O14594, P13611	95	96	18224	9.991228070175438	0.20702122390735544	0.02292892578258643	1.8197664114390055
GOTERM_CC_DIRECT	GO:0031089~platelet dense granule lumen	3	3.1578947368421053	0.002300671202828567	Q99969, Q08380, Q92520	95	14	18224	41.106766917293236	0.2937610154718703	0.031123694271504854	2.7161409370583645
GOTERM_CC_DIRECT	GO:0005794~Golgi apparatus	12	12.631578947368421	0.004821417461998452	O75503, P61769, P98164, O00391, Q92859, P16870, P10909, Q9UHL4, P05067, Q92520, O43505, P33908	95	863	18224	2.6674147709946943	0.5179921007393051	0.05900385054820889	5.614366112774583
GOTERM_CC_DIRECT	GO:0009897~external side of plasma membrane	6	6.315789473684211	0.004924903694959356	P61769, O75326, P13591, P40189, O75787, Q92823	95	213	18224	5.403706449221645	0.5255019263643682	0.0557326833605577	5.731640630021961
GOTERM_CC_DIRECT	GO:0042583~chromaffin granule	2	2.1052631578947367	0.010289743007638292	P10645, P10909	95	2	18224	191.83157894736843	0.7902418980207107	0.10555974057863182	11.631545095113827
GOTERM_CC_DIRECT	GO:0048471~perinuclear region of cytoplasm	9	9.473684210526317	0.014872448379487117	P10645, O75503, P51693, P36955, P10909, P19021, P05067, P10451, P01034	95	621	18224	2.7801678108314265	0.8959212002217458	0.14001511468530636	16.401223994624246
GOTERM_CC_DIRECT	GO:1903561~extracellular vesicle	3	3.1578947368421053	0.027468734751772524	P51888, P48058, P14618	95	50	18224	11.509894736842107	0.9850913135439553	0.2311529341155968	28.322549809670605
GOTERM_CC_DIRECT	GO:0031093~platelet alpha granule lumen	3	3.1578947368421053	0.032752970791086314	O00391, P10909, P05067	95	55	18224	10.463540669856458	0.9934514057751551	0.25605963682464106	32.84256449421267
GOTERM_CC_DIRECT	GO:0005579~membrane attack complex	2	2.1052631578947367	0.03555806396016435	P01031, P13671	95	7	18224	54.80902255639097	0.9957763393810658	0.26193632026892244	35.134382374699435
GOTERM_CC_DIRECT	GO:0042582~azurophil granule	2	2.1052631578947367	0.05531227420764459	P06865, P07686	95	11	18224	34.87846889952153	0.9998144208540933	0.3637807600388837	49.35205987000983
GOTERM_CC_DIRECT	GO:0030141~secretory granule	3	3.1578947368421053	0.05596356242760039	P10645, Q6MZW2, P16870	95	74	18224	7.776955903271692	0.9998327745545517	0.352611294875538	49.7679425849668
GOTERM_CC_DIRECT	GO:0016020~membrane	18	18.947368421052634	0.05674335688314949	P06865, Q12860, P13473, Q99519, P19022, O75326, P13591, P19021, P07686, O60888, P61769, Q9BXJ4, Q06481, P05156, P40189, Q08380, P13611, P33908	95	2200	18224	1.5695311004784689	0.9998523917100527	0.34298285557944763	50.2617661485248
GOTERM_CC_DIRECT	GO:0009986~cell surface	7	7.368421052631578	0.06134866779781689	P16035, Q92752, P10909, P13591, P19021, P05067, O94985	95	542	18224	2.4775296174014367	0.9999295064419608	0.3524407377545913	53.0886066180493
GOTERM_CC_DIRECT	GO:0005604~basement membrane	3	3.1578947368421053	0.06280078036248968	P51693, P36955, P01034	95	79	18224	7.284743504330447	0.9999442018674116	0.3467635346295155	53.94892842345595
GOTERM_CC_DIRECT	GO:0043025~neuronal cell body	5	5.263157894736842	0.08006740668833132	P16035, P16870, P0CAP1, P40189, P01034	95	315	18224	3.0449456975772766	0.9999966336680354	0.4084862117438949	63.12864459165461
GOTERM_CC_DIRECT	GO:0045121~membrane raft	4	4.2105263157894735	0.09063754672143014	Q12860, Q92752, P07339, P05067	95	206	18224	3.724885028104241	0.999999412118474	0.4366586988774631	67.88668243796359
GOTERM_CC_DIRECT	GO:0042470~melanosome	3	3.1578947368421053	0.09582315973961095	P36955, O14773, P07339	95	101	18224	5.697967691505993	0.9999997521093245	0.442900095172295	70.0089063363205
GAD_DISEASE	macular degeneration	10	10.526315789473683	3.761005411960861E-5	P01031, P36955, P05156, P08603, P10909, Q12805, P13671, P05067, P01034, P06681	85	254	12971	6.0078740157480315	0.01977320860582854	0.01977320860582854	0.05460409359995255
GAD_DISEASE	Lymphoma, Non-Hodgkin	9	9.473684210526317	2.042255911310581E-4	P01031, P08294, P08253, P08603, P10909, P09871, P13671, P61916, P06681	85	249	12971	5.51566265060241	0.1027806091100647	0.052783345326986364	0.2961708188442769
GAD_DISEASE	Type 2 Diabetes| edema | rosiglitazone	28	29.47368421052631	4.656451387920492E-4	P01031, P13473, P05546, P02774, P16870, P08603, P13591, P13671, P30086, P10451, P07686, P61916, Q9P121, P61769, P36955, P16035, Q15904, P22304, Q9HAT2, P06681, P08294, P98164, P05067, Q13510, P08253, P40189, P07339, P00748	85	2198	12971	1.943949044585987	0.21910544707426927	0.07913182420497056	0.6740932508744635
GAD_DISEASE	atherosclerosis	10	10.526315789473683	4.7002694608797827E-4	P01031, P08294, P16035, P16870, P08253, P08603, Q12805, P02743, P10451, P06681	85	355	12971	4.298591549295775	0.22092112172927358	0.06050308670331894	0.6804164504558896
GAD_DISEASE	age-related macular degeneration	3	3.1578947368421053	0.0011313787176028599	P01031, P08603, P06681	85	8	12971	57.225	0.4517929310287253	0.11327505453285514	1.6304992222314518
GAD_DISEASE	Choroidal Neovascularization|Geographic Atrophy	3	3.1578947368421053	0.0014485156504807411	P05156, P08603, P06681	85	9	12971	50.86666666666667	0.5368570014409757	0.12039872437272314	2.0830825632483285
GAD_DISEASE	abdominal aortic aneurysm	4	4.2105263157894735	0.0014766035514357958	P16035, P08253, P10451, P13611	85	35	12971	17.44	0.543723339290928	0.10603951580423898	2.123072953213423
GAD_DISEASE	Birth Weight|Leukemia|Leukemia, Myeloid, Acute|Precursor Cell Lymphoblastic Leukemia-Lymphoma	7	7.368421052631578	0.0022218781875616832	P01031, P08294, P09871, P13671, P03952, Q99574, P06681	85	207	12971	5.160386473429951	0.6930682802908312	0.13725942888613452	3.1786253780928697
GAD_DISEASE	Meningeal Neoplasms|meningioma	7	7.368421052631578	0.002387870845681434	P01031, P08294, P09871, P13671, P03952, Q99574, P06681	85	210	12971	5.086666666666667	0.7190210981871163	0.1315565910902179	3.4122773208950963
GAD_DISEASE	periodontitis	5	5.263157894736842	0.004298110085009346	P16035, P08253, P07339, P40189, P10451	85	102	12971	7.480392156862746	0.8984511520317491	0.20444996334228493	6.0636192419624475
GAD_DISEASE	hypertension	12	12.631578947368421	0.005617842843274111	P51888, P10645, P08294, Q9BXJ4, Q9UBM4, Q9Y4C0, Q6MZW2, Q96S96, P08603, O75787, P03952, P10451	85	705	12971	2.5974468085106386	0.9497871990961968	0.23811008930198574	7.855604369297298
GAD_DISEASE	Chorioamnionitis|Fetal Membranes, Premature Rupture|Infection of amniotic sac and membranes	6	6.315789473684211	0.007115971099892208	P08294, P16035, P08253, Q92752, P00748, P13611	85	186	12971	4.922580645161291	0.9774515490738332	0.27094595156348744	9.85122397142436
GAD_DISEASE	Chorioamnionitis|Fetal Membranes, Premature Rupture|Infection of amniotic sac and membranes|Obstetric Labor, Premature|Pre-Eclampsia|Premature Birth	6	6.315789473684211	0.007275001369667906	P08294, P16035, P08253, Q92752, P00748, P13611	85	187	12971	4.896256684491978	0.9792901534091042	0.2578782760752979	10.060684662799247
GAD_DISEASE	Choroidal Neovascularization|Macular Degeneration	3	3.1578947368421053	0.008800996262356612	P36955, P08603, Q12805	85	22	12971	20.80909090909091	0.9908501286008439	0.28486705619527675	12.047681930730592
GAD_DISEASE	Atrial Fibrillation|Hypertension|Hypertrophy, Left Ventricular|Left Ventricular Hypertrophy	2	2.1052631578947367	0.012910527470281182	P16035, P08253	85	2	12971	152.6	0.9989923442695227	0.3687217710895194	17.197319571600435
GAD_DISEASE	Tay-Sachs Disease	2	2.1052631578947367	0.012910527470281182	P06865, P07686	85	2	12971	152.6	0.9989923442695227	0.3687217710895194	17.197319571600435
GAD_DISEASE	blood pressure, arterial hypertension	3	3.1578947368421053	0.013096373435729506	P10645, P08603, Q16769	85	27	12971	16.955555555555556	0.999088221120863	0.35435603564286733	17.423429656657007
GAD_DISEASE	COPD | Chronic obstructive Pulmonary Disease	3	3.1578947368421053	0.015022625329006752	P08294, P16035, P08253	85	29	12971	15.786206896551723	0.9996768968132037	0.37674304743002085	19.73339057055853
GAD_DISEASE	Alzheimer's disease	13	13.684210526315791	0.018907457021147347	P16035, P98164, Q9NQ79, P02774, P16870, P08253, P08603, P10909, P07339, P05067, P15169, P10451, P01034	85	950	12971	2.0882105263157897	0.9999603725065579	0.4305648709625459	24.210193152126415
GAD_DISEASE	Diabetes Mellitus, Type 2|Inflammatory Bowel Diseases|Macular Degeneration|Prostatic Neoplasms	2	2.1052631578947367	0.019303889771798973	P08603, P06681	85	3	12971	101.73333333333333	0.9999680261886994	0.42002372010149014	24.653715928504106
GAD_DISEASE	Alzheimer's Disease	7	7.368421052631578	0.02085752086215786	P98164, P08603, P10909, P07339, P05067, P61916, P01034	85	333	12971	3.2078078078078076	0.9999862225490518	0.4285760437747649	26.36870396719275
GAD_DISEASE	Retinal Diseases	4	4.2105263157894735	0.02177168460273094	P08603, Q12805, O15537, P06681	85	92	12971	6.634782608695652	0.9999916100010618	0.4268419763681145	27.360752252937203
GAD_DISEASE	hemolytic uremic syndrome	2	2.1052631578947367	0.02565633218868759	P05156, P08603	85	4	12971	76.3	0.999998985713361	0.4659858568431555	31.439162976105916
GAD_DISEASE	Choroidal Neovascularization|Retinal Drusen|Wet Macular Degeneration	2	2.1052631578947367	0.02565633218868759	P08603, P06681	85	4	12971	76.3	0.999998985713361	0.4659858568431555	31.439162976105916
GAD_DISEASE	Diseases in Twins|Macular Degeneration|Retinal Drusen	2	2.1052631578947367	0.03196811348726524	P08603, P06681	85	5	12971	61.04	0.9999999678329634	0.5276811665746847	37.613989735088914
GAD_DISEASE	Fractures, Bone|	2	2.1052631578947367	0.03196811348726524	P16035, P08253	85	5	12971	61.04	0.9999999678329634	0.5276811665746847	37.613989735088914
GAD_DISEASE	Metabolism	4	4.2105263157894735	0.0321300531758945	Q6MZW2, Q96S96, P03952, P00748	85	107	12971	5.704672897196262	0.9999999705673355	0.514486586902148	37.76537771113397
GAD_DISEASE	Constriction, Pathologic|Graft Occlusion, Vascular	2	2.1052631578947367	0.03823949081852129	P16035, P08253	85	6	12971	50.86666666666667	0.9999999989801286	0.5631404668607057	43.23310473916574
GAD_DISEASE	Neuronal Ceroid-Lipofuscinoses	2	2.1052631578947367	0.03823949081852129	O75503, O14773	85	6	12971	50.86666666666667	0.9999999989801286	0.5631404668607057	43.23310473916574
GAD_DISEASE	iloperidone	2	2.1052631578947367	0.03823949081852129	P48058, Q92752	85	6	12971	50.86666666666667	0.9999999989801286	0.5631404668607057	43.23310473916574
GAD_DISEASE	Carotid Artery Diseases|Carotid artery stenosis|Carotid Stenosis|Hypertension	2	2.1052631578947367	0.03823949081852129	P16035, P08253	85	6	12971	50.86666666666667	0.9999999989801286	0.5631404668607057	43.23310473916574
GAD_DISEASE	null	12	12.631578947368421	0.03849484480161998	P01031, P08294, P06865, P98164, P05156, P02774, P08253, P08603, Q08629, P03952, P10451, P00748	85	936	12971	1.9564102564102566	0.9999999991142551	0.5514410108092758	43.4515904651819
GAD_DISEASE	cognitive trait	4	4.2105263157894735	0.04109607099336978	P08294, Q9UBR2, P07339, P05067	85	118	12971	5.172881355932204	0.9999999997898269	0.5618962915167041	45.63307378626408
GAD_DISEASE	Aging/ Telomere Length	4	4.2105263157894735	0.041967677861369464	P08294, Q9UBR2, P07339, P05067	85	119	12971	5.129411764705882	0.9999999998703222	0.5565056778691655	46.34632897699994
GAD_DISEASE	Choroid Diseases|Macular Degeneration|Peripheral Vascular Diseases	2	2.1052631578947367	0.04447071972414804	P08603, P06681	85	7	12971	43.6	0.9999999999676731	0.5652287462117835	48.346482691661386
GAD_DISEASE	Geographic Atrophy|Macular Degeneration	2	2.1052631578947367	0.04447071972414804	P08603, P06681	85	7	12971	43.6	0.9999999999676731	0.5652287462117835	48.346482691661386
GAD_DISEASE	Moyamoya Disease	2	2.1052631578947367	0.04447071972414804	P16035, P08253	85	7	12971	43.6	0.9999999999676731	0.5652287462117835	48.346482691661386
GAD_DISEASE	Haemolytic-uraemic syndrome|Hemolytic-Uremic Syndrome	2	2.1052631578947367	0.04447071972414804	P05156, P08603	85	7	12971	43.6	0.9999999999676731	0.5652287462117835	48.346482691661386
GAD_DISEASE	Coronary Disease|Coronary heart disease|Diabetic Angiopathies|Myocardial Infarction	2	2.1052631578947367	0.04447071972414804	P16035, P08253	85	7	12971	43.6	0.9999999999676731	0.5652287462117835	48.346482691661386
GAD_DISEASE	Pseudoxanthoma Elasticum	2	2.1052631578947367	0.05066205415438946	P08603, P10451	85	8	12971	38.15	0.9999999999989756	0.6015728966416118	52.99960747187092
GAD_DISEASE	Body Weight Changes	3	3.1578947368421053	0.054243650747559984	Q8N475, Q9Y4C0, P13611	85	58	12971	7.893103448275862	0.9999999999998623	0.6152999358931652	55.51001611567261
GAD_DISEASE	Bone Density	5	5.263157894736842	0.056630980280889365	P02774, Q9Y5W5, Q16769, P10451, Q92520	85	223	12971	3.42152466367713	0.999999999999964	0.6199217969218265	57.11337205471059
GAD_DISEASE	atypical hemolytic uremic syndrome	2	2.1052631578947367	0.056813746466438296	P05156, P08603	85	9	12971	33.91111111111111	0.9999999999999676	0.6098334094805635	57.23387537913005
GAD_DISEASE	H. pylori infection stomach cancer	2	2.1052631578947367	0.056813746466438296	P16035, P08253	85	9	12971	33.91111111111111	0.9999999999999676	0.6098334094805635	57.23387537913005
GAD_DISEASE	Helicobacter Infections|Metaplasia	2	2.1052631578947367	0.056813746466438296	P16035, P08253	85	9	12971	33.91111111111111	0.9999999999999676	0.6098334094805635	57.23387537913005
GAD_DISEASE	Myocardial Infarction	8	8.421052631578947	0.05845516409497836	Q7Z7G0, P16035, Q12860, Q6MZW2, P19022, P08253, P08603, P13591	85	536	12971	2.2776119402985078	0.9999999999999871	0.6096465157564989	58.30206967830265
GAD_DISEASE	dementia	3	3.1578947368421053	0.06632365650348812	P05067, P01034, Q99574	85	65	12971	7.0430769230769235	0.9999999999999999	0.6469500677102642	63.086413246050846
GAD_DISEASE	Tobacco Use Disorder	27	28.421052631578945	0.06825842309260927	P98164, Q8N475, Q9NQ79, Q12860, Q96S96, P16870, P19022, P13591, P19021, P05067, Q92520, Q92823, Q9H3G5, Q13822, Q9P121, Q13510, Q06481, P05156, Q9Y4C0, Q6MZW2, Q08629, Q92752, Q9HCB6, Q12805, Q9UBP4, P13611, P33908	85	3034	12971	1.358009228740936	1.0	0.6475412785787855	64.1818203680438
GAD_DISEASE	Endometriosis|Uterine Diseases	2	2.1052631578947367	0.06899920630873524	P16035, P08253	85	11	12971	27.745454545454546	1.0	0.6415807921379282	64.59315739431963
GAD_DISEASE	Hepatitis C, Chronic|Liver Cirrhosis	3	3.1578947368421053	0.07175102466945708	P01031, P16035, P08253	85	68	12971	6.732352941176471	1.0	0.6466918679371962	66.0829643552038
GAD_DISEASE	atherosclerosis, coronary	4	4.2105263157894735	0.07928382690559253	P08253, P08603, P00748, P01034	85	155	12971	3.938064516129032	1.0	0.675242950437841	69.86798528382442
GAD_DISEASE	Endometriosis|	2	2.1052631578947367	0.0810290867678373	P16035, P08253	85	13	12971	23.476923076923075	1.0	0.6742901161419121	70.68689621552605
GAD_DISEASE	Arteries	4	4.2105263157894735	0.08409972923066272	Q8N475, Q9NQ79, Q12860, Q99574	85	159	12971	3.8389937106918235	1.0	0.6794561119960243	72.07760354897998
GAD_DISEASE	Arthritis, Rheumatoid|Osteoarthritis	2	2.1052631578947367	0.0869862990473311	P61769, P16035	85	14	12971	21.8	1.0	0.6835390821009668	73.32869011873
GAD_DISEASE	Exfoliation Syndrome|Glaucoma, Open-Angle	2	2.1052631578947367	0.0929053505931924	P08253, P10909	85	15	12971	20.346666666666668	1.0	0.7000430592368359	75.73257428143653
