# Supplementary material for: Proteomics profiling of vitreous humor reveals complement and coagulation components, adhesion factors, and neurodegeneration markers as discriminatory biomarkers of vitreoretinal eye diseases
Source: Front Immunol. 2023 Feb 16;14:1107295. doi: 10.3389/fimmu.2023.1107295 (PMC9978817; doi:10.3389/fimmu.2023.1107295)
Supplement: Supplementary file 6 [file Table_5.xlsx]

## Sheet: MRM transitions
Table S5.1 - Final scheduled multiple reaction monitoring method with the list of precursors, peptides, and transitions monitored, as well as the dwell and retention times, declustering potential (DP), and collision energy CE for each transition.
Protein accession/Peptide/Transition	Pathway	Q1 (m/z)	Q3 (m/z)	Dwell	DP	CE
sp|P06681|C2_HUMAN.SSGQWQTPGATR.+2y8.light	Complement and coagulation cascades	638.307457	916.463541	24.6	80	30.3
sp|P06681|C2_HUMAN.SSGQWQTPGATR.+2y7.light	Complement and coagulation cascades	638.307457	730.384228	24.6	80	30.3
sp|P06681|C2_HUMAN.SSGQWQTPGATR.+2y6.light	Complement and coagulation cascades	638.307457	602.32565	24.6	80	30.3
sp|P06681|C2_HUMAN.SSGQWQTPGATR.+2y5.light	Complement and coagulation cascades	638.307457	501.277972	24.6	80	30.3
sp|P06681|C2_HUMAN.ESASLMVDR.+2y7.light	Complement and coagulation cascades	504.244949	791.408	19.53	80	23.7
sp|P06681|C2_HUMAN.ESASLMVDR.+2y6.light	Complement and coagulation cascades	504.244949	720.370886	19.53	80	23.7
sp|P06681|C2_HUMAN.ESASLMVDR.+2y5.light	Complement and coagulation cascades	504.244949	633.338857	19.53	80	23.7
sp|P06681|C2_HUMAN.ESASLMVDR.+2y4.light	Complement and coagulation cascades	504.244949	520.254793	19.53	80	23.7
sp|P06681|C2_HUMAN.GESGGAVFLER.+2y9.light	Complement and coagulation cascades	561.28292	935.494506	29.96	80	26.5
sp|P06681|C2_HUMAN.GESGGAVFLER.+2y8.light	Complement and coagulation cascades	561.28292	848.462478	29.96	80	26.5
sp|P06681|C2_HUMAN.GESGGAVFLER.+2y5.light	Complement and coagulation cascades	561.28292	663.382437	29.96	80	26.5
sp|P06681|C2_HUMAN.GESGGAVFLER.+2y4.light	Complement and coagulation cascades	561.28292	564.314023	29.96	80	26.5
sp|P01024|C3_HUMAN.IPIEDGSGEVVLSR.+2y11.light	Complement and coagulation cascades	735.893563	1147.558957	23.47	80	35.1
sp|P01024|C3_HUMAN.IPIEDGSGEVVLSR.+2y10.light	Complement and coagulation cascades	735.893563	1018.516364	23.47	80	35.1
sp|P01024|C3_HUMAN.IPIEDGSGEVVLSR.+2y9.light	Complement and coagulation cascades	735.893563	903.489421	23.47	80	35.1
sp|P01024|C3_HUMAN.IPIEDGSGEVVLSR.+2y7.light	Complement and coagulation cascades	735.893563	759.435929	23.47	80	35.1
sp|P01024|C3_HUMAN.LVAYYTLIGASGQR.+2y10.light	Complement and coagulation cascades	756.414465	1065.568734	26.65	80	36.1
sp|P01024|C3_HUMAN.LVAYYTLIGASGQR.+2y9.light	Complement and coagulation cascades	756.414465	902.505406	26.65	80	36.1
sp|P01024|C3_HUMAN.LVAYYTLIGASGQR.+2y7.light	Complement and coagulation cascades	756.414465	688.373663	26.65	80	36.1
sp|P01024|C3_HUMAN.LVAYYTLIGASGQR.+2y6.light	Complement and coagulation cascades	756.414465	575.289599	26.65	80	36.1
sp|P01024|C3_HUMAN.SNLDEDIIAEENIVSR.+2y9.light	Complement and coagulation cascades	908.949794	1030.55275	27.07	80	43.5
sp|P01024|C3_HUMAN.SNLDEDIIAEENIVSR.+2y8.light	Complement and coagulation cascades	908.949794	917.468686	27.07	80	43.5
sp|P01024|C3_HUMAN.SNLDEDIIAEENIVSR.+2y7.light	Complement and coagulation cascades	908.949794	846.431572	27.07	80	43.5
sp|P01031|C5_HUMAN.TDAPDLPEENQAR.+2y9.light	Complement and coagulation cascades	728.339152	1071.506528	19.17	80	34.7
sp|P01031|C5_HUMAN.TDAPDLPEENQAR.+2y8.light	Complement and coagulation cascades	728.339152	956.479585	19.17	80	34.7
sp|P01031|C5_HUMAN.TDAPDLPEENQAR.+2y7.light	Complement and coagulation cascades	728.339152	843.395521	19.17	80	34.7
sp|P01031|C5_HUMAN.TDAPDLPEENQAR.+2y5.light	Complement and coagulation cascades	728.339152	617.300164	19.17	80	34.7
sp|P01031|C5_HUMAN.LQGTLPVEAR.+2y8.light	Complement and coagulation cascades	542.31148	842.473043	20.72	80	25.6
sp|P01031|C5_HUMAN.LQGTLPVEAR.+2y7.light	Complement and coagulation cascades	542.31148	785.451579	20.72	80	25.6
sp|P01031|C5_HUMAN.LQGTLPVEAR.+2y6.light	Complement and coagulation cascades	542.31148	684.403901	20.72	80	25.6
sp|P01031|C5_HUMAN.LQGTLPVEAR.+2y5.light	Complement and coagulation cascades	542.31148	571.319837	20.72	80	25.6
sp|P01031|C5_HUMAN.ATLLDIYK.+2y6.light	Complement and coagulation cascades	468.773668	764.455267	25.66	80	22
sp|P01031|C5_HUMAN.ATLLDIYK.+2y5.light	Complement and coagulation cascades	468.773668	651.371203	25.66	80	22
sp|P01031|C5_HUMAN.ATLLDIYK.+2y4.light	Complement and coagulation cascades	468.773668	538.287139	25.66	80	22
sp|P01031|C5_HUMAN.ATLLDIYK.+2y3.light	Complement and coagulation cascades	468.773668	423.260196	25.66	80	22
sp|P13671|C6_HUMAN.SEYGAALAWEK.+2y9.light	Complement and coagulation cascades	612.798403	1008.514908	23.54	80	29
sp|P13671|C6_HUMAN.SEYGAALAWEK.+2y8.light	Complement and coagulation cascades	612.798403	845.451579	23.54	80	29
sp|P13671|C6_HUMAN.SEYGAALAWEK.+2y7.light	Complement and coagulation cascades	612.798403	788.430115	23.54	80	29
sp|P13671|C6_HUMAN.SEYGAALAWEK.+2y6.light	Complement and coagulation cascades	612.798403	717.393001	23.54	80	29
sp|P13671|C6_HUMAN.GFVVAGPSR.+2y7.light	Complement and coagulation cascades	445.248152	685.399149	20.16	80	20.8
sp|P13671|C6_HUMAN.GFVVAGPSR.+2y6.light	Complement and coagulation cascades	445.248152	586.330736	20.16	80	20.8
sp|P13671|C6_HUMAN.GFVVAGPSR.+2y5.light	Complement and coagulation cascades	445.248152	487.262322	20.16	80	20.8
sp|P13671|C6_HUMAN.GFVVAGPSR.+2y4.light	Complement and coagulation cascades	445.248152	416.225208	20.16	80	20.8
sp|P13671|C6_HUMAN.QLEWGLER.+2y7.light	Complement and coagulation cascades	515.769448	902.473043	24.18	80	24.3
sp|P13671|C6_HUMAN.QLEWGLER.+2y6.light	Complement and coagulation cascades	515.769448	789.388979	24.18	80	24.3
sp|P13671|C6_HUMAN.QLEWGLER.+2y5.light	Complement and coagulation cascades	515.769448	660.346386	24.18	80	24.3
sp|P13671|C6_HUMAN.QLEWGLER.+2y4.light	Complement and coagulation cascades	515.769448	474.267073	24.18	80	24.3
sp|P07358|C8B_HUMAN.SGFSFGFK.+2y7.light	Complement and coagulation cascades	438.716153	789.393001	25.87	80	20.5
sp|P07358|C8B_HUMAN.SGFSFGFK.+2y6.light	Complement and coagulation cascades	438.716153	732.371538	25.87	80	20.5
sp|P07358|C8B_HUMAN.SGFSFGFK.+2y5.light	Complement and coagulation cascades	438.716153	585.303124	25.87	80	20.5
sp|P07358|C8B_HUMAN.SGFSFGFK.+2y4.light	Complement and coagulation cascades	438.716153	498.271095	25.87	80	20.5
sp|P07358|C8B_HUMAN.IPGIFELGISSQSDR.+2y10.light	Complement and coagulation cascades	809.925394	1091.532743	29.11	80	38.7
sp|P07358|C8B_HUMAN.IPGIFELGISSQSDR.+2y9.light	Complement and coagulation cascades	809.925394	962.490149	29.11	80	38.7
sp|P07358|C8B_HUMAN.IPGIFELGISSQSDR.+2y8.light	Complement and coagulation cascades	809.925394	849.406085	29.11	80	38.7
sp|P07358|C8B_HUMAN.IPGIFELGISSQSDR.+2y6.light	Complement and coagulation cascades	809.925394	679.300558	29.11	80	38.7
sp|P07358|C8B_HUMAN.LPLEYSYGEYR.+2y8.light	Complement and coagulation cascades	695.337892	1066.447616	24.11	80	33.1
sp|P07358|C8B_HUMAN.LPLEYSYGEYR.+2y7.light	Complement and coagulation cascades	695.337892	937.405023	24.11	80	33.1
sp|P07358|C8B_HUMAN.LPLEYSYGEYR.+2y6.light	Complement and coagulation cascades	695.337892	774.341694	24.11	80	33.1
sp|P07358|C8B_HUMAN.LPLEYSYGEYR.+2y5.light	Complement and coagulation cascades	695.337892	687.309666	24.11	80	33.1
sp|P02748|C9_HUMAN.VVEESELAR.+2y8.light	Complement and coagulation cascades	516.272021	932.468351	17.98	80	24.3
sp|P02748|C9_HUMAN.VVEESELAR.+2y7.light	Complement and coagulation cascades	516.272021	833.399937	17.98	80	24.3
sp|P02748|C9_HUMAN.VVEESELAR.+2y6.light	Complement and coagulation cascades	516.272021	704.357344	17.98	80	24.3
sp|P02748|C9_HUMAN.VVEESELAR.+2y5.light	Complement and coagulation cascades	516.272021	575.314751	17.98	80	24.3
sp|P02748|C9_HUMAN.AIEDYINEFSVR.+2y9.light	Complement and coagulation cascades	728.359356	1142.547664	28.13	80	34.7
sp|P02748|C9_HUMAN.AIEDYINEFSVR.+2y8.light	Complement and coagulation cascades	728.359356	1027.520721	28.13	80	34.7
sp|P02748|C9_HUMAN.AIEDYINEFSVR.+2y7.light	Complement and coagulation cascades	728.359356	864.457393	28.13	80	34.7
sp|P02748|C9_HUMAN.AIEDYINEFSVR.+2y6.light	Complement and coagulation cascades	728.359356	751.373329	28.13	80	34.7
sp|P00740|F9_HUMAN.SALVLQYLR.+2y7.light	Complement and coagulation cascades	531.818941	904.561464	27.07	80	25.1
sp|P00740|F9_HUMAN.SALVLQYLR.+2y6.light	Complement and coagulation cascades	531.818941	791.4774	27.07	80	25.1
sp|P00740|F9_HUMAN.SALVLQYLR.+2y5.light	Complement and coagulation cascades	531.818941	692.408986	27.07	80	25.1
sp|P00740|F9_HUMAN.SALVLQYLR.+2y4.light	Complement and coagulation cascades	531.818941	579.324922	27.07	80	25.1
sp|P08603|CFH_HUMAN.NTEILTGSWSDQTYPEGTQAIYK.+3y10.light	Complement and coagulation cascades	868.081769	1169.583716	30.1	80	39.7
sp|P08603|CFH_HUMAN.NTEILTGSWSDQTYPEGTQAIYK.+3y9.light	Complement and coagulation cascades	868.081769	1006.520387	30.1	80	39.7
sp|P08603|CFH_HUMAN.NTEILTGSWSDQTYPEGTQAIYK.+3y8.light	Complement and coagulation cascades	868.081769	909.467623	30.1	80	39.7
sp|P08603|CFH_HUMAN.NTEILTGSWSDQTYPEGTQAIYK.+3y7.light	Complement and coagulation cascades	868.081769	780.42503	30.1	80	39.7
sp|P08603|CFH_HUMAN.SPDVINGSPISQK.+2y9.light	Complement and coagulation cascades	671.354073	943.520721	20.58	80	31.9
sp|P08603|CFH_HUMAN.SPDVINGSPISQK.+2y8.light	Complement and coagulation cascades	671.354073	830.436657	20.58	80	31.9
sp|P08603|CFH_HUMAN.SPDVINGSPISQK.+2y7.light	Complement and coagulation cascades	671.354073	716.39373	20.58	80	31.9
sp|P08603|CFH_HUMAN.SPDVINGSPISQK.+2y5.light	Complement and coagulation cascades	671.354073	572.340238	20.58	80	31.9
sp|P08603|CFH_HUMAN.NGQWSEPPK.+2y8.light	Complement and coagulation cascades	521.751255	928.452307	17.06	80	24.6
sp|P08603|CFH_HUMAN.NGQWSEPPK.+2y6.light	Complement and coagulation cascades	521.751255	743.372266	17.06	80	24.6
sp|P08603|CFH_HUMAN.NGQWSEPPK.+2y5.light	Complement and coagulation cascades	521.751255	557.292953	17.06	80	24.6
sp|P08603|CFH_HUMAN.NGQWSEPPK.+2y3.light	Complement and coagulation cascades	521.751255	341.218332	17.06	80	24.6
sp|P00734|THRB_HUMAN.TATSEYQTFFNPR.+2y8.light	Complement and coagulation cascades	781.367712	1072.521056	24.88	80	37.3
sp|P00734|THRB_HUMAN.TATSEYQTFFNPR.+2y7.light	Complement and coagulation cascades	781.367712	909.457727	24.88	80	37.3
sp|P00734|THRB_HUMAN.TATSEYQTFFNPR.+2y5.light	Complement and coagulation cascades	781.367712	680.351471	24.88	80	37.3
sp|P00734|THRB_HUMAN.TATSEYQTFFNPR.+2y4.light	Complement and coagulation cascades	781.367712	533.283057	24.88	80	37.3
sp|P00734|THRB_HUMAN.ELLESYIDGR.+2y8.light	Complement and coagulation cascades	597.803685	952.473437	25.24	80	28.3
sp|P00734|THRB_HUMAN.ELLESYIDGR.+2y7.light	Complement and coagulation cascades	597.803685	839.389373	25.24	80	28.3
sp|P00734|THRB_HUMAN.ELLESYIDGR.+2y6.light	Complement and coagulation cascades	597.803685	710.34678	25.24	80	28.3
sp|P00734|THRB_HUMAN.ELLESYIDGR.+2y5.light	Complement and coagulation cascades	597.803685	623.314751	25.24	80	28.3
sp|P00734|THRB_HUMAN.ETWTANVGK.+2y7.light	Complement and coagulation cascades	503.253631	775.409714	19.24	80	23.7
sp|P00734|THRB_HUMAN.ETWTANVGK.+2y6.light	Complement and coagulation cascades	503.253631	589.330401	19.24	80	23.7
sp|P00734|THRB_HUMAN.ETWTANVGK.+2y5.light	Complement and coagulation cascades	503.253631	488.282723	19.24	80	23.7
sp|P00734|THRB_HUMAN.ETWTANVGK.+2y4.light	Complement and coagulation cascades	503.253631	417.245609	19.24	80	23.7
sp|P01034|CYTC_HUMAN.ALDFAVGEYNK.+2y9.light	Protease inhibitor/Amyloidosis	613.806228	1042.484001	24.18	80	29.1
sp|P01034|CYTC_HUMAN.ALDFAVGEYNK.+2y7.light	Protease inhibitor/Amyloidosis	613.806228	780.388644	24.18	80	29.1
sp|P01034|CYTC_HUMAN.ALDFAVGEYNK.+2y6.light	Protease inhibitor/Amyloidosis	613.806228	709.351531	24.18	80	29.1
sp|P01034|CYTC_HUMAN.ALDFAVGEYNK.+2y5.light	Protease inhibitor/Amyloidosis	613.806228	610.283117	24.18	80	29.1
sp|P01034|CYTC_HUMAN.QIVAGVNYFLDVELGR.+3y8.light	Protease inhibitor/Amyloidosis	598.324588	948.514908	32	80	26.7
sp|P01034|CYTC_HUMAN.QIVAGVNYFLDVELGR.+3y7.light	Protease inhibitor/Amyloidosis	598.324588	801.446494	32	80	26.7
sp|P01034|CYTC_HUMAN.QIVAGVNYFLDVELGR.+3y6.light	Protease inhibitor/Amyloidosis	598.324588	688.36243	32	80	26.7
sp|P01034|CYTC_HUMAN.QIVAGVNYFLDVELGR.+3y5.light	Protease inhibitor/Amyloidosis	598.324588	573.335487	32	80	26.7
sp|P01034|CYTC_HUMAN.QIVAGVNYFLDVELGR.+3b7.light	Protease inhibitor/Amyloidosis	598.324588	682.38825	32	80	26.7
sp|P05067|A4_HUMAN.THPHFVIPYR.+3y6.light	Amyloidosis	422.896251	794.455936	20.79	80	18.3
sp|P05067|A4_HUMAN.THPHFVIPYR.+3y4.light	Amyloidosis	422.896251	548.319108	20.79	80	18.3
sp|P05067|A4_HUMAN.THPHFVIPYR.+3y3.light	Amyloidosis	422.896251	435.235044	20.79	80	18.3
sp|P05067|A4_HUMAN.THPHFVIPYR.+3b6+2.light	Amyloidosis	422.896251	360.184823	20.79	80	18.3
sp|P05067|A4_HUMAN.VESLEQEAANER.+2y10.light	Amyloidosis	687.82842	1146.538556	19.24	80	32.7
sp|P05067|A4_HUMAN.VESLEQEAANER.+2y8.light	Amyloidosis	687.82842	946.422464	19.24	80	32.7
sp|P05067|A4_HUMAN.VESLEQEAANER.+2y7.light	Amyloidosis	687.82842	817.379871	19.24	80	32.7
sp|P05067|A4_HUMAN.VESLEQEAANER.+2y5.light	Amyloidosis	687.82842	560.2787	19.24	80	32.7
sp|Q06481|APLP2_HUMAN.WYFDLSK.+2y6.light	Amyloidosis	479.737085	772.387582	27.42	80	22.5
sp|Q06481|APLP2_HUMAN.WYFDLSK.+2y5.light	Amyloidosis	479.737085	609.324253	27.42	80	22.5
sp|Q06481|APLP2_HUMAN.WYFDLSK.+2y4.light	Amyloidosis	479.737085	462.255839	27.42	80	22.5
sp|Q06481|APLP2_HUMAN.WYFDLSK.+2y3.light	Amyloidosis	479.737085	347.228896	27.42	80	22.5
sp|Q06481|APLP2_HUMAN.GSGVGEQDGGLIGAEEK.+2y10.light	Amyloidosis	801.883923	988.494566	20.51	80	38.3
sp|Q06481|APLP2_HUMAN.GSGVGEQDGGLIGAEEK.+2y9.light	Amyloidosis	801.883923	873.467623	20.51	80	38.3
sp|Q06481|APLP2_HUMAN.GSGVGEQDGGLIGAEEK.+2y6.light	Amyloidosis	801.883923	646.340632	20.51	80	38.3
sp|Q06481|APLP2_HUMAN.GSGVGEQDGGLIGAEEK.+2y5.light	Amyloidosis	801.883923	533.256568	20.51	80	38.3
sp|O94985|CSTN1_HUMAN.ATEDVLVK.+2y7.light	Cell adhesion	437.74765	803.45091	18.54	80	20.4
sp|O94985|CSTN1_HUMAN.ATEDVLVK.+2y6.light	Cell adhesion	437.74765	702.403232	18.54	80	20.4
sp|O94985|CSTN1_HUMAN.ATEDVLVK.+2y5.light	Cell adhesion	437.74765	573.360639	18.54	80	20.4
sp|O94985|CSTN1_HUMAN.ATEDVLVK.+2y4.light	Cell adhesion	437.74765	458.333696	18.54	80	20.4
sp|O94985|CSTN1_HUMAN.EGLDLQVLEDSGR.+2y8.light	Cell adhesion	715.85972	903.453036	27.07	80	34.1
sp|O94985|CSTN1_HUMAN.EGLDLQVLEDSGR.+2y7.light	Cell adhesion	715.85972	775.394458	27.07	80	34.1
sp|O94985|CSTN1_HUMAN.EGLDLQVLEDSGR.+2y6.light	Cell adhesion	715.85972	676.326044	27.07	80	34.1
sp|O94985|CSTN1_HUMAN.EGLDLQVLEDSGR.+2y5.light	Cell adhesion	715.85972	563.24198	27.07	80	34.1
sp|O94985|CSTN1_HUMAN.AASEFESSEGVFLFPELR.+3y7.light	Cell adhesion	672.330067	921.519265	31.79	80	30.3
sp|O94985|CSTN1_HUMAN.AASEFESSEGVFLFPELR.+3y6.light	Cell adhesion	672.330067	774.450851	31.79	80	30.3
sp|O94985|CSTN1_HUMAN.AASEFESSEGVFLFPELR.+3y5.light	Cell adhesion	672.330067	661.366787	31.79	80	30.3
sp|O94985|CSTN1_HUMAN.AASEFESSEGVFLFPELR.+3y4.light	Cell adhesion	672.330067	514.298373	31.79	80	30.3
sp|P16870|CBPE_HUMAN.SNAQGIDLNR.+2precursor.light	Insulin processing	544.278169	543.776797	18.47	80	25.7
sp|P16870|CBPE_HUMAN.SNAQGIDLNR.+2y8.light	Insulin processing	544.278169	886.474105	18.47	80	25.7
sp|P16870|CBPE_HUMAN.SNAQGIDLNR.+2y7.light	Insulin processing	544.278169	815.436992	18.47	80	25.7
sp|P16870|CBPE_HUMAN.SNAQGIDLNR.+2y6.light	Insulin processing	544.278169	687.378414	18.47	80	25.7
sp|P16870|CBPE_HUMAN.SNAQGIDLNR.+2y4.light	Insulin processing	544.278169	517.272886	18.47	80	25.7
sp|Q9UBM4|OPT_HUMAN.TAYLYAR.+2y6.light	ECM organization/Vitreous componentAntiangiogenic molecule	429.229428	756.403901	19.46	80	20
sp|Q9UBM4|OPT_HUMAN.TAYLYAR.+2y5.light	ECM organization/Vitreous componentAntiangiogenic molecule	429.229428	685.366787	19.46	80	20
sp|Q9UBM4|OPT_HUMAN.TAYLYAR.+2y4.light	ECM organization/Vitreous componentAntiangiogenic molecule	429.229428	522.303458	19.46	80	20
sp|Q9UBM4|OPT_HUMAN.TAYLYAR.+2y3.light	ECM organization/Vitreous componentAntiangiogenic molecule	429.229428	409.219394	19.46	80	20
sp|Q9UBM4|OPT_HUMAN.IDLSNNLISSIDNDAFR.+2y10.light	ECM organization/Vitreous componentAntiangiogenic molecule	953.978886	1137.553478	30.66	80	45.7
sp|Q9UBM4|OPT_HUMAN.IDLSNNLISSIDNDAFR.+2y9.light	ECM organization/Vitreous componentAntiangiogenic molecule	953.978886	1024.469414	30.66	80	45.7
sp|Q9UBM4|OPT_HUMAN.IDLSNNLISSIDNDAFR.+2y8.light	ECM organization/Vitreous componentAntiangiogenic molecule	953.978886	937.437386	30.66	80	45.7
sp|Q9UBM4|OPT_HUMAN.IDLSNNLISSIDNDAFR.+2y5.light	ECM organization/Vitreous componentAntiangiogenic molecule	953.978886	622.29435	30.66	80	45.7
sp|P10451|OSTP_HUMAN.YPDAVATWLNPDPSQK.+2y8.light	Cytokine/Cell adhesion	901.441408	898.462872	31.51	80	43.2
sp|P10451|OSTP_HUMAN.YPDAVATWLNPDPSQK.+2y7.light	Cytokine/Cell adhesion	901.441408	785.378808	31.51	80	43.2
sp|P10451|OSTP_HUMAN.YPDAVATWLNPDPSQK.+2y6.light	Cytokine/Cell adhesion	901.441408	671.335881	31.51	80	43.2
sp|P10451|OSTP_HUMAN.YPDAVATWLNPDPSQK.+2y4.light	Cytokine/Cell adhesion	901.441408	459.256174	31.51	80	43.2
sp|P10451|OSTP_HUMAN.ISHELDSASSEVN.+2b5.light	Cytokine/Cell adhesion	694.320427	580.308937	31.51	80	33
sp|P10451|OSTP_HUMAN.ISHELDSASSEVN.+2b7.light	Cytokine/Cell adhesion	694.320427	782.367909	31.51	80	33
sp|P10451|OSTP_HUMAN.ISHELDSASSEVN.+2b8.light	Cytokine/Cell adhesion	694.320427	853.405023	31.51	80	33
sp|P10451|OSTP_HUMAN.ISHELDSASSEVN.+2b9.light	Cytokine/Cell adhesion	694.320427	940.437051	31.51	80	33
sp|O15537|XLRS1_HUMAN.VISGILTQGR.+2y8.light	Cell adhesion	522.314023	831.468292	21.99	80	24.6
sp|O15537|XLRS1_HUMAN.VISGILTQGR.+2y7.light	Cell adhesion	522.314023	744.436263	21.99	80	24.6
sp|O15537|XLRS1_HUMAN.VISGILTQGR.+2y5.light	Cell adhesion	522.314023	574.330736	21.99	80	24.6
sp|O15537|XLRS1_HUMAN.VISGILTQGR.+2y4.light	Cell adhesion	522.314023	461.246672	21.99	80	24.6
sp|O15537|XLRS1_HUMAN.YSVQYR.+2y5.light	Cell adhesion	408.205952	652.3413	17.55	80	19
sp|O15537|XLRS1_HUMAN.YSVQYR.+2y4.light	Cell adhesion	408.205952	565.309272	17.55	80	19
sp|O15537|XLRS1_HUMAN.YSVQYR.+2y3.light	Cell adhesion	408.205952	466.240858	17.55	80	19
sp|O15537|XLRS1_HUMAN.LNWIYYK.+2y6.light	Cell adhesion	500.268553	886.445765	25.73	80	23.5
sp|O15537|XLRS1_HUMAN.LNWIYYK.+2y5.light	Cell adhesion	500.268553	772.402838	25.73	80	23.5
sp|O15537|XLRS1_HUMAN.LNWIYYK.+2y4.light	Cell adhesion	500.268553	586.323525	25.73	80	23.5
sp|O15537|XLRS1_HUMAN.LNWIYYK.+2y3.light	Cell adhesion	500.268553	473.239461	25.73	80	23.5
sp|Q92752|TENR_HUMAN.ITFTPSSGIASEVTVPK.+2y12.light	Neural extracellular matrix organization/Cell adhesion	867.469634	1174.631394	20.23	80	41.5
sp|Q92752|TENR_HUMAN.ITFTPSSGIASEVTVPK.+2y11.light	Neural extracellular matrix organization/Cell adhesion	867.469634	1087.599366	20.23	80	41.5
sp|Q92752|TENR_HUMAN.ITFTPSSGIASEVTVPK.+2y10.light	Neural extracellular matrix organization/Cell adhesion	867.469634	1000.567337	20.23	80	41.5
sp|Q92752|TENR_HUMAN.ITFTPSSGIASEVTVPK.+2y8.light	Neural extracellular matrix organization/Cell adhesion	867.469634	830.461809	20.23	80	41.5
sp|Q92752|TENR_HUMAN.DGQEAAFASYDR.+2y8.light	Neural extracellular matrix organization/Cell adhesion	665.28893	900.421007	20.16	80	31.6
sp|Q92752|TENR_HUMAN.DGQEAAFASYDR.+2y7.light	Neural extracellular matrix organization/Cell adhesion	665.28893	829.383893	20.16	80	31.6
sp|Q92752|TENR_HUMAN.DGQEAAFASYDR.+2y6.light	Neural extracellular matrix organization/Cell adhesion	665.28893	758.34678	20.16	80	31.6
sp|Q92752|TENR_HUMAN.DGQEAAFASYDR.+2y5.light	Neural extracellular matrix organization/Cell adhesion	665.28893	611.278366	20.16	80	31.6
sp|Q92752|TENR_HUMAN.DGQEAAFASYDR.+2y4.light	Neural extracellular matrix organization/Cell adhesion	665.28893	540.241252	20.16	80	31.6
sp|P01011|AACT_HUMAN.DSLEFR.+2y4.light	Platelet degranulation/Neutrophil degranulation	383.690135	564.314023	20.44	80	17.8
sp|P01011|AACT_HUMAN.DSLEFR.+2y3.light	Platelet degranulation/Neutrophil degranulation	383.690135	451.229959	20.44	80	17.8
sp|P01011|AACT_HUMAN.DSLEFR.+2y2.light	Platelet degranulation/Neutrophil degranulation	383.690135	322.187366	20.44	80	17.8
sp|P01011|AACT_HUMAN.ADLSGITGAR.+2y8.light	Platelet degranulation/Neutrophil degranulation	480.75908	774.446828	20.23	80	22.6
sp|P01011|AACT_HUMAN.ADLSGITGAR.+2y7.light	Platelet degranulation/Neutrophil degranulation	480.75908	661.362764	20.23	80	22.6
sp|P01011|AACT_HUMAN.ADLSGITGAR.+2y6.light	Platelet degranulation/Neutrophil degranulation	480.75908	574.330736	20.23	80	22.6
sp|P01011|AACT_HUMAN.ADLSGITGAR.+2y4.light	Platelet degranulation/Neutrophil degranulation	480.75908	404.225208	20.23	80	22.6
sp|P01011|AACT_HUMAN.AVLDVFEEGTEASAATAVK.+2y12.light	Platelet degranulation/Neutrophil degranulation	954.48347	1134.563708	27.35	80	45.8
sp|P01011|AACT_HUMAN.AVLDVFEEGTEASAATAVK.+2y11.light	Platelet degranulation/Neutrophil degranulation	954.48347	1005.521115	27.35	80	45.8
sp|P01011|AACT_HUMAN.AVLDVFEEGTEASAATAVK.+2y7.light	Platelet degranulation/Neutrophil degranulation	954.48347	647.372266	27.35	80	45.8
sp|P01011|AACT_HUMAN.AVLDVFEEGTEASAATAVK.+2b4.light	Platelet degranulation/Neutrophil degranulation	954.48347	399.223811	27.35	80	45.8
sp|P36955|PEDF_HUMAN.LAAAVSNFGYDLYR.+2y9.light	Antiangiogenic molecule	780.396272	1134.52145	26.93	80	37.2
sp|P36955|PEDF_HUMAN.LAAAVSNFGYDLYR.+2y7.light	Antiangiogenic molecule	780.396272	933.446494	26.93	80	37.2
sp|P36955|PEDF_HUMAN.LAAAVSNFGYDLYR.+2y6.light	Antiangiogenic molecule	780.396272	786.37808	26.93	80	37.2
sp|P36955|PEDF_HUMAN.EIPDEISILLLGVAHFK.+3y9.light	Antiangiogenic molecule	632.02766	997.619313	35.74	80	28.3
sp|P36955|PEDF_HUMAN.EIPDEISILLLGVAHFK.+3y7.light	Antiangiogenic molecule	632.02766	771.451185	35.74	80	28.3
sp|P36955|PEDF_HUMAN.EIPDEISILLLGVAHFK.+3y6.light	Antiangiogenic molecule	632.02766	658.367121	35.74	80	28.3
sp|P36955|PEDF_HUMAN.DTDTGALLFIGK.+2y10.light	Antiangiogenic molecule	625.834985	1034.588073	28.2	80	29.7
sp|P36955|PEDF_HUMAN.DTDTGALLFIGK.+2y9.light	Antiangiogenic molecule	625.834985	919.56113	28.2	80	29.7
sp|P36955|PEDF_HUMAN.DTDTGALLFIGK.+2y8.light	Antiangiogenic molecule	625.834985	818.513451	28.2	80	29.7
sp|P36955|PEDF_HUMAN.DTDTGALLFIGK.+2y4.light	Antiangiogenic molecule	625.834985	464.286745	28.2	80	29.7
sp|Q9HCB6|SPON1_HUMAN.VTLSAAPPSYFR.+2y9.light	Cell adhesion	654.850969	995.494506	24.46	80	31.1
sp|Q9HCB6|SPON1_HUMAN.VTLSAAPPSYFR.+2y8.light	Cell adhesion	654.850969	908.462478	24.46	80	31.1
sp|Q9HCB6|SPON1_HUMAN.VTLSAAPPSYFR.+2y7.light	Cell adhesion	654.850969	837.425364	24.46	80	31.1
sp|Q9HCB6|SPON1_HUMAN.VTLSAAPPSYFR.+2y6.light	Cell adhesion	654.850969	766.38825	24.46	80	31.1
sp|Q9HCB6|SPON1_HUMAN.AAPSAEFSVDR.+2y9.light	Cell adhesion	575.280377	1007.47925	20.3	80	27.2
sp|Q9HCB6|SPON1_HUMAN.AAPSAEFSVDR.+2y8.light	Cell adhesion	575.280377	910.426487	20.3	80	27.2
sp|Q9HCB6|SPON1_HUMAN.AAPSAEFSVDR.+2y6.light	Cell adhesion	575.280377	752.357344	20.3	80	27.2
sp|Q9HCB6|SPON1_HUMAN.AAPSAEFSVDR.+2y5.light	Cell adhesion	575.280377	623.314751	20.3	80	27.2
sp|Q9Y4C0|NRX3A_HUMAN.SADYVNLALK.+2y8.light	Cell adhesion	547.298038	935.519659	30.73	80	25.8
sp|Q9Y4C0|NRX3A_HUMAN.SADYVNLALK.+2y7.light	Cell adhesion	547.298038	820.492716	30.73	80	25.8
sp|Q9Y4C0|NRX3A_HUMAN.SADYVNLALK.+2y6.light	Cell adhesion	547.298038	657.429387	30.73	80	25.8
sp|Q9Y4C0|NRX3A_HUMAN.SADYVNLALK.+2y5.light	Cell adhesion	547.298038	558.360973	30.73	80	25.8
sp|Q9Y4C0|NRX3A_HUMAN.GPETLYAGQK.+2y8.light	Cell adhesion	532.274563	909.467623	22.84	80	25.1
sp|Q9Y4C0|NRX3A_HUMAN.GPETLYAGQK.+2y7.light	Cell adhesion	532.274563	780.42503	22.84	80	25.1
sp|Q9Y4C0|NRX3A_HUMAN.GPETLYAGQK.+2y6.light	Cell adhesion	532.274563	679.377351	22.84	80	25.1
sp|Q9Y4C0|NRX3A_HUMAN.GPETLYAGQK.+2y5.light	Cell adhesion	532.274563	566.293287	22.84	80	25.1
sp|Q9Y4C0|NRX3A_HUMAN.GPETLYAGQK.+2y4.light	Cell adhesion	532.274563	403.229959	22.84	80	25.1
sp|Q9Y4C0|NRX3A_HUMAN.LAVGFSTTVK.+2y9.light	Cell adhesion	511.797674	909.504009	15.44	80	24.1
sp|Q9Y4C0|NRX3A_HUMAN.LAVGFSTTVK.+2y8.light	Cell adhesion	511.797674	838.466895	15.44	80	24.1
sp|Q9Y4C0|NRX3A_HUMAN.LAVGFSTTVK.+2y7.light	Cell adhesion	511.797674	739.398481	15.44	80	24.1
sp|Q9Y4C0|NRX3A_HUMAN.LAVGFSTTVK.+2y6.light	Cell adhesion	511.797674	682.377017	15.44	80	24.1
sp|Q08380|LG3BP_HUMAN.SDLAVPSELALLK.+2y9.light	Integrin-mediated cell adhesion	678.392667	969.597909	28.69	80	32.2
sp|Q08380|LG3BP_HUMAN.SDLAVPSELALLK.+2y8.light	Integrin-mediated cell adhesion	678.392667	870.529495	28.69	80	32.2
sp|Q08380|LG3BP_HUMAN.SDLAVPSELALLK.+2b3.light	Integrin-mediated cell adhesion	678.392667	316.150312	28.69	80	32.2
sp|Q08380|LG3BP_HUMAN.SDLAVPSELALLK.+2b4.light	Integrin-mediated cell adhesion	678.392667	387.187425	28.69	80	32.2
sp|Q08380|LG3BP_HUMAN.SQLVYQSR.+2y6.light	Integrin-mediated cell adhesion	490.761623	765.425364	24.95	80	23
sp|Q08380|LG3BP_HUMAN.SQLVYQSR.+2y5.light	Integrin-mediated cell adhesion	490.761623	652.3413	24.95	80	23
sp|Q08380|LG3BP_HUMAN.SQLVYQSR.+2y4.light	Integrin-mediated cell adhesion	490.761623	553.272886	24.95	80	23
sp|Q08380|LG3BP_HUMAN.SQLVYQSR.+2b3.light	Integrin-mediated cell adhesion	490.761623	329.181946	24.95	80	23
sp|Q08380|LG3BP_HUMAN.YSSDYFQAPSDYR.+2y8.light	Integrin-mediated cell adhesion	799.841527	983.458121	22.98	80	38.2
sp|Q08380|LG3BP_HUMAN.YSSDYFQAPSDYR.+2y7.light	Integrin-mediated cell adhesion	799.841527	836.389707	22.98	80	38.2
sp|Q08380|LG3BP_HUMAN.YSSDYFQAPSDYR.+2y6.light	Integrin-mediated cell adhesion	799.841527	708.33113	22.98	80	38.2
sp|Q08380|LG3BP_HUMAN.YSSDYFQAPSDYR.+2y5.light	Integrin-mediated cell adhesion	799.841527	637.294016	22.98	80	38.2
sp|Q92520|FAM3C_HUMAN.SALDTAAR.+2y6.light	Multicellular organism development/Platelet degranulation	402.714142	646.351865	18.33	80	18.7
sp|Q92520|FAM3C_HUMAN.SALDTAAR.+2y5.light	Multicellular organism development/Platelet degranulation	402.714142	533.267801	18.33	80	18.7
sp|Q92520|FAM3C_HUMAN.SALDTAAR.+2y4.light	Multicellular organism development/Platelet degranulation	402.714142	418.240858	18.33	80	18.7
sp|Q92520|FAM3C_HUMAN.SALDTAAR.+2b3.light	Multicellular organism development/Platelet degranulation	402.714142	272.160482	18.33	80	18.7
sp|Q92520|FAM3C_HUMAN.TGEVLDTK.+2y7.light	Multicellular organism development/Platelet degranulation	431.729457	761.40396	21.08	80	20.2
sp|Q92520|FAM3C_HUMAN.TGEVLDTK.+2y6.light	Multicellular organism development/Platelet degranulation	431.729457	704.382496	21.08	80	20.2
sp|Q92520|FAM3C_HUMAN.TGEVLDTK.+2y5.light	Multicellular organism development/Platelet degranulation	431.729457	575.339903	21.08	80	20.2
sp|Q92520|FAM3C_HUMAN.TGEVLDTK.+2y4.light	Multicellular organism development/Platelet degranulation	431.729457	476.271489	21.08	80	20.2
sp|Q92520|FAM3C_HUMAN.TGEVLDTK.+2y3.light	Multicellular organism development/Platelet degranulation	431.729457	363.187425	21.08	80	20.2
sp|P15586|GNS_HUMAN.AFQNVFAPR.+2y7.light	Lysosomal enzyme	525.279983	831.447162	25	80	24.7
sp|P15586|GNS_HUMAN.AFQNVFAPR.+2y6.light	Lysosomal enzyme	525.279983	703.388585	25	80	24.7
sp|P15586|GNS_HUMAN.AFQNVFAPR.+2y5.light	Lysosomal enzyme	525.279983	589.345657	25	80	24.7
sp|P15586|GNS_HUMAN.AFQNVFAPR.+2y4.light	Lysosomal enzyme	525.279983	490.277243	25	80	24.7
sp|P15586|GNS_HUMAN.TIDPELLGK.+2y7.light	Lysosomal enzyme	493.281857	771.424696	25	80	23.2
sp|P15586|GNS_HUMAN.TIDPELLGK.+2y6.light	Lysosomal enzyme	493.281857	656.397753	25	80	23.2
sp|P15586|GNS_HUMAN.TIDPELLGK.+2y4.light	Lysosomal enzyme	493.281857	430.302396	25	80	23.2
sp|P15586|GNS_HUMAN.TIDPELLGK.+2b3.light	Lysosomal enzyme	493.281857	330.165962	25	80	23.2
sp|Q9UBR2|CATZ_HUMAN.VGDYGSLSGR.+2y9.light	Lysosomal enzyme	505.748713	911.421735	25	80	23.8
sp|Q9UBR2|CATZ_HUMAN.VGDYGSLSGR.+2y8.light	Lysosomal enzyme	505.748713	854.400272	25	80	23.8
sp|Q9UBR2|CATZ_HUMAN.VGDYGSLSGR.+2y7.light	Lysosomal enzyme	505.748713	739.373329	25	80	23.8
sp|Q9UBR2|CATZ_HUMAN.VGDYGSLSGR.+2y6.light	Lysosomal enzyme	505.748713	576.31	25	80	23.8
sp|Q9UBR2|CATZ_HUMAN.NSWGEPWGER.+2y8.light	Lysosomal enzyme	609.270344	1016.458455	25	80	28.9
sp|Q9UBR2|CATZ_HUMAN.NSWGEPWGER.+2y7.light	Lysosomal enzyme	609.270344	830.379142	25	80	28.9
sp|Q9UBR2|CATZ_HUMAN.NSWGEPWGER.+2y5.light	Lysosomal enzyme	609.270344	644.315085	25	80	28.9
sp|Q9UBR2|CATZ_HUMAN.NSWGEPWGER.+2y4.light	Lysosomal enzyme	609.270344	547.262322	25	80	28.9
sp|P19022|CADH2_HUMAN.DVHEGQPLLNVK.+2y9.light	Cell adhesion	674.864608	997.567671	25	80	32.1
sp|P19022|CADH2_HUMAN.DVHEGQPLLNVK.+2y8.light	Cell adhesion	674.864608	868.525078	25	80	32.1
sp|P19022|CADH2_HUMAN.DVHEGQPLLNVK.+2y6.light	Cell adhesion	674.864608	683.445037	25	80	32.1
sp|P19022|CADH2_HUMAN.DVHEGQPLLNVK.+2b3.light	Cell adhesion	674.864608	352.161545	25	80	32.1
sp|P19022|CADH2_HUMAN.ESAEVEEIVFPR.+2y8.light	Cell adhesion	702.853906	988.546208	25	80	33.4
sp|P19022|CADH2_HUMAN.ESAEVEEIVFPR.+2y7.light	Cell adhesion	702.853906	889.477794	25	80	33.4
sp|P19022|CADH2_HUMAN.ESAEVEEIVFPR.+2y6.light	Cell adhesion	702.853906	760.435201	25	80	33.4
sp|P19022|CADH2_HUMAN.ESAEVEEIVFPR.+2y5.light	Cell adhesion	702.853906	631.392608	25	80	33.4
sp|P10645|CMGA_HUMAN.SGELEQEEER.+2y7.light		603.267664	932.431966	25	80	28.6
sp|P10645|CMGA_HUMAN.SGELEQEEER.+2y6.light		603.267664	819.347902	25	80	28.6
sp|P10645|CMGA_HUMAN.SGELEQEEER.+2y5.light		603.267664	690.305309	25	80	28.6
sp|P10645|CMGA_HUMAN.SGELEQEEER.+2y4.light		603.267664	562.246731	25	80	28.6
sp|P08294|SODE_HUMAN.VTGVVLFR.+2y7.light	Anti-oxidant enzyme	445.776545	791.4774	25	80	20.8
sp|P08294|SODE_HUMAN.VTGVVLFR.+2y6.light	Anti-oxidant enzyme	445.776545	690.429721	25	80	20.8
sp|P08294|SODE_HUMAN.VTGVVLFR.+2y5.light	Anti-oxidant enzyme	445.776545	633.408258	25	80	20.8
sp|P08294|SODE_HUMAN.VTGVVLFR.+2y4.light	Anti-oxidant enzyme	445.776545	534.339844	25	80	20.8
sp|P08294|SODE_HUMAN.VTGVVLFR.+2y3.light	Anti-oxidant enzyme	445.776545	435.27143	25	80	20.8
sp|P08294|SODE_HUMAN.AVVVHAGEDDLGR.+2y10.light	Anti-oxidant enzyme	669.34404	1068.506862	25	80	31.8
sp|P08294|SODE_HUMAN.AVVVHAGEDDLGR.+2y9.light	Anti-oxidant enzyme	669.34404	969.438448	25	80	31.8
sp|P08294|SODE_HUMAN.AVVVHAGEDDLGR.+2y8.light	Anti-oxidant enzyme	669.34404	832.379536	25	80	31.8
sp|P08294|SODE_HUMAN.AVVVHAGEDDLGR.+2b3.light	Anti-oxidant enzyme	669.34404	270.181218	25	80	31.8
sp|Q99972|MYOC_HUMAN.ESPSGYLR.+2y6.light	Cytoskeleton organization/Cell adhesion	454.727249	692.3726	25	80	21.3
sp|Q99972|MYOC_HUMAN.ESPSGYLR.+2y5.light	Cytoskeleton organization/Cell adhesion	454.727249	595.319837	25	80	21.3
sp|Q99972|MYOC_HUMAN.ESPSGYLR.+2y4.light	Cytoskeleton organization/Cell adhesion	454.727249	508.287808	25	80	21.3
sp|Q99972|MYOC_HUMAN.ESPSGYLR.+2y3.light	Cytoskeleton organization/Cell adhesion	454.727249	451.266344	25	80	21.3
sp|Q99972|MYOC_HUMAN.IDTVGTDVR.+2y8.light	Cytoskeleton organization/Cell adhesion	488.258913	862.426487	25	80	22.9
sp|Q99972|MYOC_HUMAN.IDTVGTDVR.+2y7.light	Cytoskeleton organization/Cell adhesion	488.258913	747.399543	25	80	22.9
sp|Q99972|MYOC_HUMAN.IDTVGTDVR.+2y6.light	Cytoskeleton organization/Cell adhesion	488.258913	646.351865	25	80	22.9
sp|Q99972|MYOC_HUMAN.IDTVGTDVR.+2y5.light	Cytoskeleton organization/Cell adhesion	488.258913	547.283451	25	80	22.9
sp|P16035|TIMP2_HUMAN.EVDSGNDIYGNPIK.+2y12.light		760.865002	1292.611721	25	80	36.3
sp|P16035|TIMP2_HUMAN.EVDSGNDIYGNPIK.+2y6.light		760.865002	691.377351	25	80	36.3
sp|P16035|TIMP2_HUMAN.EVDSGNDIYGNPIK.+2y3.light		760.865002	357.249632	25	80	36.3
sp|Q02818|NUCB1_HUMAN.YLESLGEEQR.+2y8.light	Signaling GTPase activity	612.298767	947.442865	25	80	29
sp|Q02818|NUCB1_HUMAN.YLESLGEEQR.+2y7.light	Signaling GTPase activity	612.298767	818.400272	25	80	29
sp|Q02818|NUCB1_HUMAN.YLESLGEEQR.+2y6.light	Signaling GTPase activity	612.298767	731.368243	25	80	29
sp|Q02818|NUCB1_HUMAN.YLESLGEEQR.+2y5.light	Signaling GTPase activity	612.298767	618.284179	25	80	29
sp|Q02818|NUCB1_HUMAN.VNVPGSQAQLK.+2y9.light	Signaling GTPase activity	570.822212	927.525807	25	80	27
sp|Q02818|NUCB1_HUMAN.VNVPGSQAQLK.+2y8.light	Signaling GTPase activity	570.822212	828.457393	25	80	27
sp|Q02818|NUCB1_HUMAN.VNVPGSQAQLK.+2y7.light	Signaling GTPase activity	570.822212	731.404629	25	80	27
sp|Q02818|NUCB1_HUMAN.VNVPGSQAQLK.+2b7.light	Signaling GTPase activity	570.822212	682.351865	25	80	27
sp|Q02818|NUCB1_HUMAN.LPEVEVPQHL.+2y8.light	Signaling GTPase activity	580.819138	950.494172	25	80	27.5
sp|Q02818|NUCB1_HUMAN.LPEVEVPQHL.+2y7.light	Signaling GTPase activity	580.819138	821.451579	25	80	27.5
sp|Q02818|NUCB1_HUMAN.LPEVEVPQHL.+2y6.light	Signaling GTPase activity	580.819138	722.383165	25	80	27.5
sp|Q02818|NUCB1_HUMAN.LPEVEVPQHL.+2y5.light	Signaling GTPase activity	580.819138	593.340572	25	80	27.5
sp|Q02818|NUCB1_HUMAN.LPEVEVPQHL.+2y4.light	Signaling GTPase activity	580.819138	494.272158	25	80	27.5
sp|Q02818|NUCB1_HUMAN.LPEVEVPQHL.+2y2.light	Signaling GTPase activity	580.819138	269.160817	25	80	27.5
sp|Q99574|NEUS_HUMAN.EFSNMVTAK.+2y7.light	Serine protease inhibitor/Cell adhesion	513.749867	750.381451	25	80	24.2
sp|Q99574|NEUS_HUMAN.EFSNMVTAK.+2y6.light	Serine protease inhibitor/Cell adhesion	513.749867	663.349422	25	80	24.2
sp|Q99574|NEUS_HUMAN.EFSNMVTAK.+2y5.light	Serine protease inhibitor/Cell adhesion	513.749867	549.306495	25	80	24.2
sp|Q99574|NEUS_HUMAN.EFSNMVTAK.+2y4.light	Serine protease inhibitor/Cell adhesion	513.749867	418.26601	25	80	24.2
sp|Q99574|NEUS_HUMAN.AQLVEEWANSVK.+2y9.light	Serine protease inhibitor/Cell adhesion	687.356616	1061.526201	25	80	32.7
sp|Q99574|NEUS_HUMAN.AQLVEEWANSVK.+2y8.light	Serine protease inhibitor/Cell adhesion	687.356616	962.457787	25	80	32.7
sp|Q99574|NEUS_HUMAN.AQLVEEWANSVK.+2y7.light	Serine protease inhibitor/Cell adhesion	687.356616	833.415194	25	80	32.7
sp|Q99574|NEUS_HUMAN.AQLVEEWANSVK.+2y6.light	Serine protease inhibitor/Cell adhesion	687.356616	704.3726	25	80	32.7
sp|Q99574|NEUS_HUMAN.TGTILFMGR.+2y7.light	Serine protease inhibitor/Cell adhesion	498.270769	837.465121	25	80	23.4
sp|Q99574|NEUS_HUMAN.TGTILFMGR.+2y6.light	Serine protease inhibitor/Cell adhesion	498.270769	736.417442	25	80	23.4
sp|Q99574|NEUS_HUMAN.TGTILFMGR.+2y5.light	Serine protease inhibitor/Cell adhesion	498.270769	623.333378	25	80	23.4
sp|Q99574|NEUS_HUMAN.TGTILFMGR.+2y4.light	Serine protease inhibitor/Cell adhesion	498.270769	510.249314	25	80	23.4
sp|P01009|A1AT_HUMAN.ITPNLAEFAFSLYR.+2y9.light	Inflammatory response/Complement and coagulation cascades	821.435398	1103.552021	25	80	39.3
sp|P01009|A1AT_HUMAN.ITPNLAEFAFSLYR.+2y8.light	Inflammatory response/Complement and coagulation cascades	821.435398	1032.514908	25	80	39.3
sp|P01009|A1AT_HUMAN.ITPNLAEFAFSLYR.+2y7.light	Inflammatory response/Complement and coagulation cascades	821.435398	903.472314	25	80	39.3
sp|P01009|A1AT_HUMAN.ITPNLAEFAFSLYR.+2y6.light	Inflammatory response/Complement and coagulation cascades	821.435398	756.403901	25	80	39.3
sp|P01009|A1AT_HUMAN.LYHSEAFTVNFGDTEEAK.+3y9.light	Inflammatory response/Complement and coagulation cascades	686.65321	1010.442531	25	80	31
sp|P01009|A1AT_HUMAN.LYHSEAFTVNFGDTEEAK.+3y8.light	Inflammatory response/Complement and coagulation cascades	686.65321	896.399603	25	80	31
sp|P01009|A1AT_HUMAN.LYHSEAFTVNFGDTEEAK.+3y7.light	Inflammatory response/Complement and coagulation cascades	686.65321	749.331189	25	80	31
sp|P01009|A1AT_HUMAN.LYHSEAFTVNFGDTEEAK.+3b8.light	Inflammatory response/Complement and coagulation cascades	686.65321	949.441408	25	80	31
sp|P01009|A1AT_HUMAN.LSITGTYDLK.+2y9.light	Inflammatory response/Complement and coagulation cascades	555.805696	997.520053	25	80	26.2
sp|P01009|A1AT_HUMAN.LSITGTYDLK.+2y8.light	Inflammatory response/Complement and coagulation cascades	555.805696	910.488024	25	80	26.2
sp|P01009|A1AT_HUMAN.LSITGTYDLK.+2y7.light	Inflammatory response/Complement and coagulation cascades	555.805696	797.40396	25	80	26.2
sp|P01009|A1AT_HUMAN.LSITGTYDLK.+2y6.light	Inflammatory response/Complement and coagulation cascades	555.805696	696.356282	25	80	26.2
sp|P01009|A1AT_HUMAN.AVLTIDEK.+2y6.light	Inflammatory response/Complement and coagulation cascades	444.755475	718.398146	25	80	20.8
sp|P01009|A1AT_HUMAN.AVLTIDEK.+2y5.light	Inflammatory response/Complement and coagulation cascades	444.755475	605.314082	25	80	20.8
sp|P01009|A1AT_HUMAN.AVLTIDEK.+2y4.light	Inflammatory response/Complement and coagulation cascades	444.755475	504.266404	25	80	20.8
sp|P01009|A1AT_HUMAN.AVLTIDEK.+2y3.light	Inflammatory response/Complement and coagulation cascades	444.755475	391.18234	25	80	20.8
sp|P13591|NCAM1_HUMAN.VSSLTLK.+2y6.light	Cell adhesion	374.234179	648.392667	25	80	17.3
sp|P13591|NCAM1_HUMAN.VSSLTLK.+2y5.light	Cell adhesion	374.234179	561.360639	25	80	17.3
sp|P13591|NCAM1_HUMAN.VSSLTLK.+2y4.light	Cell adhesion	374.234179	474.32861	25	80	17.3
sp|P13591|NCAM1_HUMAN.VSSLTLK.+2y3.light	Cell adhesion	374.234179	361.244546	25	80	17.3

## Sheet: Comparison LFQ,iTRAQ,MRM
Table S5.2 - Comparison of the quantitative results from discovery phase (Label-free quantitation (LFQ) and iTRAQ) with those obtained by multiple reaction monitoring (MRM). Statistical analysis of MRM data was performed by two-sample t-tests in MetaboAnalyst5.0. The candidate biomarkers considered statistical significant are colored at blue according their p-value and FDR (represented by differe…
	LFQ_PDR vs ERM		LFQ_PDR vs dry AMD		iTRAQ_RRD vs ERM		MRM_DR vs ERM				MRM_DR vs AMD				MRM_DR vs RRD				MRM_AMD vs ERM				MRM_AMD vs RRD				MRM_RRD vs ERM
PROTEIN	log2 FC	q-value	log2 FC	q-value	log2 FC	q-value	log2 FC	t-stat	p-value	FDR	log2 FC	t-stat	p-value	FDR	log2 FC	t-stat	p-value	FDR	log2 FC	t-stat	p-value	FDR	log2 FC	t-stat	p-value	FDR	log2 FC	t-stat	p-value	FDR
sp|P06681|C2	1.12488	0.0403333	1.28628	0.00514286	-1.05785	0.00797893	0.69678	2.7451	0.0091011	0.016685	0.34382	0.89248	0.37948	0.48165	0.34831	1.0658	0.29477	0.33542	0.35296	1.6444	0.11054	0.60798	0.0044905	0.16469	0.87069	0.95009	0.34847	1.5773	0.12456	0.37367
sp|P01024|C3	#N/A	#N/A	#N/A	#N/A	#N/A	#N/A	0.52632	2.5759	0.013901	0.021845	0.63814	2.6186	0.013891	0.053053	0.59206	2.7502	0.0098513	0.032509	-0.11182	-0.18297	0.85605	0.97854	-0.046079	0.1956	0.84672	0.95009	-0.065743	-0.38168	0.70522	0.95169
sp|P01031|C5	0.806992	0.0132	0.706481	0.0348372	#N/A	#N/A	0.83481	3.4773	0.0012594	0.0037783	0.70638	2.3929	0.023414	0.05519	0.61651	2.6226	0.013409	0.036061	0.12843	0.74096	0.46448	0.76634	-0.089879	0.44441	0.66109	0.909	0.21831	0.17116	0.86518	0.95169
sp|P13671|C6	#N/A	#N/A	2.10291	0.0185833	#N/A	#N/A	0.87048	4.2398	0.00013283	0.0009878	0.59302	2.4534	0.020398	0.05519	0.77064	3.4572	0.0016071	0.010607	0.27747	1.2904	0.20678	0.68238	0.17763	0.9239	0.36556	0.57445	0.099843	0.31668	0.75354	0.95169
sp|P07358|C8B	1.50633	0.0365714	#N/A	#N/A	-1.27058	0.000965156	0.78211	3.075	0.0038346	0.0081775	0.42209	1.3722	0.18052	0.27078	0.69409	2.3899	0.02312	0.047685	0.36002	1.3056	0.20161	0.68238	0.272	0.94564	0.35461	0.57445	0.088019	0.252	0.80265	0.95169
sp|P02748|C9	#N/A	#N/A	#N/A	#N/A	-4.13705	1.47604e-26	0.51738	2.3412	0.024427	0.035047	0.67312	2.568	0.015647	0.053053	0.69019	2.7963	0.0087984	0.032509	-0.15574	-0.10225	0.91924	0.97854	0.017077	0.17976	0.85899	0.95009	-0.17281	-0.27196	0.7874	0.95169
sp|P08603|CFH	1.34498	0.00986207	1.45039	0.0219259	#N/A	#N/A	0.68127	4.0774	0.00021712	0.0011942	0.29304	1.6999	0.099847	0.18305	0.13982	1.4333	0.16178	0.23371	0.38823	1.4359	0.16136	0.68238	-0.15322	-0.099933	0.9213	0.95009	0.54145	1.4924	0.14539	0.39984
sp|P00740|F9	3.74458	0.0148421	#N/A	#N/A	-1.85065	2.49005e-07	0.70478	3.0867	0.0037159	0.0081775	0.98864	3.8728	0.00056446	0.017029	0.72816	3.0594	0.0045471	0.021436	-0.28386	-0.40708	0.68684	0.90663	-0.26048	-0.49466	0.62574	0.8978	-0.023375	0.029663	0.97652	0.97652
sp|P00734|THRB	1.24001	0.0208837	#N/A	#N/A	#N/A	#N/A	0.55738	2.6656	0.011123	0.019318	0.6826	2.7749	0.0095636	0.0526	1.1566	4.8051	3.7527e-05	0.00061919	-0.12522	0.0027321	0.99784	0.99784	0.47399	1.9467	0.064456	0.25484	-0.59922	-1.91	0.065136	0.26869
sp|P05067|A4	-2.25336	0	-2.76417	0.0048	#N/A	#N/A	-0.72503	-3.8509	0.00042656	0.0017596	-0.86819	-3.6475	0.0010321	0.017029	-0.34586	-1.4294	0.16289	0.23371	0.14317	0.67451	0.50515	0.76634	0.52233	1.8538	0.077224	0.25484	-0.37917	-1.6914	0.10047	0.36839
sp|Q06481|APLP2	-2.0992	0	-2.46734	0.0074	#N/A	#N/A	-0.81099	-3.5945	0.00090087	0.0029729	-0.97365	-3.3084	0.0025121	0.025627	-0.068512	-0.14779	0.88347	0.88347	0.16267	0.65369	0.51829	0.76634	0.90514	2.6827	0.013595	0.089724	-0.74248	-2.8732	0.0071586	0.050507
sp|O94985|CSTN1	-1.53289	0.00842553	-2.37105	0.00672727	#N/A	#N/A	-0.83945	-3.0574	0.0040204	0.0081775	-0.76245	-3.2258	0.0031063	0.025627	-0.47308	-1.6214	0.11506	0.1808	-0.076997	0.1286	0.89853	0.97854	0.28937	1.2045	0.24119	0.52652	-0.36637	-1.0794	0.28849	0.59501
sp|P01034|CYTC	-4.07732	0	-4.62479	0	#N/A	#N/A	-0.73761	-3.9417	0.00032588	0.0015363	-0.57389	-2.4096	0.02254	0.05519	-1.4155	-3.077	0.0043464	0.021436	-0.16372	-0.84482	0.4049	0.76634	-0.84165	-1.0738	0.29456	0.52786	0.67793	0.89824	0.37577	0.68891
sp|Q9UBM4|OPT	-1.49727	0.00792	-1.32624	0.023	#N/A	#N/A	-1.6326	-4.4298	7.4243e-05	0.0009878	-0.44305	-1.5527	0.13133	0.2167	-1.4463	-4.3881	0.00012294	0.0013459	-1.1896	-2.291	0.029163	0.32079	-1.0032	-2.3127	0.030478	0.16763	-0.18634	0.038873	0.96923	0.97652
sp|P10451|OSTP	-4.52534	0.00658065	-4.35144	0.0150698	#N/A	#N/A	0.17039	1.1486	0.2577	0.29325	0.51261	1.9917	0.055896	0.10969	1.1013	4.2879	0.00016314	0.0013459	-0.34222	-0.58308	0.56419	0.77577	0.58873	1.708	0.10172	0.29909	-0.93096	-2.1484	0.039357	0.21646
sp|Q92752|TENR	-3.88206	0.006375	-4.32618	0.008	#N/A	#N/A	0.33662	1.6102	0.11541	0.13602	0.19652	0.69396	0.49323	0.56126	0.20496	1.0031	0.32357	0.35593	0.14011	0.70581	0.48575	0.76634	0.0084402	0.28192	0.78064	0.95009	0.13167	0.39831	0.69305	0.95169
sp|Q9HCB6|SPON1	-2.27347	0	-2.30327	0.0106667	#N/A	#N/A	-0.33724	-1.731	0.091363	0.11167	-0.28996	-1.6193	0.11621	0.20184	0.26503	1.2392	0.22457	0.29643	-0.047279	0.051709	0.9591	0.98908	0.55499	3.009	0.0064591	0.053288	-0.60227	-2.8466	0.0076525	0.050507
sp|Q08380|LG3BP	-4.10869	0	-4.92991	0.00457143	1.39778	0.00104299	-0.55086	-4.326	0.00010211	0.0009878	-0.40399	-3.0702	0.0046117	0.030437	-1.6314	-8.5397	1.2053e-09	3.9774e-08	-0.14687	-0.88207	0.38475	0.76634	-1.2274	-5.5491	1.4095e-05	0.00046514	1.0805	5.7741	2.0893e-06	6.8946e-05
sp|P15586|GNS	-2.80784	0	-2.99208	0.00533333	#N/A	#N/A	-0.69088	-3.237	0.0024669	0.006784	-0.3589	-1.1529	0.25836	0.3707	-0.37615	-1.3682	0.18108	0.24899	-0.33198	-1.4199	0.16594	0.68238	-0.017249	-0.11207	0.91178	0.95009	-0.31473	-1.3561	0.18457	0.44286
sp|Q9UBR2|CATZ	-1.87903	0	-2.60303	0.016	#N/A	#N/A	-0.22033	-1.7802	0.082836	0.10934	0.072777	0.31906	0.75197	0.82521	-0.44583	-1.7381	0.092127	0.15201	-0.2931	-1.9811	0.056814	0.37497	-0.51861	-1.6716	0.10876	0.29909	0.22551	0.66944	0.50802	0.79831
sp|P16870|CBPE	-2.58907	0	-2.38995	0.00969231	#N/A	#N/A	-0.80438	-3.7475	0.00057792	0.002119	-0.55973	-1.9864	0.056507	0.10969	-0.47732	-1.0966	0.28127	0.334	-0.24466	-1.0226	0.31466	0.7417	0.08241	0.55226	0.58634	0.8795	-0.32706	-1.5866	0.12245	0.37367
sp|O15537|XLRS1	-2.48668	0	-2.60687	0.0032	1.57682	0.000223928	-0.68132	-3.04	0.0042127	0.0081775	-0.78207	-2.4718	0.019556	0.05519	-0.74784	-2.7732	0.0093109	0.032509	0.10074	0.14502	0.88566	0.97854	0.034222	-0.028285	0.97769	0.97769	0.066521	0.19724	0.84489	0.95169
sp|P01011|AACT	#N/A	#N/A	#N/A	#N/A	-5.45561	1.39215e-66	0.50768	2.6124	0.012702	0.020958	0.48122	2.0132	0.053462	0.10969	-0.47037	-2.6614	0.012217	0.036061	0.026464	0.26144	0.79554	0.97233	-0.95159	-5.0606	4.5494e-05	0.00075066	0.97806	5.3613	6.9445e-06	0.00011458
sp|P36955|PEDF	-0.633293	0.0211294	-0.541225	0.0328395	#N/A	#N/A	-0.46415	-2.2217	0.032176	0.044242	-0.29147	-1.0706	0.29318	0.40313	-0.75392	-2.4222	0.021467	0.047227	-0.17267	-0.71348	0.48106	0.76634	-0.46244	-1.1286	0.27124	0.52652	0.28977	0.75631	0.45499	0.75074
sp|Q9Y4C0|NRX3A	-3.27169	0.00886957	-3.46602	0.0314937	#N/A	#N/A	0.86601	2.4434	0.019179	0.028769	0.12881	-0.15607	0.87706	0.90446	0.55894	1.0917	0.28339	0.334	0.73719	2.5771	0.015123	0.24953	0.43012	1.5206	0.1426	0.36198	0.30707	1.3456	0.18788	0.44286
sp|Q92520|FAM3C	-2.74795	0.0085	-2.52943	0.00616667	#N/A	#N/A	0.96452	4.2005	0.00014967	0.0009878	0.76228	2.6217	0.01379	0.053053	0.65734	2.4855	0.018539	0.043698	0.20223	1.1286	0.26803	0.71069	-0.10495	-0.14257	0.88792	0.95009	0.30718	1.2649	0.21505	0.47311
sp|P19022|CADH2	-5.339	0	-5.34695	0.011125	#N/A	#N/A	-0.59279	-3.1685	0.0029763	0.0075553	-0.10767	-0.69503	0.49257	0.56126	-0.76474	-1.927	0.063185	0.11291	-0.48512	-2.0733	0.046829	0.37497	-0.65707	-1.1527	0.2614	0.52652	0.17195	-0.18516	0.85428	0.95169
sp|P08294|SODE	-2.17268	0.00305882	-1.34762	0.0270685	#N/A	#N/A	-0.67326	-4.7881	2.4384e-05	0.00080467	-0.076449	-0.28826	0.7752	0.82521	-0.58408	-2.5984	0.014206	0.036061	-0.59682	-3.6718	0.00093276	0.030781	-0.50763	-1.8821	0.073123	0.25484	-0.089189	-0.78277	0.43952	0.75074
sp|Q99972|MYOC	-3.19765	0.0134667	#N/A	#N/A	#N/A	#N/A	0.35009	0.5945	0.55561	0.59146	0.6057	1.0058	0.32282	0.42612	-0.30018	-1.9131	0.065009	0.11291	-0.25561	-0.62899	0.53412	0.76634	-0.90589	-3.4284	0.0024028	0.02643	0.65027	2.9811	0.005451	0.050507
sp|Q02818|NUCB1	#N/A	#N/A	#N/A	#N/A	#N/A	#N/A	-0.23272	0.4335	0.66704	0.66704	-0.45815	-0.027562	0.9782	0.9782	-0.84168	-2.3106	0.027678	0.053728	0.22543	0.30533	0.76222	0.96743	-0.38352	-1.3917	0.17793	0.4194	0.60896	1.9312	0.062363	0.26869
sp|Q99574|NEUS	-2.49366	0.00273684	-2.57337	0.0114839	#N/A	#N/A	-0.21639	-0.77177	0.4449	0.4894	0.011387	0.75763	0.45478	0.55585	-0.21644	-0.81815	0.41951	0.44658	-0.22778	-1.1068	0.27718	0.71069	-0.22783	-1.0527	0.30392	0.52786	#N/A	0.076652	0.93938	0.97652
sp|P01009|A1AT	#N/A	#N/A	#N/A	#N/A	#N/A	#N/A	0.40744	1.7425	0.089305	0.11167	0.71555	2.5564	0.016077	0.053053	0.21569	0.67859	0.50243	0.51814	-0.30811	-1.1003	0.27997	0.71069	-0.49985	-2.0017	0.057802	0.25484	0.19175	0.94655	0.35096	0.68128
sp|P13591|NCAM1	-1.76859	0.018	-1.81097	0.0449787	#N/A	#N/A	-0.19448	-0.55041	0.58518	0.60346	-0.31547	-1.4397	0.16067	0.25248	-0.22376	-1.2061	0.23691	0.30069	0.12099	0.72255	0.47555	0.76634	0.091712	0.31793	0.75354	0.95009	0.029273	0.49395	0.62471	0.93707
	Symbol	p-value
	NS	P > 0.05
	*	P ≤ 0.05
	**	P ≤ 0.01
	***	P ≤ 0.001
	****	P ≤ 0.0001

## Sheet: One-way ANOVA & post-hoc Tests
Table S5.3 - Statistical analysis by one-way ANOVA (Tukey's HSD) & post-hoc tests in MetaboAnalyst5.0 (p-value and adjusted p-value (FDR) cutoff: 0.05)
Protein	f.value	p.value	-log10(p)	FDR	Tukey's HSD	Significant
sp|Q08380|LG3BP	32.977	8.5584e-13	12.068	2.8243e-11	PDR-AMD; RRD-AMD; PDR-ERM; RRD-ERM; RRD-PDR	x
sp|P01011|AACT	10.372	1.3101e-05	4.8827	0.00021616	RRD-AMD; PDR-ERM; RRD-ERM	x
sp|Q9UBM4|OPT	8.6121	7.4868e-05	4.1257	0.00082354	PDR-ERM; RRD-PDR	x
sp|P08294|SODE	7.5463	0.0002253	3.6472	0.0018568	ERM-AMD; PDR-ERM; RRD-PDR	x
sp|P13671|C6	7.3356	0.00028133	3.5508	0.0018568	PDR-ERM; RRD-PDR	x
sp|P00734|THRB	7.1166	0.00035491	3.4499	0.001952	PDR-ERM; RRD-PDR	x			5
sp|Q92520|FAM3C	6.8975	0.00044853	3.3482	0.0021145	PDR-AMD; PDR-ERM; RRD-PDR	x
sp|Q06481|APLP2	6.7227	0.00054125	3.2666	0.0022326	PDR-AMD; RRD-AMD; PDR-ERM; RRD-ERM	x
sp|P05067|A4	6.299	0.00085702	3.067	0.0031424	PDR-AMD; PDR-ERM	x
sp|P01034|CYTC	5.9581	0.0012458	2.9046	0.0041111	PDR-ERM; RRD-PDR	x
sp|P00740|F9	5.3889	0.0023466	2.6296	0.0070398	PDR-AMD; PDR-ERM; RRD-PDR	x
sp|P01031|C5	4.8848	0.0041483	2.3821	0.011408	PDR-ERM; RRD-PDR	x
sp|P10451|OSTP	4.1394	0.0097765	2.0098	0.024369	RRD-PDR	x
sp|P08603|CFH	4.0897	0.010358	1.9847	0.024369	PDR-ERM	x
sp|O94985|CSTN1	4.032	0.011077	1.9556	0.024369	PDR-AMD; PDR-ERM	x
sp|O15537|XLRS1	3.9365	0.012383	1.9072	0.025539	PDR-ERM; RRD-PDR	x
sp|P07358|C8B	3.8212	0.014169	1.8487	0.027504	PDR-ERM	x
sp|P16870|CBPE	3.7624	0.015178	1.8188	0.027827	PDR-ERM	x
sp|P01024|C3	3.6787	0.016746	1.7761	0.029084	PDR-ERM; RRD-PDR	x
sp|Q9HCB6|SPON1	3.5886	0.018616	1.7301	0.030716	RRD-ERM	x
sp|P06681|C2	3.2474	0.027853	1.5551	0.042178	PDR-ERM	x
sp|Q9Y4C0|NRX3A	3.2174	0.028859	1.5397	0.042178	PDR-ERM	x
sp|P19022|CADH2	3.1799	0.03017	1.5204	0.042178	PDR-ERM	x
sp|Q99972|MYOC	3.166	0.030675	1.5132	0.042178	RRD-AMD	x
sp|P15586|GNS	3.1235	0.032262	1.4913	0.042371	PDR-ERM	x
sp|P02748|C9	3.0947	0.033384	1.4765	0.042371		x
sp|P01009|A1AT	2.6008	0.060149	1.2208	0.073516
sp|P36955|PEDF	2.5163	0.066537	1.1769	0.078418
sp|Q9UBR2|CATZ	2.1945	0.09779	1.0097	0.11128
sp|Q02818|NUCB1	1.7336	0.16952	0.77077	0.18648
sp|Q92752|TENR	0.89659	0.44819	0.34854	0.4771
sp|Q99574|NEUS	0.69649	0.55777	0.25355	0.56111
sp|P13591|NCAM1	0.69089	0.56111	0.25095	0.56111

## Sheet: Candidate Biomarkers
Table S5.4 - List of potential biomarkers, respective ROC curves, statistical significance according to p-value (represented by different grades of blue), fold change and clusters for each comparison. Area under the curve (AUC) higher than 0.8 indicates a high efficiency in differentiating between disease groups (colored at blue).
Protein	Pathway	Descriminate between disease groups	DR vs. ERM			DR vs. AMD			DR vs. RRD			AMD vs. ERM			AMD vs. RRD			RRD vs. ERM
			AUC	p-vaule	clusters	AUC	p-vaule	clusters	AUC	p-vaule	clusters	AUC	p-vaule	clusters	AUC	p-vaule	clusters	AUC	p-vaule	clusters
sp|Q9UBM4|OPT	ECM organization Vitreous component Antiangiogenic molecule	Yes	0.854762	7.42427e-05	2	0.668182	0.131333	2	0.857692	0.000122938	5	0.727273	0.0291626	5	0.783217	0.0304782	5	0.545788	0.969233	1
sp|Q92520|FAM3C	Multicellular organism development Platelet degranulation	Yes	0.847619	0.000149667	4	0.809091	0.0137902	4	0.761538	0.0185387	2	0.645022	0.268029	2	0.517483	0.887925	2	0.611722	0.215048	5
sp|P08294|SODE	Anti-oxidant enzyme	Yes	0.844048	2.43838e-05	4	0.513636	0.775201	4	0.817308	0.0142059	2	0.844156	0.000932758	2	0.783217	0.0731226	2	0.547619	0.439516	4
sp|P13671|C6	Complement and coagulation cascacades	Yes	0.842857	0.000132825	4	0.777273	0.0203981	4	0.788462	0.00160707	2	0.632035	0.206781	2	0.622378	0.365562	2	0.534799	0.75354	4
sp|P01031|C5	Complement and coagulation cascacades	Yes	0.833333	0.00125943	4	0.809091	0.0234141	4	0.769231	0.0134095	2	0.558442	0.464477	2	0.622378	0.661088	2	0.582418	0.865176	4
sp|P08603|CFH	Complement and coagulation cascacades	Yes	0.830952	0.000217123	4	0.663636	0.0998466	4	0.7	0.161782	2	0.636364	0.161363	2	0.503497	0.921303	2	0.59707	0.145395	4
sp|Q08380|LG3BP	Integrin-mediated cell adhesion	Yes	0.829762	0.000102111	4	0.804545	0.00461166	4	0.990385	1.20527e-09	2	0.588745	0.384752	2	0.951049	1.40951e-05	5	0.917582	2.08926e-06	4
sp|P01034|CYTC	Protease inhibitor Amyloidosis	Yes	0.802381	0.000325882	1	0.754545	0.0225405	1	0.819231	0.0043464	1	0.601732	0.404898	1	0.664336	0.29456	1	0.611722	0.375766	1
sp|P16870|CBPE	Insulin processing Metalloprotease	Yes	0.795238	0.000577916	4	0.7	0.0565066	4	0.673077	0.281273	2	0.569264	0.314662	2	0.517483	0.586335	2	0.626374	0.122448	4
sp|P05067|A4	Amyloidosis	Yes	0.790476	0.000426559	4	0.831818	0.00103207	4	0.665385	0.162888	2	0.634199	0.505153	2	0.748252	0.0772236	2	0.600733	0.100471	4
sp|O94985|CSTN1	Cell adhesion	Yes	0.785714	0.00402044	4	0.813636	0.0031063	4	0.642308	0.115057	2	0.515152	0.898534	5	0.601399	0.241186	5	0.608059	0.288489	4
sp|Q06481|APLP2	Amyloidosis	Yes	0.780952	0.000900874	4	0.831818	0.00251209	4	0.534615	0.883469	4	0.632035	0.51829	2	0.839161	0.0135945	2	0.717949	0.00715859	4
sp|P07358|C8B	Complement and coagulation cascacades	Yes	0.780952	0.00383458	5	0.713636	0.180518	5	0.757692	0.0231202	4	0.606061	0.201605	4	0.601399	0.354606	4	0.509158	0.802652	5
sp|P15586|GNS	Lysosomal enzyme	Yes	0.77381	0.0024669	4	0.668182	0.258365	5	0.688462	0.181084	4	0.619048	0.165942	2	0.531469	0.911781	2	0.637363	0.184566	4
sp|P19022|CADH2	Cell adhesion	Yes	0.761905	0.00297633	5	0.604545	0.492567	5	0.692308	0.0631855	4	0.688312	0.0468287	4	0.615385	0.2614	4	0.542125	0.854276	5
sp|P00740|F9	Complement and coagulation cascacades	Yes	0.759524	0.00371593	5	0.868182	0.00056446	5	0.765385	0.00454712	4	0.5671	0.686839	4	0.538462	0.625743	4	0.534799	0.97652	5
sp|P01024|C3	Complement and coagulation cascacades	Yes	0.757143	0.0139011	2	0.781818	0.0138907	2	0.765385	0.00985127	5	0.519481	0.856052	5	0.559441	0.846717	5	0.611722	0.705219	2
sp|O15537|XLRS1	Cell adhesion	Yes	0.744048	0.00421265	4	0.718182	0.0195562	4	0.75	0.00931091	2	0.515152	0.885665	5	0.51049	0.97769	5	0.520147	0.844885	4
sp|Q9Y4C0|NRX3A	Cell adhesion	Yes	0.738095	0.0191794	5	0.513636	0.877056	5	0.65	0.283392	4	0.748918	0.0151229	4	0.678322	0.142599	4	0.615385	0.187881	5
sp|P00734|THRB	Complement and coagulation cascacades	Yes	0.730952	0.0111227	2	0.781818	0.00956358	2	0.896154	3.75269e-05	5	0.519481	0.997838	5	0.748252	0.0644558	5	0.74359	0.0651361	2
sp|P01011|AACT	Platelet degranulation Neutrophil degranulation	Yes	0.72619	0.0127019	1	0.718182	0.0534624	3	0.769231	0.0122166	3	0.532468	0.79554	1	0.916084	4.54945e-05	3	0.934066	6.94447e-06	3
sp|P06681|C2	Complement and coagulation cascacades	Yes	0.72381	0.00910109	2	0.627273	0.379484	2	0.607692	0.294767	5	0.670996	0.110542	5	0.538462	0.870691	5	0.644689	0.124557	2
sp|P36955|PEDF	Antiangiogenic molecule	Yes	0.711905	0.0321757	1	0.613636	0.293183	1	0.776923	0.0214667	1	0.562771	0.481061	1	0.664336	0.271237	1	0.578755	0.454993	1
sp|P02748|C9	Complement and coagulation cascacades	Yes	0.697619	0.0244268	2	0.759091	0.0156469	2	0.746154	0.00879837	5	0.52381	0.919237	5	0.517483	0.858989	5	0.56044	0.787402	2
sp|P01009|A1AT	Inflammatory response Complement and coagulation cascacades	Yes	0.680952	0.0893049	3	0.768182	0.0160767	3	0.580769	0.502434	3	0.614719	0.279969	3	0.699301	0.0578016	3	0.575092	0.350963	3
sp|Q9HCB6|SPON1	Cell adhesion	Yes	0.645238	0.0913625	4	0.663636	0.11621	4	0.646154	0.224569	2	0.534632	0.959103	2	0.814685	0.00645912	2	0.796703	0.00765251	4
sp|Q9UBR2|CATZ	Lysosomal enzyme	No	0.638095	0.0828362	5	0.531818	0.75197	5	0.75	0.0921273	4	0.701299	0.0568136	4	0.783217	0.10876	4	0.659341	0.508017	5
sp|Q92752|TENR	Neural extracellular matrix organization Cell adhesion	No	0.635714	0.115413	5	0.590909	0.493231	5	0.615385	0.323574	4	0.580087	0.485749	4	0.559441	0.780643	4	0.527473	0.69305	5
sp|P10451|OSTP	Cytokine Cell adhesion	Yes	0.604762	0.257702	2	0.709091	0.055896	2	0.865385	0.000163137	5	0.619048	0.564195	5	0.678322	0.101716	5	0.769231	0.0393567	2
sp|P13591|NCAM1	Cell adhesion	No	0.578571	0.585176	5	0.645455	0.160668	5	0.630769	0.236908	4	0.549784	0.475551	4	0.545455	0.753535	4	0.531136	0.624715	5
sp|Q02818|NUCB1	Signaling GTPase activity	Yes	0.560714	0.667041	4	0.570455	0.978201	4	0.690385	0.0276782	5	0.504329	0.76222	5	0.695804	0.177928	5	0.694139	0.0623631	2
sp|Q99972|MYOC	Cytoskeleton organization Cell adhesion	Yes	0.55	0.555613	4	0.554545	0.32282	4	0.761538	0.0650088	2	0.532468	0.534117	2	0.825175	0.00240276	2	0.794872	0.00545096	4
sp|Q99574|NEUS	Serine protease inhibitor Cell adhesion	No	0.535714	0.444905	4	0.636364	0.454785	4	0.584615	0.419514	2	0.636364	0.277179	2	0.629371	0.303919	2	0.531136	0.939378	4
	Symbol	p-value
	NS	P > 0.05
	*	P ≤ 0.05
	**	P ≤ 0.01
	***	P ≤ 0.001
	****	P ≤ 0.0001

## Sheet: Correlation analysis
Table S5.5 - Correlation analysis performed in MetaboAnalyst5 . Positive and negative high correlation values (corr. Value) represent a direct and inverse strong correlation, respectively, between proteins. Statistical significance (p-value cutoff: 0.05) is represented by different grades of blue.
Protein	sp|Q02818| NUCB1		sp|Q99574| NEUS		sp|P02748|C9		sp|P10451|OSTP		sp|P01031|C5		sp|P13671|C6		sp|P08603|CFH		sp|P00734|F2		sp|P01024|C3		sp|P00740|F9		sp|P01011|AACT		sp|P01009|A1AT		sp|P07358|C8B		sp|P06681|C2		sp|Q92520|FAM3C		sp|Q92752|TENR		sp|Q9Y4C0|NRX3A		sp|P15586|GNS		sp|P16870|CBPE		sp|O15537|XLRS1		sp|Q9UBM4|OPT		sp|P19022|CADH2		sp|P01034|CYTC		sp|P36955|PEDF		sp|Q9HCB6|SPON1
	corr. value	p-value	corr. value	p-value	corr. value	p-value	corr. value	p-value	corr. value	p-value	corr. value	p-value	corr. value	p-value	corr. value	p-value	corr. value	p-value	corr. value	p-value	corr. value	p-value	corr. value	p-value	corr. value	p-value	corr. value	p-value	corr. value	p-value	corr. value	p-value	corr. value	p-value	corr. value	p-value	corr. value	p-value	corr. value	p-value	corr. value	p-value	corr. value	p-value	corr. value	p-value	corr. value	p-value	corr. value
sp|O94985|CSTN1	-0.6081	7.7579e-08	-0.54996	2.0815e-06	-0.62532	2.5676e-08	-0.64723	5.682e-09	-0.55101	1.9729e-06	-0.52402	7.4681e-06	-0.75812	2.6201e-13	-0.65128	4.2406e-09	-0.74655	9.4147e-13	-0.71984	1.4077e-11	-0.62767	2.1965e-08	-0.46377	9.9895e-05	-0.72133	1.2201e-11	-0.73676	2.6343e-12	-0.72453	8.9595e-12	-0.65678	2.8315e-09	-0.614	5.352e-08	0.57592	5.1824e-07	0.72594	7.8009e-12	0.44292	0.0002201	0.54415	2.7981e-06	0.4662	9.0783e-05	0.58712	2.7395e-07	0.59615	1.609e-07	0.56452
sp|P05067|A4	-0.45912	0.00011967	-0.34018	0.005561	-0.56753	8.2291e-07	-0.56096	1.1715e-06	-0.6668	1.3278e-09	-0.65684	2.8194e-09	-0.75759	2.7844e-13	-0.62584	2.4804e-08	-0.71725	1.7997e-11	-0.72079	1.2857e-11	-0.56101	1.1686e-06	-0.50275	1.9735e-05	-0.63039	1.83e-08	-0.64291	7.7192e-09	-0.65576	3.0538e-09	-0.54308	2.9517e-06	-0.41648	0.00055887	0.71188	2.9698e-11	0.75767	2.7578e-13	0.51728	1.0233e-05	0.40148	0.00091751	0.56389	1.002e-06	0.65182	4.078e-09	0.60498	9.4142e-08	0.58332
sp|P16870|CBPE	-0.45082	0.00016415	-0.34829	0.0044672	-0.54837	2.2579e-06	-0.45221	0.00015574	-0.77417	3.9302e-14	-0.71835	1.6226e-11	-0.7906	4.885e-15	-0.66928	1.0961e-09	-0.71104	3.2095e-11	-0.60949	7.1136e-08	-0.53363	4.7106e-06	-0.43428	0.00030097	-0.6731	8.125e-10	-0.61657	4.54e-08	-0.61185	6.1327e-08	-0.46104	0.00011107	-0.46612	9.1073e-05	0.71687	1.866e-11	1	NA	0.63793	1.0937e-08	0.67165	9.1046e-10	0.63521	1.3183e-08	0.73608	2.8244e-12	0.69807	1.0241e-10	0.3789
sp|P36955|PEDF	-0.23819	0.056042	-0.18636	0.13718	-0.47866	5.5025e-05	-0.54196	3.1233e-06	-0.64935	4.8781e-09	-0.60234	1.1067e-07	-0.63825	1.0691e-08	-0.65005	4.6359e-09	-0.65905	2.3919e-09	-0.54359	2.8781e-06	-0.21165	0.090551	-0.34266	0.0052042	-0.4767	5.961e-05	-0.51237	1.282e-05	-0.55362	1.7231e-06	-0.47316	6.8804e-05	-0.43435	0.00030022	0.66031	2.1758e-09	0.69807	1.0241e-10	0.65428	3.406e-09	0.67723	5.8502e-10	0.73593	2.8673e-12	0.77935	2.065e-14	1	NA	0.24205
sp|P01034|CYTC	-0.21616	0.083729	-0.18305	0.14442	-0.45542	0.00013789	-0.41296	0.00062906	-0.68671	2.6945e-10	-0.62927	1.9737e-08	-0.64217	8.1339e-09	-0.63436	1.3975e-08	-0.6559	3.0236e-09	-0.56673	8.5924e-07	-0.2515	0.043288	-0.38237	0.0016701	-0.5848	3.1318e-07	-0.49544	2.7155e-05	-0.5544	1.6548e-06	-0.43771	0.00026609	-0.39703	0.0010583	0.61942	3.7789e-08	0.73608	2.8244e-12	0.56029	1.2144e-06	0.66961	1.0678e-09	0.81513	0	1	NA	0.77935	2.065e-14	0.29409
sp|P15586|GNS	-0.40986	0.00069753	-0.22649	0.069636	-0.44136	0.00023304	-0.47387	6.6859e-05	-0.6509	4.3594e-09	-0.65964	2.2873e-09	-0.74172	1.5725e-12	-0.56546	9.2039e-07	-0.61618	4.6566e-08	-0.52962	5.7204e-06	-0.35242	0.0039874	-0.27276	0.027934	-0.52192	8.2442e-06	-0.54068	3.3292e-06	-0.51577	1.0971e-05	-0.44702	0.00018922	-0.43846	0.00025893	1	NA	0.71687	1.866e-11	0.64657	5.9542e-09	0.51708	1.0331e-05	0.64842	5.2157e-09	0.61942	3.7789e-08	0.66031	2.1758e-09	0.37064
sp|P19022|CADH2	-0.31905	0.0095865	-0.057771	0.64759	-0.34134	0.0053914	-0.38491	0.0015457	-0.61562	4.8267e-08	-0.55411	1.68e-06	-0.61793	4.1613e-08	-0.50145	2.0902e-05	-0.57873	4.4271e-07	-0.46865	8.2383e-05	-0.1824	0.14587	-0.17113	0.17288	-0.47472	6.4597e-05	-0.4935	2.9522e-05	-0.42054	0.00048669	-0.35192	0.0040432	-0.38793	0.0014082	0.64842	5.2157e-09	0.63521	1.3183e-08	0.58295	3.4835e-07	0.6626	1.8298e-09	1	NA	0.81513	0	0.73593	2.8673e-12	0.31465
sp|Q9UBM4|OPT	-0.3355	0.0062931	-0.17846	0.15493	-0.38266	0.0016557	-0.4579	0.00012541	-0.56163	1.1307e-06	-0.53221	5.0472e-06	-0.60028	1.2548e-07	-0.56532	9.2757e-07	-0.54481	2.7059e-06	-0.46344	0.00010118	-0.18163	0.14761	-0.20439	0.10243	-0.50205	2.0358e-05	-0.46983	7.8625e-05	-0.50801	1.5618e-05	-0.31947	0.0094851	-0.55504	1.6009e-06	0.51708	1.0331e-05	0.67165	9.1046e-10	0.54304	2.9576e-06	1	NA	0.6626	1.8298e-09	0.66961	1.0678e-09	0.67723	5.8502e-10	0.11937
sp|O15537|XLRS1	-0.29189	0.018313	-0.26282	0.034414	-0.44849	0.00017912	-0.4133	0.00062191	-0.58805	2.595e-07	-0.57515	5.4095e-07	-0.53425	4.5705e-06	-0.62098	3.4146e-08	-0.54242	3.0509e-06	-0.50562	1.7381e-05	-0.16756	0.18216	-0.33705	0.0060427	-0.4462	0.00019507	-0.57819	4.5633e-07	-0.52009	8.9817e-06	-0.52931	5.8041e-06	-0.40095	0.00093322	0.64657	5.9542e-09	0.63793	1.0937e-08	1	NA	0.54304	2.9576e-06	0.58295	3.4835e-07	0.56029	1.2144e-06	0.65428	3.406e-09	0.25008
sp|Q06481|APLP2	-0.447	0.00018934	-0.4202	0.00049244	-0.47252	7.0588e-05	-0.36618	0.0027007	-0.51073	1.3814e-05	-0.48514	4.2072e-05	-0.62797	2.1525e-08	-0.40508	0.00081624	-0.52087	8.6605e-06	-0.52277	7.9213e-06	-0.62901	2.0078e-08	-0.53516	4.3708e-06	-0.53747	3.9026e-06	-0.58313	3.4462e-07	-0.63859	1.0445e-08	-0.52101	8.6049e-06	-0.48401	4.4101e-05	0.53572	4.2541e-06	0.73155	4.4709e-12	0.38381	0.0015985	0.34942	0.0043312	0.39198	0.0012413	0.53231	5.0215e-06	0.47912	5.3983e-05	0.49941
sp|Q9HCB6|SPON1	-0.39923	0.00098643	-0.27751	0.025214	-0.42	0.00049582	-0.38942	0.0013447	-0.30207	0.014462	-0.30775	0.012637	-0.40793	0.00074333	-0.26803	0.030879	-0.43069	0.00034193	-0.46324	0.00010196	-0.52891	5.9183e-06	-0.17286	0.16851	-0.45454	0.00014258	-0.5324	5.0019e-06	-0.49539	2.7223e-05	-0.39943	0.00098004	-0.4235	0.00043963	0.37064	0.0023719	0.3789	0.0018555	0.25008	0.044525	0.11937	0.3436	0.31465	0.010687	0.29409	0.017413	0.24205	0.052066	1
sp|Q9UBR2|CATZ	-0.16011	0.20265	0.064796	0.60809	-0.19849	0.11296	-0.33127	0.0070283	-0.58304	3.4645e-07	-0.45875	0.00012136	-0.53188	5.1294e-06	-0.45013	0.00016843	-0.43062	0.00034275	-0.30599	0.013179	-0.038407	0.76132	-0.037954	0.76405	-0.34856	0.0044339	-0.26534	0.032662	-0.27595	0.026081	-0.23113	0.063962	-0.18832	0.13303	0.59295	1.9459e-07	0.60552	9.1053e-08	0.50201	2.0393e-05	0.64352	7.3948e-09	0.7174	1.7743e-11	0.67473	7.1383e-10	0.7107	3.3112e-11	0.080558
sp|P08294|SODE	-0.1687	0.17916	0.12127	0.3359	-0.21242	0.089358	-0.13281	0.2916	-0.56202	1.1073e-06	-0.51638	1.0671e-05	-0.49285	3.0356e-05	-0.4684	8.3222e-05	-0.36792	0.0025677	-0.28853	0.019762	-0.093608	0.45828	-0.11405	0.36569	-0.41061	0.00068033	-0.33136	0.0070113	-0.32326	0.008625	-0.19778	0.11428	-0.27397	0.027214	0.54451	2.7467e-06	0.62418	2.7687e-08	0.46279	0.0001038	0.63138	1.7112e-08	0.62979	1.9059e-08	0.64357	7.372e-09	0.50912	1.4853e-05	0.05744
sp|Q08380|LG3BP	0.19139	0.1267	0.16858	0.17947	-0.25024	0.044383	-0.35013	0.0042478	-0.37819	0.0018952	-0.38611	0.0014896	-0.19949	0.11112	-0.48157	4.8797e-05	-0.30684	0.012916	-0.25767	0.038248	0.23529	0.05919	-0.031617	0.80257	-0.26911	0.030181	-0.087535	0.48808	-0.25383	0.041319	-0.10674	0.39739	-0.095362	0.44987	0.16495	0.18914	0.23673	0.057608	0.21913	0.079461	0.41628	0.00056259	0.2394	0.054774	0.44152	0.00023168	0.379	0.0018495	-0.20309
sp|P13591|NCAM1	-0.50636	1.6815e-05	-0.56437	9.7612e-07	-0.15397	0.22075	-0.31158	0.011521	-0.067956	0.59067	-0.087294	0.48928	-0.34262	0.0052096	-0.32893	0.0074648	-0.30348	0.01399	-0.27115	0.028908	-0.068646	0.58689	-0.27572	0.026209	-0.29703	0.016271	-0.37253	0.0022434	-0.34786	0.0045201	-0.53741	3.9143e-06	-0.33295	0.0067269	0.33253	0.0068011	0.32421	0.008421	0.33502	0.0063737	0.33547	0.0062986	0.18047	0.15027	0.26578	0.032365	0.34052	0.0055102	0.090494
sp|Q99972|MYOC	-0.16829	0.18024	-0.095018	0.45151	-0.017349	0.8909	-0.16035	0.20197	-0.094415	0.4544	-0.068717	0.58651	-0.040657	0.74779	-0.22144	0.076277	-0.12879	0.30657	-0.050268	0.69088	0.17051	0.17446	0.10152	0.421	-0.010249	0.93542	0.0012116	0.99236	0.043746	0.72933	-0.057393	0.64975	-0.12513	0.32064	0.15759	0.20995	0.13592	0.28034	0.19971	0.11071	0.42195	0.00046381	0.1594	0.20469	0.13483	0.28425	0.11552	0.3595	-0.26943
sp|Q99574|NEUS	0.68305	3.647e-10	1	NA	0.28157	0.023073	0.3224	0.0088134	0.063235	0.61678	0.045205	0.72067	0.36726	0.0026176	0.27172	0.028557	0.30335	0.014033	0.28343	0.022145	0.29005	0.019091	0.23856	0.055652	0.34622	0.0047262	0.3868	0.0014585	0.29509	0.017019	0.53509	4.386e-06	0.32644	0.0079558	-0.22649	0.069636	-0.34829	0.0044672	-0.26282	0.034414	-0.17846	0.15493	-0.057771	0.64759	-0.18305	0.14442	-0.18636	0.13718	-0.27751
sp|Q02818|NUCB1	1	NA	0.68305	3.647e-10	0.2464	0.047855	0.35047	0.0042074	0.19838	0.11316	0.14032	0.2649	0.56271	1.0674e-06	0.33288	0.0067397	0.40614	0.00078857	0.36797	0.0025641	0.4036	0.00085671	0.1918	0.12588	0.44025	0.0002427	0.54577	2.5774e-06	0.30309	0.014119	0.56479	9.5434e-07	0.4357	0.00028607	-0.40986	0.00069753	-0.45082	0.00016415	-0.29189	0.018313	-0.3355	0.0062931	-0.31905	0.0095865	-0.21616	0.083729	-0.23819	0.056042	-0.39923
sp|P01009|A1AT	0.1918	0.12588	0.23856	0.055652	0.47771	5.721e-05	0.31981	0.0094061	0.42495	0.00041805	0.45628	0.00013345	0.41002	0.00069381	0.47101	7.4985e-05	0.48473	4.2809e-05	0.53542	4.3163e-06	0.5447	2.721e-06	1	NA	0.49784	2.4481e-05	0.49799	2.4315e-05	0.55304	1.7759e-06	0.42936	0.00035829	0.3154	0.010492	-0.27276	0.027934	-0.43428	0.00030097	-0.33705	0.0060427	-0.20439	0.10243	-0.17113	0.17288	-0.38237	0.0016701	-0.34266	0.0052042	-0.17286
sp|P01011|AACT	0.4036	0.00085671	0.29005	0.019091	0.58947	2.3887e-07	0.20875	0.095159	0.44061	0.00023956	0.44783	0.00018357	0.50354	1.9061e-05	0.34397	0.0050232	0.51065	1.3861e-05	0.5302	5.5628e-06	1	NA	0.5447	2.721e-06	0.55519	1.5881e-06	0.58247	3.5801e-07	0.53532	4.3382e-06	0.41241	0.00064073	0.43191	0.00032749	-0.35242	0.0039874	-0.53363	4.7106e-06	-0.16756	0.18216	-0.18163	0.14761	-0.1824	0.14587	-0.2515	0.043288	-0.21165	0.090551	-0.52891
sp|Q9Y4C0|NRX3A	0.4357	0.00028607	0.32644	0.0079558	0.48589	4.0779e-05	0.41946	0.00050513	0.36571	0.0027379	0.40766	0.00075015	0.55687	1.4542e-06	0.46241	0.00010532	0.52178	8.3e-06	0.4675	8.6248e-05	0.43191	0.00032749	0.3154	0.010492	0.62121	3.3631e-08	0.7851	9.77e-15	0.69717	1.1081e-10	0.65833	2.5232e-09	1	NA	-0.43846	0.00025893	-0.46612	9.1073e-05	-0.40095	0.00093322	-0.55504	1.6009e-06	-0.38793	0.0014082	-0.39703	0.0010583	-0.43435	0.00030022	-0.4235
sp|Q92752|TENR	0.56479	9.5434e-07	0.53509	4.386e-06	0.51487	1.1435e-05	0.43578	0.00028528	0.36342	0.0029241	0.31816	0.0097993	0.57667	4.9689e-07	0.53034	5.5259e-06	0.53792	3.8173e-06	0.54915	2.1699e-06	0.41241	0.00064073	0.42936	0.00035829	0.58247	3.5791e-07	0.77792	2.4647e-14	0.67593	6.4904e-10	1	NA	0.65833	2.5232e-09	-0.44702	0.00018922	-0.46104	0.00011107	-0.52931	5.8041e-06	-0.31947	0.0094851	-0.35192	0.0040432	-0.43771	0.00026609	-0.47316	6.8804e-05	-0.39943
sp|P06681|C2	0.54577	2.5774e-06	0.3868	0.0014585	0.61121	6.3824e-08	0.53781	3.8382e-06	0.56108	1.1644e-06	0.57784	4.6533e-07	0.69641	1.1838e-10	0.65491	3.2515e-09	0.68512	3.077e-10	0.67841	5.3206e-10	0.58247	3.5801e-07	0.49799	2.4315e-05	0.80519	6.6613e-16	1	NA	0.84647	0	0.77792	2.4647e-14	0.7851	9.77e-15	-0.54068	3.3292e-06	-0.61657	4.54e-08	-0.57819	4.5633e-07	-0.46983	7.8625e-05	-0.4935	2.9522e-05	-0.49544	2.7155e-05	-0.51237	1.282e-05	-0.5324
sp|Q92520|FAM3C	0.30309	0.014119	0.29509	0.017019	0.66009	2.212e-09	0.58761	2.6625e-07	0.6174	4.3053e-08	0.63427	1.4063e-08	0.68669	2.7003e-10	0.66715	1.2922e-09	0.69659	1.1656e-10	0.72586	7.8653e-12	0.53532	4.3382e-06	0.55304	1.7759e-06	0.76428	1.2879e-13	0.84647	0	1	NA	0.67593	6.4904e-10	0.69717	1.1081e-10	-0.51577	1.0971e-05	-0.61185	6.1327e-08	-0.52009	8.9817e-06	-0.50801	1.5618e-05	-0.42054	0.00048669	-0.5544	1.6548e-06	-0.55362	1.7231e-06	-0.49539
sp|P10451|OSTP	0.35047	0.0042074	0.3224	0.0088134	0.6416	8.4668e-09	1	NA	0.58663	2.8181e-07	0.58257	3.5587e-07	0.61593	4.7311e-08	0.77034	6.2617e-14	0.77744	2.6201e-14	0.78499	9.992e-15	0.20875	0.095159	0.31981	0.0094061	0.62594	2.4636e-08	0.53781	3.8382e-06	0.58761	2.6625e-07	0.43578	0.00028528	0.41946	0.00050513	-0.47387	6.6859e-05	-0.45221	0.00015574	-0.4133	0.00062191	-0.4579	0.00012541	-0.38491	0.0015457	-0.41296	0.00062906	-0.54196	3.1233e-06	-0.38942
sp|P07358|C8B	0.44025	0.0002427	0.34622	0.0047262	0.68843	2.3359e-10	0.62594	2.4636e-08	0.6997	8.8822e-11	0.70226	7.0898e-11	0.74789	8.149e-13	0.77079	5.9508e-14	0.80374	8.8818e-16	0.76106	1.8718e-13	0.55519	1.5881e-06	0.49784	2.4481e-05	1	NA	0.80519	6.6613e-16	0.76428	1.2879e-13	0.58247	3.5791e-07	0.62121	3.3631e-08	-0.52192	8.2442e-06	-0.6731	8.125e-10	-0.4462	0.00019507	-0.50205	2.0358e-05	-0.47472	6.4597e-05	-0.5848	3.1318e-07	-0.4767	5.961e-05	-0.45454
sp|P13671|C6	0.14032	0.2649	0.045205	0.72067	0.72407	9.3694e-12	0.58257	3.5587e-07	0.92159	0	1	NA	0.75565	3.4617e-13	0.81453	0	0.80565	4.4409e-16	0.79941	1.3323e-15	0.44783	0.00018357	0.45628	0.00013345	0.70226	7.0898e-11	0.57784	4.6533e-07	0.63427	1.4063e-08	0.31816	0.0097993	0.40766	0.00075015	-0.65964	2.2873e-09	-0.71835	1.6226e-11	-0.57515	5.4095e-07	-0.53221	5.0472e-06	-0.55411	1.68e-06	-0.62927	1.9737e-08	-0.60234	1.1067e-07	-0.30775
sp|P02748|C9	0.2464	0.047855	0.28157	0.023073	1	NA	0.6416	8.4668e-09	0.7393	2.0255e-12	0.72407	9.3694e-12	0.65224	3.9561e-09	0.78809	6.6613e-15	0.81618	0	0.84947	0	0.58947	2.3887e-07	0.47771	5.721e-05	0.68843	2.3359e-10	0.61121	6.3824e-08	0.66009	2.212e-09	0.51487	1.1435e-05	0.48589	4.0779e-05	-0.44136	0.00023304	-0.54837	2.2579e-06	-0.44849	0.00017912	-0.38266	0.0016557	-0.34134	0.0053914	-0.45542	0.00013789	-0.47866	5.5025e-05	-0.42
sp|P08603|CFH	0.56271	1.0674e-06	0.36726	0.0026176	0.65224	3.9561e-09	0.61593	4.7311e-08	0.82593	0	0.75565	3.4617e-13	1	NA	0.74147	1.6138e-12	0.82715	0	0.78221	1.4211e-14	0.50354	1.9061e-05	0.41002	0.00069381	0.74789	8.149e-13	0.69641	1.1838e-10	0.68669	2.7003e-10	0.57667	4.9689e-07	0.55687	1.4542e-06	-0.74172	1.5725e-12	-0.7906	4.885e-15	-0.53425	4.5705e-06	-0.60028	1.2548e-07	-0.61793	4.1613e-08	-0.64217	8.1339e-09	-0.63825	1.0691e-08	-0.40793
sp|P01031|C5	0.19838	0.11316	0.063235	0.61678	0.7393	2.0255e-12	0.58663	2.8181e-07	1	NA	0.92159	0	0.82593	0	0.8198	0	0.8529	0	0.81815	0	0.44061	0.00023956	0.42495	0.00041805	0.6997	8.8822e-11	0.56108	1.1644e-06	0.6174	4.3053e-08	0.36342	0.0029241	0.36571	0.0027379	-0.6509	4.3594e-09	-0.77417	3.9302e-14	-0.58805	2.595e-07	-0.56163	1.1307e-06	-0.61562	4.8267e-08	-0.68671	2.6945e-10	-0.64935	4.8781e-09	-0.30207
sp|P00734|F2	0.33288	0.0067397	0.27172	0.028557	0.78809	6.6613e-15	0.77034	6.2617e-14	0.8198	0	0.81453	0	0.74147	1.6138e-12	1	NA	0.88785	0	0.88303	0	0.34397	0.0050232	0.47101	7.4985e-05	0.77079	5.9508e-14	0.65491	3.2515e-09	0.66715	1.2922e-09	0.53034	5.5259e-06	0.46241	0.00010532	-0.56546	9.2039e-07	-0.66928	1.0961e-09	-0.62098	3.4146e-08	-0.56532	9.2757e-07	-0.50145	2.0902e-05	-0.63436	1.3975e-08	-0.65005	4.6359e-09	-0.26803
sp|P00740|F9	0.36797	0.0025641	0.28343	0.022145	0.84947	0	0.78499	9.992e-15	0.81815	0	0.79941	1.3323e-15	0.78221	1.4211e-14	0.88303	0	0.92292	0	1	NA	0.5302	5.5628e-06	0.53542	4.3163e-06	0.76106	1.8718e-13	0.67841	5.3206e-10	0.72586	7.8653e-12	0.54915	2.1699e-06	0.4675	8.6248e-05	-0.52962	5.7204e-06	-0.60949	7.1136e-08	-0.50562	1.7381e-05	-0.46344	0.00010118	-0.46865	8.2383e-05	-0.56673	8.5924e-07	-0.54359	2.8781e-06	-0.46324
sp|P01024|C3	0.40614	0.00078857	0.30335	0.014033	0.81618	0	0.77744	2.6201e-14	0.8529	0	0.80565	4.4409e-16	0.82715	0	0.88785	0	1	NA	0.92292	0	0.51065	1.3861e-05	0.48473	4.2809e-05	0.80374	8.8818e-16	0.68512	3.077e-10	0.69659	1.1656e-10	0.53792	3.8173e-06	0.52178	8.3e-06	-0.61618	4.6566e-08	-0.71104	3.2095e-11	-0.54242	3.0509e-06	-0.54481	2.7059e-06	-0.57873	4.4271e-07	-0.6559	3.0236e-09	-0.65905	2.3919e-09	-0.43069
[truncated: 17 more columns]
